# Supplementary material for: Crystal structure and Hirshfeld surface analysis of 1-(furan-2-yl)-2-(thio­phene-2-carbon­yl)-3-(thio­phen-2-yl)-2,3,3a,8a-tetra­hydro­cyclo­penta­[a]inden-8(1H)-one
Source: Acta Crystallogr E Crystallogr Commun. 2026 May 19;82(Pt 6):697–701. doi: 10.1107/S2056989026005141 (PMC13238991; doi:10.1107/S2056989026005141)
Supplement: Supplementary file 1 [file e-82-00697-sup1.cif]

##############################################################################
#                                                                            #
# This CIF contains the data in a paper accepted for publication in          #
# Acta Crystallographica Section E. It conforms to the requirements of       #
# Notes for Authors for Acta Crystallographica Section E, and has been       #
# peer reviewed under the auspices of the IUCr Commission on Journals.       #
#                                                                            #
# Full details of the Crystallographic Information File format               #
# are given in the paper "The Crystallographic Information File (CIF):       #
# a New Standard Archive File for Crystallography" by S. R. Hall, F. H.      #
# Allen and I. D. Brown [Acta Cryst. (1991), A47, 655-685].                  #
#                                                                            #
# The current version of the core CIF dictionary is obtainable from          #
# ftp://ftp.iucr.org/pub/cif_core.dic.                                       #
#                                                                            #
# Software is freely available for graphical display of the structure(s)     #
# in this CIF. For information consult the CIF software page                 #
# http://www.iucr.org/resources/cif/software.                                #
#                                                                            #
# This file may be used for bona fide research purposes within the           #
# scientific community so long as proper attribution is given to the journal # 
# article from which it was obtained.                                        #
#                                                                            #
##############################################################################
data_I
_audit_creation_method     'SHELXL-2019/3'
_chemical_name_systematic
;\
1-(Furan-2-yl)-2-(thiophene-2-carbonyl)-3-(thiophen-2-yl)-2,3,3a,8a-\
tetrahydrocyclopenta[<i>a</i>]inden-8(1<i>H</i>)-one
;
_chemical_name_common     ?
_chemical_formula_moiety     'C25 H18 O3 S2'
_chemical_formula_sum     'C25 H18 O3 S2'
_chemical_formula_iupac     'C25 H18 O3 S2'
_chemical_formula_weight     430.51
_chemical_melting_point     ?
_space_group_crystal_system     triclinic
_space_group_name_H-M_alt     'P -1'
_space_group_name_Hall     '-P 1'
loop_
    _space_group_symop_operation_xyz
    'x, y, z'
    '-x, -y, -z'
_cell_length_a     6.2444(4)
_cell_length_b     10.1570(6)
_cell_length_c     17.1745(11)
_cell_angle_alpha     96.604(5)
_cell_angle_beta     94.982(5)
_cell_angle_gamma     99.812(5)
_cell_volume     1059.90(12)
_cell_formula_units_Z     2
_cell_measurement_reflns_used     2960
_cell_measurement_theta_min     2.5980
_cell_measurement_theta_max     60.2160
_cell_measurement_temperature     293(2)
_cell_special_details
;
;
_exptl_crystal_description     'prism'
_exptl_crystal_colour     'brown'
_exptl_crystal_size_max     0.147
_exptl_crystal_size_mid     0.109
_exptl_crystal_size_min     0.091
_exptl_crystal_density_diffrn     1.349
_exptl_crystal_density_meas     ?
_exptl_crystal_density_method     ?
_exptl_crystal_F_000     448
loop_
    _exptl_crystal_face_index_h
    _exptl_crystal_face_index_k
    _exptl_crystal_face_index_l
    _exptl_crystal_face_perp_dist
    -1 6 3 0.0492
    1 -6 -3 0.0492
    -3 3 -7 0.0547
    3 -3 7 0.0547
    1 6 -1 0.0455
    -1 -6 1 0.0455
    3 1 -8 0.0529
    -3 -1 8 0.0529
_exptl_absorpt_coefficient_mu     2.474
_exptl_absorpt_correction_type     analytical
_exptl_absorpt_process_details
;
(SCALE3 ABSPACK in CrysAlisPro; Agilent, 2014; Bourhis <i>et al.</i>,
2015)
;
_exptl_absorpt_correction_T_min     0.879
_exptl_absorpt_correction_T_max     0.912
_diffrn_ambient_temperature     293(2)
_diffrn_source     'fine-focus sealed X-ray tube'
_diffrn_radiation_type     'Cu K\a'
_diffrn_radiation_wavelength     1.54184
_diffrn_radiation_monochromator     graphite
_diffrn_measurement_device_type     'Xcalibur, Ruby, Gemini'
_diffrn_measurement_device     'four-circle diffractometer'
_diffrn_measurement_method     '\w scans'
_diffrn_detector     'CCD plate'
_diffrn_detector_area_resol_mean     10.2673
_diffrn_reflns_number     16801
_diffrn_reflns_av_R_equivalents     0.0521
_diffrn_reflns_av_unetI/netI     0.0490
_diffrn_reflns_theta_min     2.605
_diffrn_reflns_theta_max     75.955
_diffrn_reflns_theta_full     67.684
_diffrn_measured_fraction_theta_max     0.977
_diffrn_measured_fraction_theta_full     0.996
_diffrn_reflns_limit_h_min     -7
_diffrn_reflns_limit_h_max     7
_diffrn_reflns_limit_k_min     -11
_diffrn_reflns_limit_k_max     12
_diffrn_reflns_limit_l_min     -21
_diffrn_reflns_limit_l_max     21
_diffrn_radiation_probe     x-ray
_refine_special_details     ?
_reflns_number_total     4326
_reflns_number_gt     2554
_reflns_threshold_expression     'I > 2\s(I)'
_refine_ls_structure_factor_coef     Fsqd
_refine_ls_matrix_type     full
_refine_ls_R_factor_all     0.1020
_refine_ls_R_factor_gt     0.0526
_refine_ls_wR_factor_gt     0.1139
_refine_ls_wR_factor_ref     0.1408
_refine_ls_goodness_of_fit_ref     1.022
_refine_ls_restrained_S_all     1.028
_refine_ls_number_reflns     4326
_refine_ls_number_parameters     292
_refine_ls_number_restraints     24
_refine_ls_hydrogen_treatment     constr
_refine_ls_weighting_scheme     calc
_refine_ls_weighting_details
              'w=1/[\s^2^(Fo^2^)+(0.0497P)^2^+0.3219P] where P=(Fo^2^+2Fc^2^)/3'
_atom_sites_solution_hydrogens     geom
_atom_sites_solution_primary     ?
_atom_sites_solution_secondary     ?
_refine_ls_shift/su_max     0.000
_refine_ls_shift/su_mean     0.000
_refine_diff_density_max     0.175
_refine_diff_density_min     -0.280
_refine_ls_extinction_method     none
_refine_ls_extinction_coef     .
loop_
    _atom_type_symbol
    _atom_type_description
    _atom_type_scat_dispersion_real
    _atom_type_scat_dispersion_imag
    _atom_type_scat_source
    'C' 'C' 0.0181 0.0091
                         'International Tables Vol C Tables 4.2.6.8 and 6.1.1.4'
    'H' 'H' 0.0000 0.0000
                         'International Tables Vol C Tables 4.2.6.8 and 6.1.1.4'
    'O' 'O' 0.0492 0.0322
                         'International Tables Vol C Tables 4.2.6.8 and 6.1.1.4'
    'S' 'S' 0.3331 0.5567
                         'International Tables Vol C Tables 4.2.6.8 and 6.1.1.4'
_computing_data_collection
;
CrysAlis PRO (Agilent, 2014)
;
_computing_cell_refinement
;
CrysAlis PRO (Agilent, 2014)
;
_computing_data_reduction
;
CrysAlis PRO (Agilent, 2014)
;
_computing_structure_solution
;
SHELXS-97 (Sheldrick, 2008)
;
_computing_structure_refinement
;
SHELXL-2014 (Sheldrick, 2015)
;
_computing_molecular_graphics
;
ORTEP-3 for Windows (Farrugia, 2012)
;
_computing_publication_material
;
PLATON (Spek, 2020)
;
loop_
    _atom_site_type_symbol
    _atom_site_label
    _atom_site_fract_x
    _atom_site_fract_y
    _atom_site_fract_z
    _atom_site_U_iso_or_equiv
    _atom_site_adp_type
    _atom_site_calc_flag
    _atom_site_occupancy
    _atom_site_disorder_assembly
    _atom_site_disorder_group
    C C1 1.3333(6) 0.3504(4) 0.4078(2) 0.0816(10) Uani d 1 . .
    H H1 1.425631 0.387974 0.453205 0.098 Uiso calc 1 . .
    C C2 1.3627(6) 0.2335(4) 0.3648(3) 0.0912(12) Uani d 1 . .
    H H2 1.477643 0.192023 0.380908 0.109 Uiso calc 1 . .
    C C3 1.2234(7) 0.1767(4) 0.2979(2) 0.0943(12) Uani d 1 . .
    H H3 1.245240 0.096998 0.269859 0.113 Uiso calc 1 . .
    C C4 1.0519(6) 0.2368(4) 0.2719(2) 0.0821(10) Uani d 1 . .
    H H4 0.958834 0.198227 0.226784 0.099 Uiso calc 1 . .
    C C5 1.0221(5) 0.3548(3) 0.31416(17) 0.0622(8) Uani d 1 . .
    C C6 1.1617(5) 0.4111(3) 0.38168(18) 0.0639(8) Uani d 1 . .
    C C7 1.1025(5) 0.5376(3) 0.41473(18) 0.0664(8) Uani d 1 . .
    C C8 0.9029(5) 0.5597(3) 0.36442(16) 0.0585(7) Uani d 1 . .
    H H8 0.777415 0.555134 0.395187 0.070 Uiso calc 1 . .
    C C9 0.8586(4) 0.4436(3) 0.29527(16) 0.0566(7) Uani d 1 . .
    H H9 0.708672 0.393492 0.291977 0.068 Uiso calc 1 . .
    C C10 0.8963(4) 0.5109(3) 0.21971(15) 0.0548(7) Uani d 1 . .
    H H10 1.052443 0.520864 0.213287 0.066 Uiso calc 1 . .
    C C11 0.8460(4) 0.6523(3) 0.24090(15) 0.0530(7) Uani d 1 . .
    H H11 0.687391 0.648311 0.235579 0.064 Uiso calc 1 . .
    C C12 0.9393(4) 0.6935(3) 0.32874(15) 0.0548(7) Uani d 1 . .
    H H12 1.097356 0.724235 0.330431 0.066 Uiso calc 1 . .
    C C13 0.8475(5) 0.8043(4) 0.36928(17) 0.0637(8) Uani d 1 . .
    C C15 0.7761(11) 0.9961(5) 0.4206(3) 0.136(2) Uani d 1 . .
    H H15 0.794904 1.086055 0.442280 0.163 Uiso calc 1 A 1
    C C16 0.5983(11) 0.9082(7) 0.4144(3) 0.138(2) Uani d 1 . .
    H H16 0.466058 0.926111 0.429993 0.166 Uiso calc 1 B 1
    C C17 0.9511(4) 0.7510(3) 0.18900(16) 0.0564(7) Uani d 1 . .
    C C18 0.8314(4) 0.8479(3) 0.15847(15) 0.0551(7) Uani d 1 . .
    C C20 0.5753(6) 0.9811(4) 0.1325(2) 0.0852(11) Uani d 1 . .
    H H20 0.445928 1.013820 0.136708 0.102 Uiso calc 1 C 1
    C C21 0.7285(6) 1.0266(4) 0.0874(2) 0.0823(10) Uani d 1 . .
    H H21 0.716259 1.094166 0.055939 0.099 Uiso calc 1 D 1
    C C22 0.7719(5) 0.4364(3) 0.14439(17) 0.0611(8) Uani d 1 . .
    C C24 0.6832(8) 0.3449(4) 0.0115(2) 0.0927(12) Uani d 1 . .
    H H24 0.707883 0.316855 -0.039875 0.111 Uiso calc 1 E 1
    C C25 0.4913(7) 0.3273(4) 0.0388(2) 0.0959(13) Uani d 1 . .
    H H25 0.362730 0.287032 0.007420 0.115 Uiso calc 1 F 1
    O O2 0.6319(8) 0.7833(6) 0.3813(4) 0.1119(18) Uani d 0.728(15) G 1
    C C14 0.9410(13) 0.9294(6) 0.3876(6) 0.096(3) Uani d 0.728(15) G 1
    H H14 1.083325 0.967919 0.380998 0.115 Uiso calc 0.728(15) G 1
    O O2A 0.9442(17) 0.9357(11) 0.3889(12) 0.1119(18) Uani d 0.272(15) G 2
    C C14A 0.640(3) 0.7812(11) 0.3806(14) 0.096(3) Uani d 0.272(15) G 2
    H H14A 0.542360 0.699876 0.369116 0.115 Uiso calc 0.272(15) G 2
    S S1 0.94622(14) 0.94899(10) 0.09363(5) 0.0705(3) Uani d 0.972(3) H 1
    C C19 0.6344(10) 0.8776(6) 0.1725(3) 0.0759(15) Uani d 0.972(3) H 1
    H H19 0.545669 0.833432 0.205825 0.091 Uiso calc 0.972(3) H 1
    S S1A 0.598(13) 0.867(4) 0.1851(15) 0.0705(3) Uani d 0.028(3) H 2
    C C19A 0.907(3) 0.940(7) 0.103(4) 0.0759(15) Uani d 0.028(3) H 2
    H H19A 1.038509 0.945780 0.080668 0.091 Uiso calc 0.028(3) H 2
    S S2 0.4979(2) 0.3835(2) 0.13452(8) 0.0902(5) Uani d 0.791(3) I 1
    C C23 0.8340(9) 0.4075(7) 0.0673(4) 0.0619(13) Uani d 0.791(3) I 1
    H H23 0.977914 0.432537 0.056898 0.074 Uiso calc 0.791(3) I 1
    S S2A 0.9015(9) 0.4127(12) 0.0703(6) 0.0902(5) Uani d 0.209(3) I 2
    C C23A 0.5356(15) 0.383(2) 0.1228(7) 0.0619(13) Uani d 0.209(3) I 2
    H H23A 0.429679 0.383924 0.157582 0.074 Uiso calc 0.209(3) I 2
    O O1 1.1966(4) 0.6156(3) 0.47151(13) 0.0895(7) Uani d 1 . .
    O O3 1.1381(3) 0.7493(2) 0.17392(14) 0.0796(7) Uani d 1 . .
loop_
    _atom_site_aniso_label
    _atom_site_aniso_U_11
    _atom_site_aniso_U_22
    _atom_site_aniso_U_33
    _atom_site_aniso_U_12
    _atom_site_aniso_U_13
    _atom_site_aniso_U_23
    C1 0.076(2) 0.085(3) 0.085(2) 0.014(2) -0.0071(18) 0.031(2)
    C2 0.082(2) 0.094(3) 0.108(3) 0.027(2) 0.009(2) 0.044(3)
    C3 0.124(3) 0.075(3) 0.096(3) 0.038(2) 0.018(3) 0.027(2)
    C4 0.106(3) 0.069(2) 0.072(2) 0.019(2) -0.0013(19) 0.0149(19)
    C5 0.0681(18) 0.063(2) 0.0565(17) 0.0077(16) 0.0032(14) 0.0200(15)
    C6 0.0651(18) 0.065(2) 0.0632(18) 0.0074(16) 0.0019(14) 0.0240(16)
    C7 0.0725(19) 0.073(2) 0.0522(17) 0.0060(17) -0.0020(15) 0.0195(16)
    C8 0.0603(16) 0.068(2) 0.0488(15) 0.0102(15) 0.0084(13) 0.0167(14)
    C9 0.0551(15) 0.0635(19) 0.0511(15) 0.0058(14) 0.0026(12) 0.0170(14)
    C10 0.0530(15) 0.0620(19) 0.0506(15) 0.0093(14) 0.0056(12) 0.0146(14)
    C11 0.0491(14) 0.0603(18) 0.0512(15) 0.0090(13) 0.0067(12) 0.0151(13)
    C12 0.0511(14) 0.0660(19) 0.0479(15) 0.0083(14) 0.0061(12) 0.0129(14)
    C13 0.0654(18) 0.076(2) 0.0516(17) 0.0171(17) 0.0055(14) 0.0106(16)
    C15 0.194(6) 0.095(4) 0.113(4) 0.067(4) -0.050(4) -0.021(3)
    C16 0.160(5) 0.183(6) 0.098(4) 0.106(5) 0.037(4) 0.002(4)
    C17 0.0537(16) 0.0628(19) 0.0517(15) 0.0061(14) 0.0045(12) 0.0119(14)
    C18 0.0536(15) 0.0619(19) 0.0483(15) 0.0046(14) 0.0025(12) 0.0117(13)
    C20 0.070(2) 0.089(3) 0.102(3) 0.0253(19) -0.0017(19) 0.027(2)
    C21 0.090(2) 0.071(2) 0.086(2) 0.013(2) -0.009(2) 0.029(2)
    C22 0.0719(18) 0.0576(19) 0.0547(17) 0.0141(15) -0.0008(14) 0.0137(14)
    C24 0.146(4) 0.075(3) 0.056(2) 0.026(3) -0.005(2) 0.0099(19)
    C25 0.107(3) 0.079(3) 0.089(3) 0.015(2) -0.035(2) -0.006(2)
    O2 0.080(3) 0.131(4) 0.129(4) 0.031(3) 0.036(3) -0.005(3)
    C14 0.109(6) 0.047(3) 0.126(6) 0.010(3) -0.028(5) 0.021(4)
    O2A 0.080(3) 0.131(4) 0.129(4) 0.031(3) 0.036(3) -0.005(3)
    C14A 0.109(6) 0.047(3) 0.126(6) 0.010(3) -0.028(5) 0.021(4)
    S1 0.0778(6) 0.0703(6) 0.0667(5) 0.0094(4) 0.0098(4) 0.0271(4)
    C19 0.064(3) 0.090(3) 0.077(3) 0.0114(19) 0.009(2) 0.029(2)
    S1A 0.0778(6) 0.0703(6) 0.0667(5) 0.0094(4) 0.0098(4) 0.0271(4)
    C19A 0.064(3) 0.090(3) 0.077(3) 0.0114(19) 0.009(2) 0.029(2)
    S2 0.0680(7) 0.1151(11) 0.0765(9) 0.0043(7) -0.0041(6) -0.0058(8)
    C23 0.063(3) 0.064(3) 0.057(3) 0.005(3) 0.003(3) 0.016(2)
    S2A 0.0680(7) 0.1151(11) 0.0765(9) 0.0043(7) -0.0041(6) -0.0058(8)
    C23A 0.063(3) 0.064(3) 0.057(3) 0.005(3) 0.003(3) 0.016(2)
    O1 0.1049(18) 0.0877(18) 0.0680(15) 0.0115(14) -0.0216(13) 0.0098(13)
    O3 0.0608(13) 0.0917(17) 0.0993(17) 0.0199(12) 0.0297(12) 0.0424(14)
_geom_special_details
;
 All esds (except the esd in the dihedral angle between two l.s. planes)
 are estimated using the full covariance matrix.  The cell esds are taken
 into account individually in the estimation of esds in distances, angles
 and torsion angles; correlations between esds in cell parameters are only
 used when they are defined by crystal symmetry.  An approximate (isotropic)
 treatment of cell esds is used for estimating esds involving l.s. planes.
;
loop_
    _geom_bond_atom_site_label_1
    _geom_bond_atom_site_label_2
    _geom_bond_site_symmetry_2
    _geom_bond_distance
    _geom_bond_publ_flag
    C1 C2 . 1.372(5) ?
    C1 C6 . 1.391(4) ?
    C1 H1 . 0.9300 ?
    C2 C3 . 1.384(5) ?
    C2 H2 . 0.9300 ?
    C3 C4 . 1.386(5) ?
    C3 H3 . 0.9300 ?
    C4 C5 . 1.378(5) ?
    C4 H4 . 0.9300 ?
    C5 C6 . 1.390(4) ?
    C5 C9 . 1.511(4) ?
    C6 C7 . 1.463(5) ?
    C7 O1 . 1.220(4) ?
    C7 C8 . 1.518(4) ?
    C8 C12 . 1.545(4) ?
    C8 C9 . 1.545(4) ?
    C8 H8 . 0.9800 ?
    C9 C10 . 1.552(4) ?
    C9 H9 . 0.9800 ?
    C10 C22 . 1.500(4) ?
    C10 C11 . 1.533(4) ?
    C10 H10 . 0.9800 ?
    C11 C17 . 1.521(4) ?
    C11 C12 . 1.552(4) ?
    C11 H11 . 0.9800 ?
    C12 C13 . 1.480(4) ?
    C12 H12 . 0.9800 ?
    C13 C14 . 1.295(7) ?
    C13 C14A . 1.310(15) ?
    C13 O2A . 1.358(9) ?
    C13 O2 . 1.364(6) ?
    C15 C16 . 1.288(7) ?
    C15 O2A . 1.420(8) ?
    C15 C14 . 1.446(10) ?
    C15 H15 . 0.9300 ?
    C16 O2 . 1.387(8) ?
    C16 C14A . 1.429(10) ?
    C16 H16 . 0.9300 ?
    C17 O3 . 1.220(3) ?
    C17 C18 . 1.450(4) ?
    C18 C19 . 1.351(7) ?
    C18 C19A . 1.46(9) ?
    C18 S1A . 1.60(9) ?
    C18 S1 . 1.720(3) ?
    C20 C21 . 1.337(5) ?
    C20 C19 . 1.402(7) ?
    C20 S1A . 1.56(4) ?
    C20 H20 . 0.9300 ?
    C21 C19A . 1.56(5) ?
    C21 S1 . 1.685(4) ?
    C21 H21 . 0.9300 ?
    C22 C23 . 1.424(7) ?
    C22 C23A . 1.482(8) ?
    C22 S2A . 1.583(10) ?
    C22 S2 . 1.691(3) ?
    C24 C23 . 1.307(7) ?
    C24 C25 . 1.315(5) ?
    C24 S2A . 1.623(8) ?
    C24 H24 . 0.9300 ?
    C25 C23A . 1.471(9) ?
    C25 S2 . 1.672(4) ?
    C25 H25 . 0.9300 ?
    C14 H14 . 0.9300 ?
    C14A H14A . 0.9300 ?
    C19 H19 . 0.9300 ?
    C19A H19A . 0.9300 ?
    C23 H23 . 0.9300 ?
    C23A H23A . 0.9300 ?
loop_
    _geom_angle_atom_site_label_1
    _geom_angle_atom_site_label_2
    _geom_angle_atom_site_label_3
    _geom_angle_site_symmetry_1
    _geom_angle_site_symmetry_3
    _geom_angle
    _geom_angle_publ_flag
    C2 C1 C6 . . 118.3(3) ?
    C2 C1 H1 . . 120.9 ?
    C6 C1 H1 . . 120.9 ?
    C1 C2 C3 . . 120.8(4) ?
    C1 C2 H2 . . 119.6 ?
    C3 C2 H2 . . 119.6 ?
    C2 C3 C4 . . 121.0(4) ?
    C2 C3 H3 . . 119.5 ?
    C4 C3 H3 . . 119.5 ?
    C5 C4 C3 . . 118.6(4) ?
    C5 C4 H4 . . 120.7 ?
    C3 C4 H4 . . 120.7 ?
    C4 C5 C6 . . 120.2(3) ?
    C4 C5 C9 . . 128.7(3) ?
    C6 C5 C9 . . 111.1(3) ?
    C5 C6 C1 . . 121.1(3) ?
    C5 C6 C7 . . 110.2(3) ?
    C1 C6 C7 . . 128.7(3) ?
    O1 C7 C6 . . 127.3(3) ?
    O1 C7 C8 . . 124.5(3) ?
    C6 C7 C8 . . 108.2(3) ?
    C7 C8 C12 . . 113.5(2) ?
    C7 C8 C9 . . 105.6(3) ?
    C12 C8 C9 . . 107.5(2) ?
    C7 C8 H8 . . 110.1 ?
    C12 C8 H8 . . 110.1 ?
    C9 C8 H8 . . 110.1 ?
    C5 C9 C8 . . 104.7(2) ?
    C5 C9 C10 . . 113.4(2) ?
    C8 C9 C10 . . 106.0(2) ?
    C5 C9 H9 . . 110.8 ?
    C8 C9 H9 . . 110.8 ?
    C10 C9 H9 . . 110.8 ?
    C22 C10 C11 . . 113.8(2) ?
    C22 C10 C9 . . 116.2(2) ?
    C11 C10 C9 . . 103.6(2) ?
    C22 C10 H10 . . 107.6 ?
    C11 C10 H10 . . 107.6 ?
    C9 C10 H10 . . 107.6 ?
    C17 C11 C10 . . 111.7(2) ?
    C17 C11 C12 . . 111.4(2) ?
    C10 C11 C12 . . 104.7(2) ?
    C17 C11 H11 . . 109.6 ?
    C10 C11 H11 . . 109.6 ?
    C12 C11 H11 . . 109.6 ?
    C13 C12 C8 . . 115.6(2) ?
    C13 C12 C11 . . 113.8(2) ?
    C8 C12 C11 . . 104.0(2) ?
    C13 C12 H12 . . 107.7 ?
    C8 C12 H12 . . 107.7 ?
    C11 C12 H12 . . 107.7 ?
    C14A C13 O2A . . 113.3(6) ?
    C14 C13 O2 . . 112.5(5) ?
    C14 C13 C12 . . 127.4(5) ?
    C14A C13 C12 . . 118.3(6) ?
    O2A C13 C12 . . 127.9(4) ?
    O2 C13 C12 . . 119.5(4) ?
    C16 C15 O2A . . 109.9(6) ?
    C16 C15 C14 . . 107.5(5) ?
    C16 C15 H15 . . 126.2 ?
    C14 C15 H15 . . 126.2 ?
    C15 C16 O2 . . 110.5(5) ?
    C15 C16 C14A . . 108.6(7) ?
    C15 C16 H16 . . 124.8 ?
    O2 C16 H16 . . 124.8 ?
    O3 C17 C18 . . 120.1(3) ?
    O3 C17 C11 . . 119.6(3) ?
    C18 C17 C11 . . 120.3(2) ?
    C19 C18 C17 . . 131.0(3) ?
    C17 C18 C19A . . 125.4(12) ?
    C17 C18 S1A . . 122.1(14) ?
    C19A C18 S1A . . 112.4(9) ?
    C19 C18 S1 . . 109.8(3) ?
    C17 C18 S1 . . 119.2(2) ?
    C21 C20 C19 . . 111.4(4) ?
    C21 C20 S1A . . 123(3) ?
    C21 C20 H20 . . 124.3 ?
    C19 C20 H20 . . 124.3 ?
    C20 C21 C19A . . 103(3) ?
    C20 C21 S1 . . 113.0(3) ?
    C20 C21 H21 . . 123.5 ?
    S1 C21 H21 . . 123.5 ?
    C23 C22 C10 . . 132.4(3) ?
    C23A C22 C10 . . 131.5(5) ?
    C23A C22 S2A . . 110.0(5) ?
    C10 C22 S2A . . 118.4(3) ?
    C23 C22 S2 . . 104.6(3) ?
    C10 C22 S2 . . 122.6(2) ?
    C23 C24 C25 . . 110.0(4) ?
    C25 C24 S2A . . 120.0(5) ?
    C23 C24 H24 . . 125.0 ?
    C25 C24 H24 . . 125.0 ?
    C24 C25 C23A . . 105.1(4) ?
    C24 C25 S2 . . 114.4(3) ?
    C24 C25 H25 . . 122.8 ?
    S2 C25 H25 . . 122.8 ?
    C13 O2 C16 . . 104.2(5) ?
    C13 C14 C15 . . 105.0(6) ?
    C13 C14 H14 . . 127.5 ?
    C15 C14 H14 . . 127.5 ?
    C13 O2A C15 . . 103.1(6) ?
    C13 C14A C16 . . 104.8(7) ?
    C13 C14A H14A . . 127.6 ?
    C16 C14A H14A . . 127.6 ?
    C21 S1 C18 . . 91.65(16) ?
    C18 C19 C20 . . 114.1(4) ?
    C18 C19 H19 . . 123.0 ?
    C20 C19 H19 . . 123.0 ?
    C20 S1A C18 . . 93.7(18) ?
    C18 C19A C21 . . 107.9(17) ?
    C18 C19A H19A . . 126.1 ?
    C21 C19A H19A . . 126.1 ?
    C25 S2 C22 . . 92.6(2) ?
    C24 C23 C22 . . 118.2(5) ?
    C24 C23 H23 . . 120.9 ?
    C22 C23 H23 . . 120.9 ?
    C22 S2A C24 . . 94.0(4) ?
    C25 C23A C22 . . 110.8(6) ?
    C25 C23A H23A . . 124.6 ?
    C22 C23A H23A . . 124.6 ?
loop_
    _geom_torsion_atom_site_label_1
    _geom_torsion_atom_site_label_2
    _geom_torsion_atom_site_label_3
    _geom_torsion_atom_site_label_4
    _geom_torsion_site_symmetry_1
    _geom_torsion_site_symmetry_2
    _geom_torsion_site_symmetry_3
    _geom_torsion_site_symmetry_4
    _geom_torsion
    _geom_torsion_publ_flag
    C6 C1 C2 C3 . . . . -0.9(5) ?
    C1 C2 C3 C4 . . . . 0.7(6) ?
    C2 C3 C4 C5 . . . . -0.1(6) ?
    C3 C4 C5 C6 . . . . -0.3(5) ?
    C3 C4 C5 C9 . . . . 175.6(3) ?
    C4 C5 C6 C1 . . . . 0.1(5) ?
    C9 C5 C6 C1 . . . . -176.5(3) ?
    C4 C5 C6 C7 . . . . 178.1(3) ?
    C9 C5 C6 C7 . . . . 1.6(3) ?
    C2 C1 C6 C5 . . . . 0.5(5) ?
    C2 C1 C6 C7 . . . . -177.1(3) ?
    C5 C6 C7 O1 . . . . -176.4(3) ?
    C1 C6 C7 O1 . . . . 1.4(5) ?
    C5 C6 C7 C8 . . . . 1.9(3) ?
    C1 C6 C7 C8 . . . . 179.7(3) ?
    O1 C7 C8 C12 . . . . 56.5(4) ?
    C6 C7 C8 C12 . . . . -121.9(3) ?
    O1 C7 C8 C9 . . . . 173.9(3) ?
    C6 C7 C8 C9 . . . . -4.4(3) ?
    C4 C5 C9 C8 . . . . 179.5(3) ?
    C6 C5 C9 C8 . . . . -4.3(3) ?
    C4 C5 C9 C10 . . . . -65.4(4) ?
    C6 C5 C9 C10 . . . . 110.8(3) ?
    C7 C8 C9 C5 . . . . 5.1(3) ?
    C12 C8 C9 C5 . . . . 126.5(2) ?
    C7 C8 C9 C10 . . . . -115.0(2) ?
    C12 C8 C9 C10 . . . . 6.4(3) ?
    C5 C9 C10 C22 . . . . 92.8(3) ?
    C8 C9 C10 C22 . . . . -152.9(2) ?
    C5 C9 C10 C11 . . . . -141.6(2) ?
    C8 C9 C10 C11 . . . . -27.3(3) ?
    C22 C10 C11 C17 . . . . -74.2(3) ?
    C9 C10 C11 C17 . . . . 158.7(2) ?
    C22 C10 C11 C12 . . . . 165.1(2) ?
    C9 C10 C11 C12 . . . . 38.1(3) ?
    C7 C8 C12 C13 . . . . -101.4(3) ?
    C9 C8 C12 C13 . . . . 142.3(2) ?
    C7 C8 C12 C11 . . . . 133.1(3) ?
    C9 C8 C12 C11 . . . . 16.8(3) ?
    C17 C11 C12 C13 . . . . 78.4(3) ?
    C10 C11 C12 C13 . . . . -160.7(2) ?
    C17 C11 C12 C8 . . . . -154.9(2) ?
    C10 C11 C12 C8 . . . . -34.0(3) ?
    C8 C12 C13 C14 . . . . 135.5(6) ?
    C11 C12 C13 C14 . . . . -104.2(6) ?
    C8 C12 C13 C14A . . . . -53.4(13) ?
    C11 C12 C13 C14A . . . . 67.0(13) ?
    C8 C12 C13 O2A . . . . 135.4(12) ?
    C11 C12 C13 O2A . . . . -104.3(12) ?
    C8 C12 C13 O2 . . . . -53.8(5) ?
    C11 C12 C13 O2 . . . . 66.5(5) ?
    C14 C15 C16 O2 . . . . 1.9(9) ?
    O2A C15 C16 C14A . . . . 2.3(15) ?
    C10 C11 C17 O3 . . . . -42.4(4) ?
    C12 C11 C17 O3 . . . . 74.2(4) ?
    C10 C11 C17 C18 . . . . 138.4(3) ?
    C12 C11 C17 C18 . . . . -104.9(3) ?
    O3 C17 C18 C19 . . . . -173.1(4) ?
    C11 C17 C18 C19 . . . . 6.0(5) ?
    O3 C17 C18 C19A . . . . 6.3(17) ?
    C11 C17 C18 C19A . . . . -174.6(17) ?
    O3 C17 C18 S1A . . . . -172.1(14) ?
    C11 C17 C18 S1A . . . . 7.0(14) ?
    O3 C17 C18 S1 . . . . 6.0(4) ?
    C11 C17 C18 S1 . . . . -174.8(2) ?
    S1A C20 C21 C19A . . . . 0.3(19) ?
    C19 C20 C21 S1 . . . . -1.1(5) ?
    C11 C10 C22 C23 . . . . 104.1(5) ?
    C9 C10 C22 C23 . . . . -135.7(4) ?
    C11 C10 C22 C23A . . . . -67.1(13) ?
    C9 C10 C22 C23A . . . . 53.1(13) ?
    C11 C10 C22 S2A . . . . 109.4(5) ?
    C9 C10 C22 S2A . . . . -130.4(5) ?
    C11 C10 C22 S2 . . . . -67.7(3) ?
    C9 C10 C22 S2 . . . . 52.5(4) ?
    S2A C24 C25 C23A . . . . 1.3(11) ?
    C23 C24 C25 S2 . . . . -2.0(5) ?
    C14 C13 O2 C16 . . . . -3.6(8) ?
    C12 C13 O2 C16 . . . . -175.6(4) ?
    C15 C16 O2 C13 . . . . 0.8(8) ?
    O2 C13 C14 C15 . . . . 4.6(9) ?
    C12 C13 C14 C15 . . . . 175.8(4) ?
    C16 C15 C14 C13 . . . . -3.9(9) ?
    C14A C13 O2A C15 . . . . 4(2) ?
    C12 C13 O2A C15 . . . . 175.8(5) ?
    C16 C15 O2A C13 . . . . -3.8(15) ?
    O2A C13 C14A C16 . . . . -3(2) ?
    C12 C13 C14A C16 . . . . -175.4(8) ?
    C15 C16 C14A C13 . . . . 0.3(18) ?
    C20 C21 S1 C18 . . . . 0.7(3) ?
    C19 C18 S1 C21 . . . . -0.1(3) ?
    C17 C18 S1 C21 . . . . -179.4(2) ?
    C17 C18 C19 C20 . . . . 178.7(3) ?
    S1 C18 C19 C20 . . . . -0.5(5) ?
    C21 C20 C19 C18 . . . . 1.0(5) ?
    C21 C20 S1A C18 . . . . -1(2) ?
    C17 C18 S1A C20 . . . . 179.3(6) ?
    C19A C18 S1A C20 . . . . 1(2) ?
    C17 C18 C19A C21 . . . . -179.2(8) ?
    S1A C18 C19A C21 . . . . -1(3) ?
    C20 C21 C19A C18 . . . . 0(2) ?
    C24 C25 S2 C22 . . . . -0.1(4) ?
    C23 C22 S2 C25 . . . . 1.9(4) ?
    C10 C22 S2 C25 . . . . 175.7(3) ?
    C25 C24 C23 C22 . . . . 3.8(7) ?
    C10 C22 C23 C24 . . . . -176.6(4) ?
    S2 C22 C23 C24 . . . . -3.7(6) ?
    C23A C22 S2A C24 . . . . 2.0(13) ?
    C10 C22 S2A C24 . . . . -175.2(3) ?
    C25 C24 S2A C22 . . . . -2.2(8) ?
    C24 C25 C23A C22 . . . . 0.3(17) ?
    C10 C22 C23A C25 . . . . 175.0(6) ?
    S2A C22 C23A C25 . . . . -1.7(19) ?
loop_
    _geom_hbond_atom_site_label_D
    _geom_hbond_atom_site_label_H
    _geom_hbond_atom_site_label_A
    _geom_hbond_site_symmetry_A
    _geom_hbond_distance_DH
    _geom_hbond_distance_HA
    _geom_hbond_distance_DA
    _geom_hbond_angle_DHA
    _geom_hbond_publ_flag
    C24 H24 O3 2_765 0.93 2.63 3.548(5) 168.4 yes
    C19 H19 O3 1_455 0.93 2.53 3.154(6) 124.4 yes
    C21 H21 Cg2 1_565 0.93 2.98 3.710(4) 137 yes
    C21 H21 Cg4 1_565 0.93 2.95 3.689(6) 138 yes
_shelx_space_group_comment
;
The symmetry employed for this shelxl refinement is uniquely defined
by the following loop, which should always be used as a source of
symmetry information in preference to the above space-group names.
They are only intended as comments.
;
_shelx_estimated_absorpt_T_min     ?
_shelx_estimated_absorpt_T_max     ?
_shelx_hkl_file
;
   0   0   1 771.029 51.3473  20
   0   0   1 816.402 53.5626   1
   0   0  -1 808.116 51.7484  21
   0   0   2 8167.28 214.695   1
   0   0  -2 8205.98 216.669  21
   0   0  -2 7885.40 173.326   4
   0   0   2 8429.57 220.716  20
   0   0  -3 46.2838 55.3430   4
   0   0  -3 131.458 89.6462  21
   0   0   3 78.9284 85.7636  20
   0   0   3 64.5288 68.3490   1
   0   0   3 101.006 23.9673   3
   0   0  -4 251659. 1674.39  21
   0   0   4 249392. 1668.46   1
   0   0   4 249649. 1676.15  20
   0   0  -4 248734. 1342.09   4
   0   0   5 8167.43 355.502   1
   0   0  -5 7634.98 273.322   4
   0   0   5 7989.62 355.348  20
   0   0  -5 7832.46 352.668  21
   0   0  -6 3167.20 209.093   4
   0   0  -6 3683.05 281.156  21
   0   0   6 2991.51 259.239  20
   0   0   6 3470.30 270.291   1
   0   0  -7 1796.09 169.419   4
   0   0   7 1631.33 229.608  20
   0   0  -7 1529.78 218.927  21
   0   0   7 1956.69 236.299   1
   0   0  -8 2574.45 215.453   4
   0   0   8 2269.18 277.793  20
   0   0   8 2257.83 262.841   1
   0   0  -8 2419.79 276.888  21
   0   0   9 6648.73 456.610  20
   0   0  -9 7564.53 376.666   4
   0   0   9 6275.90 439.988   1
   0   0  -9 6311.32 449.095  21
   0   0  10 2658.08 332.851  20
   0   0 -10 3594.16 373.473  21
   0   0  10 3791.75 374.607   1
   0   0 -11 106.872 181.771  21
   0   0  11 54.7973 157.185  20
   0   0  11-141.873 158.969   1
   0   0  12 82.0930 143.565   1
   0   0  12 238.729 191.074  20
   0   0 -12 177.833 157.049  21
   0   0  13 4897.88 471.932   6
   0   0 -13 4851.07 474.948  16
   0   0  13 4729.83 479.032  22
   0   0  13 4328.86 477.630   1
   0   0 -13 5281.79 519.583  27
   0   0  13 4073.84 457.281  24
   0   0  13 4794.15 472.903   7
   0   0 -13 4909.89 502.175  21
   0   0 -14 206.556 223.625  21
   0   0  14 142.359 180.532   7
   0   0 -14 297.995 207.747  16
   0   0  14 54.5648 129.422  12
   0   0  14 298.407 168.676   6
   0   0 -14 694.082 215.602  27
   0   0  14 427.793 193.660  22
   0   0  14-224.248 176.593   1
   0   0 -15-33.6010 172.511  27
   0   0  15-147.510 171.374   6
   0   0  15 292.980 168.554  12
   0   0 -15 380.268 191.483  16
   0   0  15 179.190 181.094  22
   0   0  15 140.926 176.406   7
   0   0  16 16.7477 105.096  12
   0   0  16-40.1507 155.840   7
   0   0  16-75.8179 139.500   6
   0   0 -16-573.302 204.102  16
   0   0 -16 60.3877 177.622  27
   0   0  16 70.0563 179.250  22
   0   0  17 240.942 147.296   7
   0   0  17 17.8527 153.439  22
   0   0 -17 8.07111 129.144  16
   0   0 -17 9.00528 152.767  27
   0   0 -18 1493.93 272.483  16
   0   0 -18 1517.92 286.802  27
   0   0  18 1055.03 276.813  22
   0   0  18 1513.99 297.014   7
   0   0 -19-174.327 169.297  27
   0   0  19 5.53683 145.737   7
   0   0  19 214.058 173.112  22
   0   0  20 285.638 147.388   7
   0   0  20 318.042 160.992  22
   0   0 -20 238.994 150.858  27
   0   0  21 39.8135 79.0307   7
   0   1 -21-80.9369 93.8867  14
   0  -1  21 141.418 103.162  22
   0   1 -21-48.1149 93.7447  27
   0  -1  20 72.7793 117.354   7
   0  -1  20 319.380 160.615  22
   0   1 -20 232.842 136.089  16
   0   1 -20 332.517 167.800  27
   0   1 -19 37.1805 143.825  16
   0  -1  19-7.17474 148.283  22
   0  -1  19-4.32163 137.942   7
   0   1 -19 38.3480 180.691  27
   0  -1  19 165.692 153.309   6
   0  -1  18 491.584 215.948   7
   0   1 -18 540.323 231.761  27
   0  -1  18 543.785 204.096  22
   0  -1  18 647.900 188.296   6
   0   1 -18 577.122 203.297  16
   0  -1  17 362.156 179.897  22
   0   1 -17 128.010 196.997  27
   0   1 -17 364.449 182.740  16
   0  -1  17 448.538 177.245   6
   0  -1  17 319.642 184.791   7
   0  -1  16 49.8835 144.088   7
   0   1 -16 12.2453 178.361  16
   0  -1  16 47.3597 139.370   6
   0  -1  16-96.0193 199.401  22
   0   1 -16 412.873 238.787  27
   0  -1  15 1033.88 289.062   7
   0   1 -15 1136.57 287.509  27
   0   1 -15 959.948 274.903  16
   0  -1  15 925.523 270.942  22
   0  -1  15 835.463 245.884   6
   0   1 -14 3898.11 438.037  16
   0  -1  14 4200.91 462.313   6
   0  -1  14 3645.39 423.932   7
   0  -1  14 4399.30 474.969  22
   0   1 -14 4141.87 491.944  21
   0   1 -14 3971.74 463.945  27
   0  -1  14 3538.61 446.938  20
   0  -1  14 3655.59 442.082   1
   0   1 -13 12303.8 779.078  21
   0  -1  13 14205.9 800.616   7
   0   1 -13 13377.4 811.324  27
   0  -1  13 13965.2 785.471   1
   0  -1  13 12692.6 761.045   6
   0  -1  13 11883.9 755.676  20
   0   1 -13 13418.5 781.550  16
   0  -1  13 12616.5 761.778  22
   0  -1  13 13163.7 791.170  24
   0  -1  12 2531.32 362.307  20
   0   1 -12 2569.46 355.111  21
   0  -1  12 2830.65 358.002   1
   0  -1  11 26503.3 1014.98  20
   0   1 -11 28104.7 1030.51  21
   0  -1  11 29994.6 1014.58   1
   0  -1  10 25912.8 939.303  20
   0   1 -10 26458.5 937.564  21
   0  -1  10 27637.5 910.118   1
   0  -1   9 572.183 194.636  20
   0  -1   9 700.291 188.654   1
   0   1  -9 701.005 202.948  21
   0   1  -9 841.524 175.894   4
   0   1  -8 5817.11 398.502  21
   0  -1   8 5607.88 401.254  20
   0   1  -8 6273.13 365.355   4
   0  -1   8 5633.14 365.259   1
   0   1  -7 4703.57 300.515   4
   0  -1   7 5197.83 189.094  17
   0  -1   7 4723.87 312.676   1
   0  -1   7 4538.46 342.308  20
   0   1  -7 4685.70 341.617  21
   0  -1   6 77710.7 1073.33   1
   0  -1   6 77031.8 1191.76  20
   0   1  -6 79571.4 1081.69   4
   0   1  -6 78563.8 1170.22  21
   0  -1   5 5126.30 306.495  20
   0   1  -5 5125.92 296.568  21
   0  -1   5 5511.09 268.163   1
   0   1  -5 5331.98 273.824   4
   0   1  -4 17504.3 442.207   4
   0   1  -4 17550.8 456.813  21
   0  -1   4 17376.4 472.787  20
   0  -1   4 18419.8 404.745   1
   0  -1   3 11978.8 269.915   1
   0  -1   3 11679.1 340.687  20
   0   1  -3 11569.2 323.679   4
   0   1  -3 11499.8 330.512  21
   0   1  -3 11985.1 228.353   3
   0   1  -2 5602.57 202.573  21
   0   1  -2 5606.52 159.992   3
   0  -1   2 6034.03 141.317   1
   0  -1   2 6226.32 215.183  20
   0   1  -1 462.693 61.1167   3
   0   1  -1 342.734 54.8490   4
   0   1  -1 398.820 67.3050  21
   0  -1   1 394.850 65.0836  20
   0   1   0 26606.7 240.191   1
   0   1   0 25594.0 252.450  18
   0   1   0 26400.0 291.066   4
   0   1   1 32101.4 396.801   1
   0   1   1 34267.4 251.043  18
   0   1   1 34434.3 410.827   5
   0   1   1 33228.8 407.246   3
   0  -1  -1 34437.0 265.021  19
   0   1   2 5455.13 178.757   3
   0   1   2 5281.96 211.723   1
   0  -1  -2 5332.99 213.615  21
   0  -1  -2 5261.85 101.359  19
   0   1   2 5210.47 181.057   5
   0   1   3 5664.97 239.174  20
   0   1   3 6136.97 197.290   3
   0   1   3 5956.90 262.492   1
   0  -1  -3 6183.49 138.570  17
   0  -1  -3 6111.05 265.982  21
   0   1   4 233279. 1200.62   3
   0   1   4 234716. 1653.76  20
   0   1   4 229597. 1749.48   1
   0  -1  -4 227469. 882.605   4
   0  -1  -4 233577. 1716.08  21
   0   1   5 24567.6 398.701   3
   0   1   5 24385.5 638.260   1
   0  -1  -5 23772.0 352.296   4
   0   1   5 24242.9 603.916  20
   0  -1  -5 24701.6 629.273  21
   0   1   6 31.2193 113.182  20
   0   1   6 142.778 123.482   1
   0   1   6 68.8397 42.8814   3
   0  -1  -6-48.5963 134.476  21
   0  -1  -6 25.8239 54.5633   4
   0  -1  -7 379.892 165.568  21
   0   1   7 505.551 151.245  20
   0   1   7 410.397 167.693   1
   0  -1  -7 334.777 77.0639   4
   0  -1  -8 23424.5 790.135  21
   0   1   8 21991.1 748.997  20
   0   1   8 23414.7 800.379   1
   0   1   9 264.321 161.845   1
   0  -1  -9 462.910 190.171  21
   0   1   9 494.591 180.398  20
   0   1  10 34.2384 135.400   1
   0  -1 -10-39.9284 166.085  21
   0   1  11 5147.64 473.479   1
   0  -1 -11 6141.36 511.989  21
   0  -1 -12 10298.3 688.780  21
   0   1  12 11503.9 707.531   7
   0   1  12 11536.9 735.975   1
   0   1  13 1280.47 285.929  22
   0   1  13 1417.22 322.126   1
   0   1  13 1727.06 283.166  12
   0  -1 -13 2030.83 318.969  27
   0   1  13 1538.88 293.709   7
   0  -1 -13 1561.22 321.378  21
   0   1  14 74.0910 109.139  12
   0  -1 -14 457.176 228.503  27
   0  -1 -14 67.5288 187.819  21
   0   1  14 394.956 197.409   7
   0   1  14 114.190 159.083   1
   0   1  14 413.671 215.453  22
   0   1  15 4013.04 470.155  22
   0   1  15 4233.26 466.063  12
   0   1  15 4039.78 469.828   7
   0  -1 -15 3566.63 454.265  27
   0   1  16 3384.88 426.952   7
   0   1  16 3854.05 440.471  12
   0   1  16 3005.34 410.185  22
   0  -1 -16 4355.93 469.461  27
   0   1  17 2324.19 335.376  12
   0   1  17 2260.89 362.644  22
   0  -1 -17 2038.75 330.758  27
   0   1  17 1683.41 305.481   7
   0   1  18 313.738 170.739  12
   0  -1 -18 386.593 187.356  27
   0   1  18-263.938 176.961  22
   0   1  18-111.498 168.635   7
   0  -1 -19-199.214 150.317  27
   0   1  19-119.532 132.378  22
   0   1  19-2.12345 146.272   7
   0   1  20 272.617 136.800   7
   0   2 -21 107.621 105.814  27
   0   2 -21-149.255 103.498  14
   0  -2  21-15.5597 100.452  22
   0  -2  20 258.758 110.668   7
   0   2 -20 81.9385 115.898  16
   0   2 -20 165.325 151.511  27
   0  -2  20 300.500 170.488  22
   0  -2  20 95.0126 108.940   6
   0   2 -19-156.064 168.148  27
   0  -2  19 416.144 167.538   6
   0   2 -19 103.019 153.354  16
   0  -2  19 32.1269 127.265   7
   0  -2  19-104.282 157.037  22
   0  -2  18 490.620 173.055   7
   0   2 -18 385.785 178.753  16
   0  -2  18-262.608 168.825   6
   0   2 -18 385.767 195.815  27
   0  -2  18 199.761 205.691  22
   0  -2  17 309.047 200.778  22
   0  -2  17 393.772 209.754   6
   0   2 -17 345.096 221.415  27
   0   2 -17 278.512 174.950  16
   0  -2  17 257.062 170.664   7
   0   2 -16 5611.55 552.605  16
   0  -2  16 4556.55 493.763   6
   0  -2  16 6215.62 554.533   7
   0  -2  16 4654.37 508.657  22
   0   2 -16 4274.79 506.713  27
   0  -2  15 604.560 226.546  22
   0   2 -15 641.285 275.205  27
   0   2 -15 321.731 173.834  16
   0  -2  15 711.772 244.490   6
   0  -2  15 1006.26 255.334   7
   0  -2  14 14.8790 136.675  20
   0   2 -14 261.756 182.653  21
   0   2 -14 245.620 207.951  27
   0  -2  14 157.588 180.430  22
   0  -2  14-103.187 169.227  24
   0   2 -14 191.833 160.385  16
   0  -2  14-85.6198 166.104   6
   0  -2  14 194.902 160.718   7
   0   2 -13 2032.49 346.495  21
   0   2 -13 2138.67 345.083  16
   0  -2  13 2287.84 323.019   7
   0  -2  13 1973.89 310.218   6
   0   2 -13 2128.81 344.691  27
   0  -2  13 2219.53 343.644  24
   0  -2  13 1935.93 339.271  20
   0  -2  13 1930.01 319.521  22
   0   2 -12 1462.51 301.902  21
   0   2 -12 1197.63 247.706   4
   0  -2  12 674.649 215.443  20
   0  -2  12 1272.39 236.165   1
   0   2 -11 2586.91 289.987   5
   0   2 -11 2765.23 359.688  21
   0   2 -11 3277.94 356.493   4
   0  -2  11 3465.06 337.434   1
   0  -2  11 2586.14 352.791  20
   0   2 -10 4359.74 382.969   4
   0   2 -10 4226.61 404.304  21
   0  -2  10 5227.80 384.292   1
   0  -2  10 4492.19 429.909  20
   0  -2   9 17465.6 751.046  20
   0  -2   9 18867.8 657.651   1
   0   2  -9 19898.7 730.359   4
   0   2  -9 17320.9 727.941  21
   0  -2   8 21740.9 772.560  20
   0   2  -8 21561.2 756.252  21
   0   2  -8 23198.3 745.242   4
   0  -2   8 23085.3 663.179   1
   0   2  -7 3185.20 298.325  21
   0  -2   7 3224.93 238.891   1
   0  -2   7 3138.85 300.498  20
   0   2  -7 3262.50 288.121   4
   0  -2   6 82399.9 1282.28  20
   0   2  -6 83355.1 1252.79  21
   0   2  -6 82181.7 1236.77   4
   0  -2   6 85781.5 1021.10   1
   0   2  -5 1156.62 122.065   3
   0   2  -5 1265.87 181.642  21
   0  -2   5 1226.75 128.357   1
   0   2  -5 1243.58 173.782   4
   0  -2   5 1133.80 184.529  20
   0   2  -4 33769.0 690.428  21
   0  -2   4 34188.6 704.526  20
   0   2  -4 34142.3 557.809   3
   0  -2   4 34984.9 464.774   1
   0  -2   3 287562. 945.556   1
   0   2  -3 285655. 1821.28  21
   0   2  -3 283737. 1814.94   5
   0  -2   3 282129. 1830.02  20
   0   2  -3 282979. 1588.33   3
   0   2  -2 409.524 114.039  21
   0  -2   2 316.210 104.822  20
   0   2  -2 309.125 94.8066   3
   0   2  -2 339.728 99.8856   4
   0   2  -1 51547.7 689.940   3
   0   2  -1 52446.4 662.989   4
   0  -2   1 51774.0 667.147  20
   0   2   0 12045.2 345.449   5
   0   2   0 11844.5 244.549  18
   0   2   0 12041.5 230.512   1
   0   2   0 11751.1 282.500   4
   0   2   1 147575. 1187.60   5
   0   2   1 147054. 813.519   4
   0   2   1 145563. 1194.15   3
   0   2   1 146660. 705.972  18
   0  -2  -1 146680. 885.982  19
   0   2   1 142299. 1013.92   1
   0   2   2 170092. 1314.56   5
   0   2   2 171926. 743.543  18
   0  -2  -2 173729. 813.106  19
   0   2   2 171631. 1318.94   1
   0   2   2 172030. 1326.03   3
   0   2   3 45092.0 709.240   5
   0   2   3 44003.2 760.988   1
   0  -2  -3 44853.3 783.198  21
   0   2   3 45371.9 697.008   3
   0   2   3 44523.2 459.955  18
   0   2   4 21132.0 590.929   1
   0  -2  -4 21445.2 391.379  17
   0   2   4 19932.2 372.405  18
   0   2   4 20366.2 480.785   3
   0  -2  -4 20447.9 578.377  21
   0   2   5 86586.0 1282.60   1
   0  -2  -5 90284.6 696.455  17
   0  -2  -5 86412.9 1269.33  21
   0  -2  -6 53085.2 1081.44  21
   0   2   6 51906.0 1084.06   1
   0  -2  -7 1714.54 245.265  21
   0   2   7 1746.28 251.932   1
   0   2   7 1920.69 159.124   3
   0   2   8 25421.0 886.980   1
   0  -2  -8 25422.5 866.319  21
   0  -2  -9 1743.96 268.843  21
   0   2   9 1723.20 286.076   1
   0   2  10 3203.46 371.946   1
   0  -2 -10 3733.22 404.843  21
   0   2  11 412.516 192.516   1
   0  -2 -11 199.317 149.608  21
   0  -2 -12 389.268 177.513  21
   0   2  12 224.588 168.451  22
   0   2  12-24.1268 168.176   1
   0   2  12 410.935 192.493   7
   0   2  12 280.603 167.545  12
   0   2  13 417.411 204.299  22
   0  -2 -13 154.146 137.944  27
   0   2  13-23.3535 134.353  12
   0  -2 -13 193.384 219.900  21
   0   2  13-390.836 193.054   7
   0   2  13 118.242 137.560   1
   0  -2 -14 4105.81 443.103  27
   0   2  14 3804.89 449.545  12
   0   2  14 3099.85 421.743  22
   0   2  14 3549.89 448.825   7
   0  -2 -15-61.9391 160.822  27
   0   2  15 254.945 196.045   7
   0   2  15 131.345 161.398  22
   0   2  15-183.667 158.675  12
   0   2  16 95.6485 191.546  22
   0   2  16 216.492 155.380  12
   0  -2 -16-303.212 192.683  27
   0   2  16 268.747 198.110   7
   0  -2 -17 649.937 193.153  27
   0   2  17 253.090 174.828  22
   0   2  17 113.968 195.299   7
   0   2  17 90.5801 143.723  12
   0   2  18 516.656 179.448  22
   0   2  18 184.598 153.650  12
   0   2  18 303.046 175.505   7
   0   2  19 119.442 140.019   7
   0  -2 -20-166.007 87.4080  13
   0   2  20 28.6342 87.9262   7
   0   3 -21 772.215 143.134  16
   0   3 -21 851.633 166.958  27
   0  -3  21 427.683 136.552  22
   0   3 -20 63.5208 149.175  27
   0   3 -20 83.8996 129.994  14
   0   3 -20 147.231 120.186  16
   0  -3  20-26.4494 127.350  22
   0  -3  20 110.750 109.864   6
   0  -3  19 267.988 164.563   6
   0   3 -19-2.40242 161.002  27
   0  -3  19-8.07557 176.617  22
   0   3 -19-34.7388 140.982  16
   0  -3  18 42.4038 147.237   6
   0   3 -18 136.767 143.819  16
   0   3 -18 92.8799 205.257  27
   0  -3  18 83.5808 182.144  22
   0   3 -17 189.740 185.443  27
   0  -3  17 80.2090 190.757  22
   0  -3  17 187.547 175.534   6
   0   3 -17 169.980 186.481  16
   0  -3  16 1958.71 362.066  22
   0   3 -16 1790.74 331.306  16
   0   3 -16 1354.11 315.323  27
   0  -3  16 1427.26 303.811   6
   0  -3  15-12.5530 138.392  22
   0  -3  15-66.6569 149.624   6
   0   3 -15 187.076 207.774  27
   0   3 -15 409.085 203.290  16
   0  -3  14 5140.39 518.962  22
   0  -3  14 4759.01 550.149  20
   0   3 -14 4271.31 497.937  21
   0  -3  14 5117.46 523.241   6
   0  -3  14 5740.00 541.169  24
   0   3 -14 4996.05 548.022  27
   0   3 -14 5185.27 537.866  16
   0   3 -13 3699.25 454.029   8
   0   3 -13 4211.36 483.490  21
   0  -3  13 3846.87 439.443  24
   0   3 -13 3383.35 432.860  27
   0  -3  13 4038.95 443.542  22
   0  -3  13 3695.17 440.421   6
   0   3 -13 4088.28 465.450   4
   0  -3  13 3305.89 460.068  20
   0   3 -13 3305.08 417.369  16
   0  -3  12 114.324 153.602  20
   0   3 -12 144.192 163.061  16
   0   3 -12-57.4107 138.411  27
   0   3 -12-256.376 167.018   4
   0   3 -12 212.512 184.213  21
   0   3 -11 2320.19 298.310   5
   0  -3  11 1727.55 309.933  20
   0   3 -11 1842.48 305.490   4
   0   3 -11 1711.24 304.913  21
   0  -3  10 1572.81 290.939  20
   0   3 -10 1792.92 285.821   4
   0   3 -10 1759.64 257.223   5
   0   3 -10 1635.08 298.502  21
   0   3  -9 11992.7 632.691  21
   0   3  -9 11985.2 580.477   5
   0  -3   9 11642.9 643.606  20
   0   3  -9 12588.4 635.551   4
   0  -3   9 14051.5 535.305  17
   0   3  -8 15985.6 638.383   5
   0  -3   8 15385.3 687.082  20
   0  -3   8 16830.8 508.063   1
   0   3  -8 16313.0 683.537   4
   0   3  -8 15106.1 662.160  21
   0  -3   7 21681.7 760.756  20
   0   3  -7 23006.5 762.904   4
   0   3  -7 22873.1 727.694   5
   0  -3   7 24419.5 536.656   1
   0   3  -7 22710.8 761.882  21
   0  -3   6 5417.36 217.373   1
   0   3  -6 5109.58 360.353   4
   0   3  -6 5065.00 346.272   5
   0   3  -6 4800.15 352.585  21
   0   3  -6 5137.87 278.292   3
   0  -3   6 5264.50 370.006  20
   0  -3   5 86060.3 1302.47  20
   0  -3   5 87720.4 645.114   1
   0   3  -5 86717.9 1282.95   5
   0   3  -5 88815.6 1335.09   4
   0   3  -5 85885.8 1303.35  21
   0   3  -5 89109.6 1115.22   3
   0  -3   4 219.451 141.939  20
   0   3  -4 344.414 142.633   5
   0   3  -4 239.507 110.382   3
   0   3  -4 339.340 150.057  21
   0   3  -4 450.772 147.755   4
   0   3  -3 537.289 147.873   5
   0   3  -3 528.809 133.388   3
   0  -3   3 541.402 144.461  20
   0   3  -3 607.842 145.615   4
   0   3  -2 132097. 1440.14   5
   0   3  -2 131585. 1374.99   3
   0  -3   2 134248. 1355.01  20
   0   3  -2 133154. 1351.47   4
   0   3  -1 51417.2 895.312   5
   0  -3   1 54819.0 832.877  20
   0   3  -1 53004.0 869.303   3
   0   3   0 39879.7 775.836   5
   0   3   0 41072.1 513.333   1
   0   3   0 41608.9 646.329   4
   0   3   1 5487.07 217.220   4
   0   3   1 5455.54 300.882   5
   0   3   1 5580.44 237.374   1
   0   3   1 5294.05 297.600   3
   0  -3  -1 5369.53 230.389  19
   0  -3  -2 4037.21 180.200  19
   0   3   2 4462.98 159.590   4
   0   3   2 4246.64 241.489   1
   0   3   2 3965.74 122.435  18
   0   3   2 4324.03 277.197   3
   0   3   2 4100.77 270.293   5
   0   3   3 1495.92 68.9986  18
   0  -3  -3 1780.98 98.6087  19
   0   3   3 1765.37 193.281   5
   0   3   3 1901.06 199.526   3
   0   3   3 2009.27 201.961   1
   0   3   4 1157.11 174.566   3
   0   3   4 1226.22 187.115   1
   0  -3  -4 1138.77 143.673  17
   0   3   4 963.309 65.0578  18
   0  -3  -4 1153.60 194.695  21
   0   3   4 1005.32 170.765   5
   0   3   5 149.759 117.442   3
   0   3   5 103.417 132.732   1
   0  -3  -5 108.701 130.600  21
   0  -3  -5 151.434 95.7855  17
   0   3   6 2753.63 238.209   3
   0  -3  -6 2335.47 277.953  21
   0   3   6 2252.43 270.024   1
   0   3   7 2401.75 306.182   1
   0   3   7 2612.37 226.667   3
   0  -3  -7 2372.05 286.655  21
   0  -3  -8 2694.06 321.521  21
   0   3   8 3127.07 360.488   1
   0  -3  -9 5688.52 480.770  21
   0   3   9 6044.74 500.620   1
   0  -3 -10 162.865 175.032  21
   0   3  10-96.0425 166.907   1
   0   3  11 488.361 184.975  15
   0   3  11 458.121 221.652   1
   0   3  11 213.004 160.640  12
   0   3  11 772.705 232.219   7
   0  -3 -11 654.619 251.913  21
   0  -3 -12 6384.54 574.712  21
   0   3  12 5828.71 566.590   1
   0   3  12 4898.25 515.932  15
   0   3  12 6730.47 574.802  22
   0   3  12 6423.00 571.032   7
   0   3  12 5819.43 545.217  12
   0   3  13 2747.04 401.429  12
   0  -3 -13 2843.91 417.838  21
   0   3  13 2440.67 377.121   7
   0   3  13 3066.26 434.926   1
   0   3  13 3409.94 426.749  22
   0   3  14 231.518 203.909  22
   0   3  14 110.349 160.530  12
   0   3  14 223.572 195.215   7
   0   3  15 2724.95 396.108  22
   0   3  15 2842.38 387.154  12
   0   3  15 2645.48 383.262   7
   0   3  16 331.123 188.025  22
   0   3  16 560.583 215.264   7
   0   3  16 627.128 222.273  12
   0   3  17 1325.46 278.005  12
   0   3  17 1547.71 277.498   7
   0   3  18 782.754 221.464   7
   0   3  18 880.313 198.972  12
   0   3  19 452.877 157.754   7
   0   3  20 64.2915 76.1161   7
   0   4 -21 34.9712 78.9505  16
   0   4 -20 1209.76 220.339  27
   0  -4  20 1723.61 216.924   6
   0   4 -20 751.435 174.093  14
   0   4 -20 1009.40 202.698  16
   0  -4  20 1475.26 236.929  22
   0   4 -19 201.661 150.140  16
   0   4 -19 307.779 155.879  14
   0   4 -19 91.4320 163.315  27
   0  -4  19 259.146 163.457   6
   0  -4  19 151.915 152.212  22
   0   4 -18 130.824 165.546  16
   0   4 -18 34.5614 170.980  27
   0  -4  18 200.225 163.590   6
   0   4 -18-368.644 196.132  14
   0  -4  18-111.099 175.787  22
   0  -4  17-22.6935 161.068  22
   0   4 -17-25.3629 182.679  27
   0  -4  17-22.7242 166.193   6
   0   4 -17-380.977 183.295  16
   0   4 -16 1679.36 334.666  27
   0  -4  16 1697.66 327.577  22
   0  -4  16 1284.77 299.189   6
   0   4 -16 1567.41 316.177  16
   0  -4  15 651.421 239.534  22
   0   4 -15 291.829 198.605  16
   0   4 -15 646.341 272.167  27
   0  -4  15 727.818 242.938   6
   0   4 -14 227.393 163.757  16
   0  -4  14-362.949 212.019  20
   0   4 -14 91.5872 214.016   8
   0   4 -14 264.473 222.331  27
   0  -4  14-60.7226 152.754   6
   0  -4  14 116.572 177.339  22
   0  -4  14 91.3993 167.329  24
   0   4 -14 177.302 166.284  21
   0  -4  13 3824.50 479.250  20
   0   4 -13 4323.78 479.667  16
   0   4 -13 4467.85 495.543  27
   0  -4  13 4169.25 477.825  24
   0   4 -13 4518.86 497.601   4
   0   4 -13 4334.84 502.828  21
   0  -4  13 4387.85 485.477  22
   0   4 -13 3845.95 459.713   8
   0  -4  13 4241.24 482.286   6
   0   4 -12 1002.68 239.567  27
   0   4 -12 765.706 213.192  16
   0   4 -12 399.992 207.248   4
   0   4 -12 680.796 222.338   8
   0   4 -12 696.847 241.585  21
   0  -4  12 807.179 243.855   6
   0  -4  12 814.518 221.601  22
   0  -4  12 405.093 191.066  20
   0  -4  11 5518.52 520.589  20
   0   4 -11 7079.37 571.061   4
   0   4 -11 6819.80 563.184  21
   0   4 -11 6637.61 515.077   5
   0  -4  10 4410.68 450.165  20
   0   4 -10 5118.24 467.884   4
   0   4 -10 5620.26 463.451   5
   0   4 -10 4634.97 452.355  21
   0  -4   9 6214.17 501.473  20
   0   4  -9 6918.23 515.047   4
   0   4  -9 6786.04 482.989   5
   0   4  -9 5989.10 484.388  21
   0  -4   9 7391.65 456.465  17
   0   4  -8 391.860 159.388   5
   0  -4   8 243.804 172.454  20
   0   4  -8 327.424 179.428   4
   0   4  -8 285.552 180.211  21
   0   4  -7 166.476 144.325   5
   0   4  -7 8.12971 152.187  21
   0  -4   7 126.336 159.556  20
   0   4  -7 121.009 141.406   4
   0   4  -6 5576.04 405.557   4
   0   4  -6 5743.10 408.954  21
   0   4  -6 5877.96 408.327   5
   0   4  -6 5954.77 358.203   3
   0  -4   6 5889.42 416.224  20
   0  -4   5 3372.92 308.139  20
   0   4  -5 3557.34 318.863   4
   0   4  -5 3272.21 276.605   3
   0   4  -5 3444.45 312.296   5
   0   4  -4 36257.8 849.066   3
   0   4  -4 35434.2 909.748   5
   0   4  -4 34967.7 880.653   4
   0  -4   4 36940.7 893.501  20
   0   4  -3 356.239 139.177   3
   0   4  -3 232.330 143.645   5
   0   4  -3 509.491 155.939   4
   0  -4   3 287.296 141.961  20
   0   4  -2 40036.4 927.747   5
   0  -4   2 39268.7 850.592  20
   0   4  -2 38347.0 879.003   3
   0   4  -2 38973.5 840.634   4
   0  -4   1 24837.3 660.808  20
   0   4  -1 25029.7 725.291   5
   0   4  -1 24115.7 629.648   4
   0   4  -1 22907.1 684.203   3
   0   4   0 986.290 97.2569   1
   0  -4   0 847.992 135.103  20
   0   4   0 897.377 177.852   3
   0   4   0 902.498 174.188   5
   0  -4   0 978.323 151.598  19
   0  -4   0 1186.26 111.337   2
   0   4   1 17350.1 455.801   1
   0   4   1 15436.9 577.523   5
   0   4   1 17231.3 444.051   4
   0   4   1 16708.8 596.212   3
   0  -4  -1 16893.7 465.823  19
   0  -4  -2 85.1236 71.7285  19
   0   4   2 108.044 69.2402   1
   0   4   2 1.94314 122.672   5
   0   4   2 111.995 52.5137   4
   0   4   2 228.983 132.592   3
   0   4   3 1485.33 185.376   1
   0   4   3 1120.02 187.429   5
   0  -4  -3 1366.47 172.653  17
   0   4   3 1366.13 204.817   3
   0   4   4 4368.49 330.040   5
   0  -4  -4 4617.35 371.112  21
   0   4   4 4280.66 324.122   1
   0  -4  -4 5091.17 314.785  17
   0   4   4 4604.56 343.525   3
   0   4   5 2472.94 266.222   5
   0   4   5 2628.76 279.936   1
   0  -4  -5 2977.56 238.823  17
   0   4   5 2652.15 269.473   3
   0  -4  -5 2512.09 294.580  21
   0   4   6 28442.3 834.439   3
   0  -4  -6 26209.7 905.368  21
   0   4   6 26471.9 891.889   1
   0   4   7 14180.0 700.637   1
   0  -4  -7 14159.8 704.376  21
   0  -4  -8 2942.72 359.990  21
   0   4   8 3275.19 375.713   1
   0  -4  -9 2213.93 338.524  21
   0   4   9 2238.19 342.141   1
   0   4  10 2008.89 339.585   1
   0  -4 -10 1947.56 341.811  21
   0   4  10 1676.76 295.665  12
   0   4  10 1997.42 344.495  15
   0   4  10 1725.06 285.916   7
   0  -4 -11 1601.56 316.842  21
   0   4  11 1634.86 313.177  15
   0   4  11 1846.17 323.023  22
   0   4  11 1741.28 311.513   7
   0   4  11 1669.72 319.760  12
   0   4  11 2038.67 349.610   1
   0   4  12 367.376 199.294   7
   0   4  12-20.9419 179.867  15
   0   4  12-60.2760 135.079  12
   0   4  12 82.1002 84.8292   1
   0  -4 -12-37.8889 158.588  21
   0   4  12 176.192 168.086  22
   0   4  13 260.004 211.412  12
   0   4  13 655.131 229.122   7
   0   4  13 712.424 235.421  22
   0   4  14 26.0841 132.688   7
   0   4  14 51.5942 149.290  12
   0   4  15 786.389 224.517  12
   0   4  15 307.810 176.839   7
   0   4  16 16.2887 129.981  12
   0   4  16-104.297 141.698   7
   0   4  17 566.680 171.122  12
   0   4  17 305.317 157.415   7
   0   4  18 201.080 124.348   7
   0   4  18 46.6821 99.4798  12
   0  -4 -19 150.511 94.3656  13
   0   4  19-233.411 96.8342   7
   0  -5  20 49.4018 93.6644  22
   0   5 -20-238.228 131.071  16
   0  -5  20-52.2991 97.6078   6
   0  -5  19 278.286 140.237  22
   0   5 -19 347.681 144.636  14
   0   5 -19 243.598 151.266  16
   0  -5  19 356.853 149.629   6
   0   5 -19 58.5866 139.611  27
   0   5 -18 154.133 173.087  14
   0  -5  18-94.5680 150.592  22
   0  -5  18 99.5137 153.666   6
   0   5 -18 59.1424 145.991  16
   0   5 -18 108.067 157.751  27
   0  -5  17 80.0035 179.209   6
   0   5 -17 175.478 185.959  27
   0   5 -17-11.9158 147.994  14
   0  -5  17 124.337 155.639  22
   0   5 -17 5.53898 140.913  16
   0   5 -16 871.698 267.473  14
   0   5 -16 713.249 248.314  16
   0   5 -16 979.044 269.043  27
   0  -5  16 752.438 245.745   6
   0  -5  16 1291.49 298.216  22
   0   5 -15-336.899 179.762  16
   0   5 -15 248.879 208.690  27
   0   5 -15 123.868 190.118  14
   0  -5  15-231.849 190.965  22
   0  -5  15-142.076 165.056   6
   0   5 -14 666.591 240.853  27
   0   5 -14 548.914 215.007  14
   0   5 -14 861.843 263.527   8
   0   5 -14 721.284 246.594  16
   0  -5  14 473.888 204.674  22
   0  -5  14 753.552 227.483   6
   0   5 -13 715.135 288.636  21
   0  -5  13 92.1351 176.833   6
   0   5 -13 745.958 267.642  27
   0   5 -13-53.8539 142.758   8
   0  -5  13 120.266 195.605  22
   0   5 -13 635.694 226.648  14
   0  -5  13 131.450 183.089  20
   0   5 -13 170.559 157.223  16
   0   5 -13 755.381 247.449   4
   0  -5  12 10166.6 750.359  20
   0  -5  12 11478.1 742.462  22
   0   5 -12 10812.8 756.796  21
   0   5 -12 12153.7 795.083   8
   0  -5  12 10765.2 732.665   6
   0   5 -12 11025.5 744.971  27
   0   5 -12 11041.9 751.387  14
   0   5 -12 11803.0 796.735   4
   0   5 -12 11273.8 754.685  16
   0   5 -11 660.242 214.705  21
   0   5 -11 840.354 269.940   4
   0   5 -11 430.094 202.119  14
   0   5 -11 882.912 266.089   8
   0  -5  11 978.787 234.837  22
   0   5 -11 1032.54 268.552  27
   0   5 -11 1202.89 244.173  16
   0  -5  11 746.874 250.131  20
   0   5 -11 1012.74 260.416   5
   0  -5  10 2972.90 394.446  20
   0   5 -10 3466.69 428.440   4
   0   5 -10 3455.48 421.089  21
   0   5 -10 3406.64 402.058   5
   0   5  -9 2457.13 341.476  21
   0  -5   9 2751.94 358.896  20
   0   5  -9 2240.07 330.910   5
   0  -5   9 2775.88 322.009  17
   0   5  -9 2606.57 366.919   4
   0   5  -8 6840.85 515.517   5
   0   5  -8 7241.82 542.624   4
   0  -5   8 8417.69 536.074  17
   0  -5   8 7333.96 545.802  20
   0   5  -7 2288.35 306.971   5
   0  -5   7 1907.06 281.202  20
   0   5  -7 2362.63 321.103   4
   0   5  -7 2008.60 252.497   3
   0   5  -6 3184.12 351.033   5
   0   5  -6 3540.16 322.016   3
   0   5  -6 3450.76 359.745   4
   0  -5   6 3181.44 344.485  20
   0  -5   5 1841.04 265.890  20
   0   5  -5 1941.50 276.585   5
   0   5  -5 1812.35 243.289   3
   0   5  -5 1647.32 256.584   4
   0   5  -4 13457.0 614.161   4
   0  -5   4 13420.7 606.113  20
   0   5  -4 13266.7 602.698   3
   0   5  -4 12799.3 627.262   5
   0   5  -3 30788.7 941.907   5
   0   5  -3 32653.6 927.673   3
   0   5  -3 34456.9 928.489   4
   0  -5   3 32915.7 906.145  20
   0  -5   2 904.891 182.106  20
   0   5  -2 864.216 204.494   3
   0   5  -2 968.333 180.460   4
   0   5  -2 879.840 200.666   5
   0  -5   1 10069.7 465.779  19
   0   5  -1 10378.0 537.994   3
   0  -5   1 11059.0 504.057  20
   0   5  -1 10833.3 478.839   4
   0   5  -1 10580.0 552.196   5
   0   5   0 28723.7 721.380   4
   0  -5   0 28396.0 732.056  19
   0   5   0 26494.5 853.462   3
   0  -5   0 28086.2 784.228  20
   0  -5  -1 2463.32 243.122  20
   0  -5  -1 2790.17 227.837  19
   0   5   1 2682.09 304.201   3
   0   5   1 2698.58 300.950   5
   0   5   2 1349.66 163.821   1
   0   5   2 1514.23 253.158   3
   0   5   2 1261.10 224.482   5
   0  -5  -2 1083.91 193.194  17
   0   5   3 12168.1 598.617   5
   0  -5  -3 12232.8 551.011  17
   0   5   3 13639.2 543.297   1
   0   5   3 13043.0 623.710   3
   0   5   4 10382.1 559.317   5
   0  -5  -4 8844.21 542.507  21
   0   5   4 9482.62 544.445   3
   0   5   4 11073.3 535.538   1
   0  -5  -4 11089.5 518.595  17
   0   5   5 10432.7 563.382   1
   0  -5  -5 8550.13 552.217  21
   0   5   5 9889.06 564.457   3
   0   5   5 9075.91 537.247   5
   0   5   6 782.557 200.310   3
   0   5   6 779.758 184.161   1
   0  -5  -6 686.222 215.106  21
   0  -5  -7 218.637 176.663  21
   0   5   7 312.425 171.512   1
   0   5   7-84.0476 133.638   3
   0   5   8 2572.45 354.915   1
   0   5   8 1996.70 327.498  12
   0   5   8 2148.29 350.096  15
   0  -5  -8 1997.43 325.337  21
   0   5   9 6542.73 575.839  15
   0   5   9 7204.52 579.863  11
   0   5   9 6090.18 549.184  12
   0   5   9 6609.78 576.534   1
   0  -5  -9 5924.45 543.438  21
   0  -5 -10 343.923 189.812  21
   0   5  10 265.696 181.644   1
   0   5  10 138.067 152.250  15
   0   5  10 301.928 135.312  11
   0   5  10 322.866 116.095   7
   0   5  10 140.943 157.921  12
   0   5  11 2765.86 405.285  12
   0   5  11 2937.86 439.991   1
   0   5  11 2651.54 399.306  15
   0   5  11 2309.84 326.984   7
   0  -5 -11 2324.16 373.506  21
   0   5  12 23.5753 132.192  12
   0   5  12-196.662 183.380  15
   0   5  12 114.167 112.870   7
   0   5  13 1114.20 263.402   7
   0   5  13 1115.85 283.842  12
   0   5  14 555.503 197.272   7
   0   5  14 330.845 197.396  12
   0   5  15 58.8552 162.168  12
   0   5  15-194.155 152.563   7
   0   5  16 610.097 181.661   7
   0   5  16 537.174 187.609  12
   0   5  17 239.613 118.243   7
   0   5  17-14.7669 99.9091  12
   0   6 -20 684.983 119.227  16
   0   6 -19 900.433 185.024  16
   0  -6  19 733.838 187.474   6
   0  -6  19 489.134 138.976  22
   0  -6  18 191.369 146.992  22
   0  -6  18 448.047 170.693   6
   0   6 -18 437.937 179.430  16
   0   6 -18 192.508 142.294  14
   0   6 -17 131.887 159.399  27
   0   6 -17-57.1681 155.105  16
   0  -6  17 311.816 164.296  22
   0   6 -17 202.238 163.273  14
   0  -6  17 459.450 195.249   6
   0   6 -16 249.821 177.774  14
   0  -6  16-173.606 180.934   6
   0   6 -16-91.8161 178.002  16
   0  -6  16 203.809 138.805  26
   0   6 -16-89.0357 170.067  27
   0  -6  16 123.500 147.246  22
   0   6 -15 205.642 187.759   8
   0   6 -15 197.896 178.610  16
   0   6 -15 321.317 211.523  27
   0  -6  15 391.107 226.587   6
   0   6 -15 251.864 207.869  14
   0  -6  15 279.181 175.902  22
   0  -6  14 909.639 279.241   6
   0   6 -14 1129.45 291.605  27
   0  -6  14 1654.02 292.014  22
   0   6 -14 856.731 223.343  16
   0   6 -14 1038.49 293.962  14
   0   6 -14 1154.75 280.861   8
   0  -6  13 7.20853 117.291  22
   0  -6  13 243.191 180.099   6
   0   6 -13 206.219 220.261   8
   0   6 -13-203.550 186.465  16
   0   6 -13 109.512 181.826  14
   0   6 -13-398.411 226.774  27
   0   6 -12 250.002 177.353   4
   0  -6  12-181.430 162.773  22
   0   6 -12-291.453 177.806   8
   0  -6  12 14.1625 191.122   6
   0   6 -12 33.2254 174.336  16
   0  -6  12 82.0655 158.311  20
   0   6 -12 205.448 185.347  14
   0   6 -12-34.2275 189.350  27
   0   6 -11 14329.3 864.526  14
   0   6 -11 14671.7 898.160   4
   0   6 -11 15193.2 848.484  16
   0   6 -11 14615.3 872.194   8
   0   6 -11 14381.7 826.796  27
   0   6 -11 15055.1 875.896   5
   0  -6  11 13658.4 859.860  20
   0   6 -10 2270.92 362.527   8
   0   6 -10 2130.84 361.938   4
   0   6 -10 2256.55 321.685  16
   0  -6  10 2093.06 314.180  17
   0   6 -10 1915.41 331.673   5
   0   6 -10 1350.50 299.721  14
   0  -6  10 1612.23 351.200  20
   0   6  -9 6111.86 547.213  25
   0   6  -9 6121.81 556.351   8
   0   6  -9 6476.53 549.430  14
   0  -6   9 5539.88 515.828  20
   0   6  -9 5880.43 549.512   4
   0  -6   9 5570.32 504.970  17
   0   6  -9 6424.11 554.841   5
   0   6  -8 3547.92 412.412   4
   0  -6   8 4337.25 461.549  20
   0   6  -8 4069.47 442.422   5
   0  -6   8 3722.20 413.438  17
   0   6  -7 9520.34 637.290   5
   0   6  -7 9597.88 642.464   4
   0   6  -7 9992.39 598.038   3
   0  -6   7 8912.95 599.442  17
   0  -6   7 9417.68 625.138  20
   0  -6   6 654.408 203.522  20
   0   6  -6 565.097 204.797   4
   0   6  -6 739.279 228.660   3
   0   6  -6 542.374 204.098   5
   0  -6   5 2141.82 299.912  20
   0   6  -5 2304.66 315.100   4
   0   6  -5 2047.13 291.968   3
   0   6  -5 2079.04 311.657   5
   0  -6   4 3402.88 349.209  20
   0   6  -4 3469.88 365.564   4
   0   6  -4 3418.20 384.906   5
   0   6  -4 3754.19 382.115   3
   0  -6   3-51.4407 137.578  20
   0   6  -3 44.9522 140.974   3
   0   6  -3-4.39981 138.721   5
   0   6  -3 16.1209 144.879   4
   0  -6   3-28.8824 132.936  19
   0  -6   2 1743.99 244.570  20
   0   6  -2 1429.63 237.069   4
   0  -6   2 1373.27 232.766  19
   0   6  -2 1113.83 238.066   5
   0   6  -2 1294.09 254.348   3
   0   6  -1 1915.29 279.228   3
   0  -6   1 2063.64 262.188  20
   0  -6   1 2436.55 272.622  19
   0   6  -1 2407.03 258.568   4
   0   6  -1 2141.97 310.054   5
   0  -6   0 1851.92 244.086  20
   0  -6   0 1545.80 261.395  17
   0  -6   0 1857.75 233.164  19
   0   6   0 1614.32 273.407   3
   0   6   0 1732.54 272.304   5
   0   6   1 677.818 189.843   5
   0  -6  -1 726.584 200.302  17
   0   6   1 820.678 221.327   3
   0  -6  -1 590.895 153.266  20
   0   6   2 80.7518 151.729   3
   0   6   2 174.402 141.708   5
   0  -6  -2 3.47554 89.1066  20
   0  -6  -2 10.8677 118.912  17
   0   6   3 3098.56 363.599   5
   0  -6  -3 2794.53 312.199  17
   0   6   3 3065.02 363.264   3
   0   6   4 8806.85 590.936   3
   0   6   4 8689.70 575.861   5
   0  -6  -4 9460.18 549.365  17
   0   6   5 4263.73 417.101   3
   0   6   5 3933.76 398.447   5
   0  -6  -5 3300.78 395.187  21
   0   6   6 45.4429 132.742  15
   0   6   6 132.764 125.606   3
   0   6   6 86.2260 129.009  12
   0  -6  -6 32.6044 136.811  21
   0   6   6 274.761 178.142  11
   0   6   7 459.204 203.511   9
   0   6   7 118.400 118.197   1
   0  -6  -7-232.237 177.006  21
   0   6   7 57.5538 140.200  12
   0   6   7 273.523 176.635  11
   0   6   7-175.790 164.520  15
   0   6   8 2016.99 349.892   9
   0  -6  -8 1713.84 317.612  21
   0   6   8 2073.25 359.674  12
   0   6   8 2319.55 355.951  11
   0   6   8 2055.60 355.050  15
   0   6   8 1803.84 321.124   1
   0   6   9 2279.94 353.621  11
   0   6   9 2135.50 363.937   1
   0   6   9 1608.38 337.557   9
   0   6   9 2178.83 360.850  12
   0  -6  -9 2647.09 374.295  21
   0   6   9 1527.77 319.245  15
   0   6  10 1463.70 313.494  15
   0   6  10 1696.19 321.738  12
   0   6  11 83.2339 148.860  12
   0   6  11-1.60249 186.078  15
   0   6  12 956.437 262.641  12
   0   6  13 12.6866 155.784  12
   0   6  14 162.280 171.885  12
   0   6  15-165.843 144.465  12
   0   6  16 442.949 152.536  12
   0   6  17 41.4098 94.7288  12
   0  -7  19 124.114 93.2409   6
   0   7 -18 1216.30 187.619  16
   0  -7  18 1338.40 218.148   6
   0   7 -17 136.757 160.344  16
   0  -7  17 149.447 134.316  26
   0  -7  17 255.548 181.026   6
   0   7 -17 99.8118 107.731  14
   0  -7  16-14.9634 167.867   6
   0   7 -16 81.3550 163.918  14
   0  -7  16-17.6072 125.782  26
   0   7 -16 78.9950 149.795  16
   0   7 -15 289.902 189.483   8
   0   7 -15 19.0269 135.455  16
   0  -7  15 187.789 183.688   6
   0   7 -15 118.280 172.643  14
   0   7 -14 199.418 169.931  16
   0   7 -14-14.3535 170.322  14
   0  -7  14 80.6677 181.377   6
   0   7 -14 123.083 153.719   8
   0   7 -14 41.3411 149.464  27
   0   7 -13 126.428 213.814  14
   0   7 -13-28.3654 141.965  16
   0  -7  13 288.108 202.871   6
   0   7 -13 304.608 199.311   8
   0   7 -12-84.3660 139.137  16
   0   7 -12-42.7869 164.999   8
   0   7 -12 273.128 195.851  14
   0  -7  12-171.207 199.619   6
   0   7 -11-178.876 193.734  14
   0   7 -11 150.604 179.453   8
   0  -7  10 4165.71 508.256  20
   0  -7  10 3843.30 459.497  17
   0   7 -10 3978.60 488.860   5
   0  -7  10 3783.65 482.827  19
   0   7 -10 4205.66 482.964  14
   0   7 -10 3817.17 476.634   8
   0   7 -10 4366.19 504.138   4
   0   7  -9 3817.03 490.171   5
   0  -7   9 4286.01 497.347  19
   0  -7   9 4088.12 468.096  17
   0  -7   9 4267.03 490.061  20
   0   7  -9 3836.23 492.546   4
   0   7  -9 4204.68 501.244   8
   0   7  -9 4323.77 491.303  14
   0  -7   8-98.0171 163.330  19
   0   7  -8-21.8907 176.172   4
   0  -7   8 109.159 209.054  17
   0  -7   8-1.48167 172.984  20
   0   7  -8-4.68957 140.313   8
   0   7  -8 539.911 205.175  14
   0   7  -8-209.363 161.011   5
   0   7  -7 20960.2 1003.54   4
   0   7  -7 23848.5 1005.44   3
   0   7  -7 21232.2 1034.69   8
   0   7  -7 23117.8 1051.24  14
   0  -7   7 20812.9 985.430  17
   0  -7   7 22505.3 1006.31  20
   0   7  -7 20296.6 1004.20   5
   0  -7   7 20917.1 983.173  19
   0  -7   6 3613.96 420.520  20
   0   7  -6 3107.11 385.936   3
   0  -7   6 2405.67 355.210  19
   0  -7   6 3033.74 399.683  17
   0   7  -6 3278.02 424.728   8
   0   7  -6 3516.21 427.236  25
   0   7  -6 3006.45 400.409   4
   0   7  -6 3209.00 415.266   5
   0  -7   5 151.619 170.363  17
   0   7  -5-98.1520 153.939   3
   0   7  -5 123.605 142.729   8
   0  -7   5 78.2952 144.053  19
   0   7  -5 91.5817 132.481   4
   0   7  -5 141.718 179.127   5
   0  -7   5 115.193 124.099  20
   0   7  -4 3852.30 441.053   5
   0  -7   4 4687.31 449.739  20
   0  -7   4 4084.45 432.120  17
   0   7  -4 4458.49 455.205   3
   0  -7   4 4229.67 420.288  19
   0   7  -4 4892.03 456.284   4
   0   7  -3 9265.14 645.700   5
   0   7  -3 9591.35 647.593   3
   0  -7   3 10292.4 621.261  20
   0   7  -3 10982.4 640.117   4
   0  -7   3 10208.6 611.284  19
   0  -7   3 9170.16 635.282  17
   0   7  -2-42.4139 148.029   5
   0   7  -2 184.373 177.934   3
   0  -7   2-74.8933 161.636  19
   0  -7   2 81.2139 155.393  17
   0  -7   2 119.405 147.158  20
   0   7  -1 1662.13 306.974   5
   0  -7   1 1078.28 233.538  17
   0   7  -1 1109.79 254.944   3
   0  -7   0 2710.39 360.464  17
   0   7   0 2310.36 334.409   5
   0   7   0 2812.34 373.889   3
   0   7   1 2803.54 370.945   3
   0   7   1 3050.46 381.934   5
   0  -7  -1 2789.90 352.313  17
   0   7   2 2.30498 141.055   9
   0  -7  -2 41.6667 126.716  17
   0   7   2 65.3764 160.028   3
   0   7   2-1.41469 171.965  11
   0   7   2 88.0701 123.439   5
   0   7   3 1330.37 268.303   3
   0   7   3 1212.59 269.603   5
   0  -7  -3 948.420 219.740  17
   0   7   3 787.263 227.868  12
   0   7   3 1208.45 273.475  14
   0   7   3 824.862 243.822   9
   0  -7  -3 798.447 220.987  21
   0   7   3 1267.80 272.622  11
   0   7   4-167.366 151.400   5
   0   7   4 343.799 198.929   9
   0   7   4-81.4325 145.569  15
   0  -7  -4 348.664 181.132  21
   0   7   4 199.146 210.271   8
   0   7   4 5.65195 129.838   3
   0   7   4 212.414 213.117  14
   0   7   4 586.042 214.462  11
   0   7   4 198.879 145.541  12
   0   7   5 470.111 267.319   9
   0   7   5 584.512 210.002  14
   0   7   5 749.222 234.852   3
   0  -7  -5 533.193 232.469  21
   0   7   5 645.495 221.857  11
   0   7   5 956.688 277.005  12
   0   7   5 1132.93 260.693   5
   0   7   5 836.885 233.317  15
   0   7   6 622.888 168.666   3
   0   7   6 725.413 243.853   9
   0   7   6 726.609 234.024  15
   0   7   6 376.943 205.441  12
   0  -7  -6 406.835 201.984  21
   0   7   6 587.914 206.860  11
   0  -7  -7 2489.54 388.224  21
   0   7   7 2245.52 365.721   9
   0   7   7 1842.85 338.782  15
   0   7   7 1897.11 338.518  11
   0   7   7 2258.85 358.295  12
   0   7   8 1995.99 366.421  12
   0   7   8 3175.10 394.079   9
   0   7   8 2310.09 384.878  15
   0   7   9 70.9836 191.498  12
   0   7   9 402.323 195.826  15
   0   7   9-148.355 211.483   9
   0   7  10 18.4385 155.775  12
   0   7  10-36.9218 189.251  15
   0   7  11 307.632 195.128  15
   0   7  11 320.947 189.421  12
   0   7  12-118.119 155.755  12
   0   7  13 372.722 177.418  12
   0   7  14 82.7229 145.208  12
   0   7  15 72.6127 100.728  12
   0   7  16-89.6145 83.0403  12
   0  -8  18 682.429 148.625   6
   0  -8  17 635.096 139.256  26
   0  -8  17 946.234 209.760   6
   0  -8  16 105.209 123.148  26
   0   8 -16 66.4786 118.387  14
   0  -8  16 50.8768 134.663   6
   0   8 -15 295.945 164.932  14
   0  -8  15 315.242 189.922   6
   0   8 -15 481.600 201.781   8
   0  -8  14 294.666 170.514   6
   0   8 -14 382.222 203.745   8
   0   8 -14-25.3512 130.992  14
   0   8 -13 1616.35 303.775  14
   0  -8  13 1645.20 309.663   6
   0   8 -13 1980.89 348.111   8
   0   8 -12 472.388 219.149   8
   0  -8  12 387.540 209.638   6
   0   8 -12 376.239 200.078  14
   0   8 -11 663.264 258.977  14
   0   8 -11 525.394 211.956   8
   0   8 -10 1248.17 317.580  14
   0   8 -10 928.281 281.501   8
   0   8  -9-29.9766 175.734  14
   0   8  -9 234.309 220.582   8
   0   8  -8-49.5312 185.688   8
   0   8  -8 536.390 222.070  14
   0   8  -7-314.340 186.792   4
   0  -8   7-376.982 238.809  17
   0   8  -7-46.9174 185.745   5
   0  -8   7-56.7644 156.659  19
   0   8  -7-508.524 223.679   9
   0   8  -7-359.030 197.898   8
   0   8  -6 8590.54 670.600   3
   0  -8   6 7455.76 609.893  19
   0   8  -6 7454.02 646.768   4
   0   8  -6 7934.04 653.423   8
   0  -8   6 7324.16 617.836  17
   0   8  -6 8001.68 650.361  14
   0   8  -6 8325.66 581.496   9
   0   8  -6 7446.39 654.626   5
   0   8  -5 3660.09 434.494   3
   0   8  -5 3337.03 437.500   5
   0   8  -5 3366.18 397.304   9
   0   8  -5 3825.70 471.582  14
   0  -8   5 3535.34 423.822  19
   0   8  -5 4058.95 468.600   4
   0   8  -5 4000.95 480.034   8
   0  -8   5 3500.77 444.673  17
   0   8  -4 407.414 215.488   3
   0   8  -4 298.679 225.165   8
   0   8  -4 455.031 222.391   9
   0   8  -4 463.659 243.378   5
   0   8  -4 921.316 273.037  14
   0  -8   4 860.974 256.658  17
   0   8  -3 5928.36 560.484  14
   0   8  -3 6123.32 572.064   8
   0   8  -3 6958.89 601.136   3
   0   8  -3 5512.40 504.348   9
   0  -8   3 5776.10 546.249  17
   0   8  -3 6663.93 592.192   5
   0   8  -2 1859.14 326.957  12
   0   8  -2 1838.72 309.693   9
   0   8  -2 2026.33 377.649  14
   0   8  -2 2079.71 355.314   5
   0   8  -2 1935.97 353.332   3
   0   8  -2 1978.47 346.518   8
   0  -8   2 2173.03 360.766  17
   0   8  -1 33.5180 191.126   8
   0  -8   1-398.378 191.210  17
   0   8  -1-83.8596 174.414   5
   0   8  -1 425.672 207.692   3
   0   8  -1-388.927 215.548   9
   0   8  -1 226.190 183.309  14
   0   8  -1 268.511 149.894  12
   0  -8   0-162.065 170.945  17
   0   8   0 145.542 160.698   3
   0   8   0 565.685 215.784  12
   0   8   0-51.6361 166.177  14
   0   8   0 182.497 222.394   9
   0   8   0 168.039 196.932   5
   0   8   0 227.733 176.544   8
   0   8   1 230.310 190.991   8
   0  -8  -1 161.892 136.439  17
   0   8   1-228.911 172.948   3
   0   8   1-97.2244 168.261   9
   0   8   1 6.34044 172.293  14
   0   8   1-211.265 177.634   5
   0   8   1 255.391 189.729  12
   0   8   2-183.252 172.664   3
   0   8   2 162.485 152.211  14
   0  -8  -2-183.100 120.708  17
   0   8   2 57.3960 188.754   9
   0   8   2-240.063 176.748   5
   0   8   2 95.3673 148.846  12
   0   8   3 4023.40 489.265  14
   0   8   3 4892.53 517.191   3
   0   8   3 4720.23 457.116   9
   0   8   3 5249.80 519.967   5
   0  -8  -3 4253.18 483.660  21
   0   8   3 4279.87 472.529  12
   0   8   3 4445.85 479.891   8
   0   8   4 1420.79 318.669  14
   0   8   4 1552.26 299.644  15
   0   8   4 2059.46 356.796   3
   0   8   4 1705.31 337.542  12
   0   8   4 1369.36 322.462   8
   0   8   4 1583.77 311.480   9
   0   8   5-244.157 157.500   8
   0   8   5 289.148 169.955  15
   0   8   5 134.308 186.898   9
   0   8   5 498.049 213.632  12
   0   8   6 90.1785 185.788  15
   0   8   6 198.522 217.338   9
   0   8   6 59.4729 182.413  12
   0   8   7 2135.65 355.319   9
   0   8   7 1677.23 324.509  15
   0   8   7 1766.40 331.613  12
   0   8   8 210.431 219.760   9
   0   8   8 169.385 189.124  15
   0   8   8 16.6444 185.345  12
   0   8   9-73.8198 165.569  12
   0   8   9-53.5263 157.247  15
   0   8  10 22525.8 829.111   9
   0   8  10 223.980 179.337  12
   0   8  11-69.5031 164.869  12
   0   8  12 171.646 155.752  12
   0   8  13 18.3056 139.887  12
   0   8  14 71.8153 104.147  12
   0  -9  16 1383.28 210.547   6
   0  -9  16 633.603 136.957  26
   0  -9  15-68.9590 118.821   6
   0  -9  15 50.6232 119.300  26
   0   9 -14 107.350 120.260  14
   0   9 -14-8.75342 133.696   8
   0  -9  14 28.3972 126.101   6
   0  -9  13 114.745 151.763   6
   0   9 -13 42.6452 119.716  14
   0   9 -13 436.190 213.453   8
   0   9 -12 219.839 171.388  14
   0   9 -12 129.829 160.020   8
   0  -9  12 202.305 189.932   6
   0   9 -11 235.510 170.190  14
   0  -9  11-49.2996 158.269   6
   0   9 -11 176.033 205.327   8
   0   9 -10 49.2560 165.292  14
   0   9 -10 131.787 166.801   8
   0   9  -9-4.78964 187.550   8
   0   9  -9 129.556 176.104  14
   0   9  -8 24.2774 166.283  14
   0   9  -8-50.3363 189.084   8
   0   9  -7 593.133 246.631   9
   0   9  -7 584.734 229.768  14
   0   9  -7 333.902 235.571   8
   0   9  -6 377.390 209.433   9
   0   9  -6 800.562 242.173  14
   0   9  -6 367.283 200.286   8
   0   9  -5 1233.95 297.208  14
   0   9  -5 1185.71 312.966   8
   0   9  -5 756.280 264.494   9
   0   9  -4 2542.79 393.748  14
   0   9  -4 2770.71 383.050   9
   0   9  -4 2852.49 402.164   8
   0   9  -3 1149.13 283.047   8
   0   9  -3 1223.18 295.455   9
   0   9  -3 1321.27 285.811  14
   0   9  -2 4008.17 491.471  14
   0   9  -2 4234.67 488.802   8
   0   9  -2 4494.67 474.170   9
   0   9  -1 2025.42 346.893   8
   0   9  -1 1539.83 316.075  14
   0   9  -1 1825.81 325.484   9
   0   9  -1 1707.01 310.539  12
   0   9   0 269.188 215.698   9
   0   9   0 113.529 150.032  14
   0   9   0 520.610 195.702  12
   0   9   1 79.8761 185.599  12
   0   9   1 48.4114 181.853   9
   0   9   1 137.718 190.547   8
   0   9   1 174.086 202.487  14
   0   9   2 811.923 230.602  12
   0   9   2 823.818 257.217  14
   0   9   2 604.158 241.804   9
   0   9   2 727.201 247.114   8
   0   9   3 741.095 231.333  12
   0   9   3 994.412 272.827  14
   0   9   3 512.058 247.295   9
   0   9   3 785.167 235.558   8
   0   9   4 37.2461 145.193  12
   0   9   4 170.251 228.167   9
   0   9   4 59.1332 162.007   8
   0   9   5 1743.98 334.352  12
   0   9   5 1577.18 317.319   9
   0   9   5 1150.89 253.429  15
   0   9   6 68.4462 162.032  15
   0   9   6 55.1618 194.517   9
   0   9   6 316.360 196.438  12
   0   9   7 27.2343 156.260  12
   0   9   7-73.6929 159.600  15
   0   9   8-376.644 217.834   9
   0   9   8 24.2183 163.787  12
   0   9   9 11157.8 567.531   9
   0   9   9 268.644 174.660  12
   0   9  10-21.5652 141.913  12
   0   9  11 160.168 119.352  12
   0   9  12 43.4523 98.2880  12
   0 -10  15 931.035 160.474   6
   0 -10  14 258.309 121.911   6
   0  10 -14 94.4795 107.543   8
   0 -10  13 168.251 135.949   6
   0  10 -13 121.941 137.288   8
   0  10 -12 1089.20 237.134   8
   0 -10  12 1110.48 219.515   6
   0 -10  11 282.055 150.707   6
   0  10 -11 599.634 207.753   8
   0  10 -11 338.988 164.675  14
   0  10 -10 1316.99 288.825   8
   0  10 -10 1362.47 264.870  14
   0 -10  10 1838.04 307.145   6
   0  10  -9-67.4403 184.217   8
   0  10  -9 101.309 154.275  14
   0  10  -8-40.8557 167.117  14
   0  10  -8 76.0204 174.365   8
   0  10  -7 1179.74 243.393   9
   0  10  -7 709.061 249.474  14
   0  10  -7 764.124 241.801   8
   0  10  -6 631.041 245.294  14
   0  10  -6 667.071 238.545   9
   0  10  -6 711.711 236.660   8
   0  10  -5 848.540 267.710   8
   0  10  -5 927.003 253.399   9
   0  10  -4 157.901 202.647   8
   0  10  -4-58.2969 162.363  14
   0  10  -4 62.4469 182.022   9
   0  10  -3 929.683 243.261  14
   0  10  -3 1060.97 288.702   8
   0  10  -3 442.934 240.168   9
   0  10  -2-140.140 198.692   9
   0  10  -2 112.956 183.947  14
   0  10  -2 257.178 205.575   8
   0  10  -1 355.509 217.609   8
   0  10  -1 463.194 224.281  14
   0  10  -1 161.607 208.943   9
   0  10   0 1111.14 302.656   9
   0  10   0 1510.27 297.769   8
   0  10   0 1710.13 333.795  14
   0  10   1 763.120 228.593  14
   0  10   1 402.431 192.259  12
   0  10   1 768.242 246.982   8
   0  10   1 512.060 243.156   9
   0  10   2 131.756 177.743  12
   0  10   2 179.455 151.245   8
   0  10   2 70.9909 206.725   9
   0  10   3 112.297 189.462   9
   0  10   3 134.079 153.906   8
   0  10   3-73.6852 148.758  12
   0  10   4 220.922 207.143   9
   0  10   4-68.9823 134.730  12
   0  10   5 366.229 213.498   9
   0  10   5 306.816 203.417  12
   0  10   6 164.321 203.882   9
   0  10   6 169.315 169.903  12
   0  10   7 161.557 128.461  12
   0  10   7-165.735 182.845   9
   0  10   8 194.295 146.957  12
   0  10   8 14008.2 561.033   9
   0  10   9 114.649 113.745  12
   0  10  10 34.5839 90.6502  12
   0  11 -12-161.362 109.585   8
   0 -11  11 1141.74 170.697   6
   0  11 -11 1345.27 227.838   8
   0  11 -10 496.316 160.140   8
   0 -11  10 284.643 100.945   6
   0  11  -9 69.8529 146.508   8
   0 -11   9 237.170 131.350   6
   0  11  -8 334.019 142.845  14
   0  11  -8 136.876 154.865   8
   0 -11   8 199.924 129.963   6
   0  11  -7 369.785 175.867   8
   0  11  -7-218.448 161.330   9
   0 -11   7 55.9001 124.374   6
   0  11  -7 105.787 123.275  14
   0  11  -6 595.430 180.304  14
   0  11  -6 498.762 189.984   9
   0  11  -6 523.524 169.914   8
   0  11  -5-391.023 196.232   9
   0  11  -5-26.6827 130.751  14
   0  11  -5-2.40133 150.866   8
   0  11  -4 177.214 143.353  14
   0  11  -4-108.616 139.480   8
   0  11  -4-265.136 196.921   9
   0  11  -3-29.4611 131.022  14
   0  11  -3 65.8630 155.238   8
   0  11  -3 370.133 203.279   9
   0  11  -2 168.831 190.742   8
   0  11  -2 213.424 183.024   9
   0  11  -2 72.1225 138.565  14
   0  11  -1 290.293 205.348  14
   0  11  -1-46.3526 193.955   9
   0  11  -1 366.246 166.405   8
   0  11   0 91.6641 175.555   9
   0  11   0 58.7905 134.649   8
   0  11   1 270.735 214.078   9
   0  11   1 609.734 196.254   8
   0  11   2 490.761 225.701   9
   0  11   2 231.478 154.488   8
   0  11   3 170.127 172.418   9
   0  11   4 71.1407 174.008   9
   0  11   5 33.7283 144.961   9
   0  11   6 3611.04 289.538   9
   0  12  -9 919.198 150.303   8
   0  12  -8 22.3243 98.0935   8
   0  12  -7 43.1888 97.3292   8
   0  12  -6-32.3894 100.268   8
   0  12  -5 355.401 139.167   8
   0  12  -5 362.166 146.265   9
   0  12  -4 593.651 147.734   8
   0  12  -4 384.913 156.394   9
   0  12  -3 137.395 110.320   8
   0  12  -3-44.4979 129.970   9
   0  12  -2-51.1038 142.178   9
   0  12  -2-99.6119 117.300   8
   0  12  -1 185.746 91.4924   8
   0  12  -1-6.88865 145.841   9
   0  12   0 194.527 150.073   9
   0  12   1 205.278 133.218   9
   0  12   2 74.1455 133.715   9
   0  12   3 235.277 121.427   9
  -1  12   3 4488.51 318.353   9
  -1  12   2 86.0843 150.781   9
  -1  12   1 90.2411 157.980   9
  -1  12   0-232.749 160.271   9
  -1  12  -1-75.8934 159.333   9
  -1  12  -2 129.148 117.186  14
  -1  12  -2 136.839 139.014   9
  -1  12  -3-50.1033 124.795  14
  -1  12  -3-13.1210 122.470   9
  -1  12  -4-17.3891 83.7863   8
  -1  12  -4 137.613 141.235  14
  -1  12  -5 392.005 139.948   8
  -1  12  -5 256.103 130.806  14
  -1  12  -6 152.157 125.109  14
  -1  12  -6 166.457 102.694   8
  -1  12  -7 71.8101 120.993  14
  -1  12  -7 220.136 95.2445   8
  -1  12  -8 179.569 110.840  14
  -1  12  -8 221.205 107.509   8
  -1  12  -9 150.026 91.2588   8
  -1  11   6 14171.3 586.463   9
  -1  11   5 459.634 222.799   9
  -1  11   4 436.766 204.109   9
  -1  11   3 204.470 199.269   9
  -1  11   2-48.5512 177.907   9
  -1  11   1 70.8437 205.668   9
  -1  11   1 240.126 180.203  14
  -1  11   0 358.000 176.859  14
  -1  11   0 333.331 213.239   9
  -1  11  -1 198.640 205.768   9
  -1  11  -1 130.112 129.730   8
  -1  11  -1-26.4618 137.661  14
  -1  11  -2 39.8208 162.014  14
  -1  11  -2 192.491 153.315   8
  -1  11  -2-27.7710 184.615   9
  -1  11  -3 296.374 221.183   9
  -1  11  -3 312.662 199.600  14
  -1  11  -3-265.517 157.319   8
  -1  11  -4-72.7462 163.698  14
  -1  11  -4 222.080 177.555   8
  -1  11  -4-353.037 192.643   9
  -1  11  -5 149.383 188.498  14
  -1  11  -5 231.347 181.325   9
  -1  11  -5 219.372 183.358   8
  -1  11  -6 4187.23 428.893  14
  -1  11  -6 4008.36 413.420   8
  -1  11  -7 418.433 181.035   8
  -1  11  -7-8.08466 125.739  14
  -1  11  -8-23.6557 139.300  14
  -1  11  -8 154.813 131.603   8
  -1  11  -9 412.849 173.528   8
  -1  11  -9 365.488 173.884  14
  -1  11 -10 1005.58 208.761  14
  -1  11 -10 1028.56 226.990   8
  -1  11 -11 191.536 127.473   8
  -1  11 -11 131.081 118.450  14
   1 -11  12 60.8365 103.114  26
   1 -11  13-47.4306 73.2148  26
  -1  10  10-33.0173 90.2729  12
  -1  10   9-94.5447 110.706  12
  -1  10   8 407.586 159.798  15
  -1  10   8-3.60118 112.458  12
  -1  10   7-119.876 126.529  15
  -1  10   7-55.1274 141.252  12
  -1  10   6-179.971 161.340  15
  -1  10   6 35.6952 122.272  12
  -1  10   6 238.618 210.588   9
  -1  10   5 977.831 226.112  12
  -1  10   5 661.232 216.919  15
  -1  10   4 308.252 224.604   9
  -1  10   4 742.650 221.345  15
  -1  10   4 605.626 202.105  12
  -1  10   3-25.0321 196.518   9
  -1  10   3-24.4822 188.256  14
  -1  10   2 170.230 227.813   9
  -1  10   2 226.819 203.652  14
  -1  10   1 1675.75 340.189  14
  -1  10   1 985.741 288.751   9
  -1  10   0 1486.67 318.304  14
  -1  10   0 1528.38 303.283   9
  -1  10   0 1306.34 280.353   8
  -1  10  -1 632.514 229.494   8
  -1  10  -1 724.433 240.698  14
  -1  10  -1 535.268 238.198   9
  -1  10  -2 166.330 188.573   9
  -1  10  -2 70.3874 185.436   8
  -1  10  -2-3.21201 206.165  14
  -1  10  -3 510.390 231.664  14
  -1  10  -3 256.828 218.916   9
  -1  10  -3 659.384 227.796   8
  -1  10  -4-303.204 201.812  14
  -1  10  -4-528.186 246.173   9
  -1  10  -5 1105.98 293.250  14
  -1  10  -5 1456.16 314.037   8
  -1  10  -5 1322.43 290.779   9
  -1  10  -6 288.539 195.492   8
  -1  10  -6 808.435 254.975  14
  -1  10  -7 240.443 203.576  14
  -1  10  -7 524.385 210.321   8
  -1  10  -8 1282.45 301.311  14
   1 -10   8 1512.19 260.499   6
  -1  10  -8 760.109 251.499   8
   1 -10   9 459.663 176.884   6
  -1  10  -9 181.049 155.206  14
  -1  10  -9 162.946 191.344   8
  -1  10 -10 797.626 223.670   8
  -1  10 -10 816.076 232.861  14
   1 -10  10 860.071 212.692   6
   1 -10  11 690.625 193.530   6
  -1  10 -11 254.365 191.156  14
  -1  10 -11 539.659 194.350   8
  -1  10 -12 634.484 194.870  14
   1 -10  12 664.690 181.150   6
  -1  10 -12 381.025 201.223   8
  -1  10 -13 443.104 190.610   8
  -1  10 -13 253.461 141.312  14
   1 -10  13 371.503 160.059  26
   1 -10  13 454.229 139.990   6
  -1  10 -14 344.964 122.693  14
   1 -10  14 191.709 109.147   6
   1 -10  14 455.624 150.616  26
   1 -10  15 436.185 108.348  26
  -1   9  13-128.878 90.5955  12
  -1   9  12-124.526 113.649  12
  -1   9  11 340.238 155.765  12
  -1   9  10 390.942 198.579  15
  -1   9  10 326.447 166.118  12
  -1   9   9 317.929 200.650  12
  -1   9   9 159.692 168.607  15
  -1   9   8 67.2547 134.995  15
  -1   9   8 58.0661 163.567  12
  -1   9   7-46.0454 188.465   9
  -1   9   7 281.774 201.126  15
  -1   9   7 203.899 195.530  12
  -1   9   6 467.031 230.768   9
  -1   9   6 467.164 226.690  11
  -1   9   6 630.313 240.909  15
  -1   9   6 388.767 200.463  12
  -1   9   5 65.5711 191.878  12
  -1   9   5 154.023 167.322  11
  -1   9   5 261.625 228.137   9
  -1   9   5 101.947 142.450  15
  -1   9   4 342.469 193.180  14
  -1   9   4-107.131 162.349  12
  -1   9   4-181.552 179.896  11
  -1   9   4 294.004 174.748  15
  -1   9   4-131.035 216.996   9
  -1   9   3 196.049 214.144  14
  -1   9   3 19.1806 146.555  11
  -1   9   3-262.478 247.047   9
  -1   9   3 148.591 184.217  12
  -1   9   3 351.381 191.848  15
  -1   9   2 135.332 179.151  11
  -1   9   2-155.317 149.193  15
  -1   9   2 270.836 228.544  14
  -1   9   2-146.266 211.367   9
  -1   9   1 382.489 241.596  11
  -1   9   1 38.8806 164.050  14
  -1   9   1-193.688 229.967   9
  -1   9   0 867.689 281.740   9
  -1   9   0 1341.56 287.915   8
  -1   9   0 564.837 231.984  14
  -1   9  -1 52.1252 171.727  14
  -1   9  -1 392.785 213.757   9
  -1   9  -1 134.902 208.531   8
  -1   9  -2 6029.96 590.145  14
  -1   9  -2 6579.88 544.625   9
  -1   9  -2 6799.77 581.585   8
  -1   9  -3 1800.06 356.320  14
  -1   9  -3 2102.74 362.327   8
  -1   9  -3 1695.16 319.308   9
  -1   9  -4 2604.02 411.587  14
  -1   9  -4 2902.94 398.887   9
  -1   9  -4 2772.55 408.694   8
  -1   9  -5-427.075 222.475   9
  -1   9  -5-22.3820 164.880   8
  -1   9  -6 318.561 216.655  14
  -1   9  -6 643.926 244.172   8
  -1   9  -7 4304.79 510.775  14
  -1   9  -7 4065.95 485.555   8
  -1   9  -8 324.934 201.086  14
  -1   9  -8 176.136 178.584   8
  -1   9  -9 601.361 246.823   8
  -1   9  -9 411.595 225.310  14
   1  -9   9 528.524 228.439   6
  -1   9 -10 906.282 260.764  14
  -1   9 -10 689.800 243.970   8
   1  -9  10 910.740 244.564   6
  -1   9 -11 675.652 246.684   8
   1  -9  11 926.752 245.026   6
  -1   9 -11 778.764 255.806  14
  -1   9 -12 376.899 183.709   8
  -1   9 -12 525.457 204.366  14
   1  -9  12 626.872 207.707   6
   1  -9  13 892.543 248.322   6
  -1   9 -13 813.140 231.257   8
  -1   9 -13 554.666 197.446  14
   1  -9  14 283.607 164.754   6
  -1   9 -14 203.929 153.286  14
  -1   9 -14 159.489 156.525   8
   1  -9  14 265.180 171.224  26
  -1   9 -15 130.034 119.351  14
   1  -9  15-87.1024 153.777  26
   1  -9  15 39.6582 126.784   6
  -1   9 -16 252.989 114.924  14
   1  -9  16 494.486 144.487   6
  -1   8  15-185.261 98.8925  12
  -1   8  14-43.2435 105.764  12
  -1   8  13 23.0502 131.228  12
  -1   8  12-136.477 158.868  15
  -1   8  12-45.3196 136.036  12
  -1   8  11 195.251 158.325  15
  -1   8  11 173.424 165.091  12
  -1   8  10 56.7967 182.063  12
  -1   8  10-572.373 224.986  15
  -1   8   9 157.430 157.660  11
  -1   8   9 29.8799 182.950  15
  -1   8   9-238.405 189.608  12
  -1   8   8 1703.33 325.639  12
  -1   8   8 1040.97 282.298  15
  -1   8   8 1453.08 314.989   9
  -1   8   8 1383.24 312.331  11
  -1   8   7 450.566 188.980  12
  -1   8   7 340.497 259.238   9
  -1   8   7 627.217 216.648  15
  -1   8   7 872.222 251.413  11
  -1   8   6-283.283 219.155   9
  -1   8   6 242.859 164.201  11
  -1   8   6-1.52359 211.480  12
  -1   8   6 4.61877 148.723  15
  -1   8   5 64.6168 154.374  12
  -1   8   5-87.8495 162.023  15
  -1   8   5 28.7008 193.173   9
  -1   8   5-238.282 199.790  14
  -1   8   5-174.847 171.329  11
  -1   8   4 7104.89 621.151  11
  -1   8   4 7980.52 629.393  12
  -1   8   4 7708.62 647.939   5
  -1   8   4 6822.25 627.382  14
  -1   8   4 7231.09 597.415  15
  -1   8   4 7675.14 583.508   9
  -1   8   3 229.756 231.191   9
  -1   8   3 157.615 147.486  15
  -1   8   3-308.917 176.113  12
  -1   8   3 184.001 163.398   5
  -1   8   3-189.161 196.796   3
  -1   8   3 447.023 206.448  14
  -1   8   3 76.6215 167.999  11
   1  -8  -2-557.216 177.925  17
  -1   8   2 409.545 218.878  14
  -1   8   2-599.539 263.920   9
  -1   8   2 70.7288 181.724  15
  -1   8   2 648.737 241.696   5
  -1   8   2-128.979 138.150  11
  -1   8   2 233.035 132.645   3
  -1   8   1 759.387 249.411   9
  -1   8   1 618.540 220.467   5
  -1   8   1 716.796 243.763   3
   1  -8  -1 425.588 207.089  17
  -1   8   1 713.391 214.782  11
   1  -8  -1 1146.88 268.289  20
  -1   8   1 659.689 234.737  14
  -1   8   0 4550.31 469.038   8
  -1   8   0 4962.20 519.210   5
  -1   8   0 4514.88 500.373   3
  -1   8   0 4487.26 481.904  11
   1  -8   0 4433.85 473.819  20
  -1   8   0 3907.52 481.528  14
  -1   8   0 4289.51 432.842   9
  -1   8  -1 637.382 253.728  14
  -1   8  -1 871.322 257.191   9
   1  -8   1 300.042 182.161  20
  -1   8  -1 703.565 221.015   5
  -1   8  -1 346.572 194.267   3
  -1   8  -1 777.593 227.569  11
  -1   8  -1 855.079 257.506   8
   1  -8   2 1014.16 266.503  20
  -1   8  -2 788.132 234.309  14
  -1   8  -2 632.971 237.509   5
  -1   8  -2 852.038 221.741   8
  -1   8  -2 94.5008 158.317   9
  -1   8  -3 1836.51 315.273   9
  -1   8  -3 1880.50 345.291   5
   1  -8   3 1355.26 309.294  20
  -1   8  -3 1777.00 331.766  14
  -1   8  -3 1764.92 324.067   8
  -1   8  -4 2272.36 350.822   8
  -1   8  -4 1672.09 338.012  14
  -1   8  -4 1794.84 328.136   5
  -1   8  -4 2670.51 327.110   9
  -1   8  -4 1979.34 311.033   4
   1  -8   4 1698.39 330.824  20
  -1   8  -5 6148.40 578.761  14
  -1   8  -5 6649.07 594.434   8
   1  -8   5 5920.52 574.559  20
  -1   8  -5 7082.13 620.864   5
  -1   8  -5 6397.88 586.480   4
   1  -8   6 13303.4 845.101  20
  -1   8  -6 13552.4 843.218   4
  -1   8  -6 13101.7 830.213   5
  -1   8  -6 12630.0 806.482   8
  -1   8  -6 10852.3 762.740  14
  -1   8  -7 1475.02 275.219   4
   1  -8   7 1590.64 335.212  20
  -1   8  -7 2002.59 359.708   8
  -1   8  -7 1613.66 326.844  14
  -1   8  -7 1829.41 345.515   5
  -1   8  -8-90.3129 156.337   8
  -1   8  -8-31.6858 171.909  14
  -1   8  -9-1.66044 171.470   8
  -1   8  -9-56.8260 181.240  14
   1  -8   9 353.159 197.954   6
   1  -8  10 997.138 247.948   6
  -1   8 -10 983.229 304.824   8
  -1   8 -10 1085.46 275.959  14
   1  -8  11 322.167 205.391   6
  -1   8 -11 204.997 203.137  14
  -1   8 -11 399.921 224.241   8
  -1   8 -12 137.801 185.834  14
   1  -8  12 396.975 214.112   6
  -1   8 -12 387.443 198.408   8
  -1   8 -13 966.640 277.416  14
  -1   8 -13 1167.14 280.563   8
   1  -8  13 1063.75 266.260   6
   1  -8  14 816.729 247.116   6
  -1   8 -14 615.148 223.852   8
  -1   8 -14 347.064 186.107  14
   1  -8  15-237.256 165.868   6
  -1   8 -15 86.7146 154.214  14
   1  -8  15 153.682 138.971  26
   1  -8  16 40.2960 138.056  26
   1  -8  16-20.5040 126.684   6
  -1   8 -16 86.9429 140.130  14
   1  -8  17 172.293 130.504   6
  -1   8 -17 78.9043 99.1441  14
   1  -8  17 85.9340 125.812  26
   1  -8  18 1363.23 178.134   6
  -1   7  16 65.3456 93.4018  12
  -1   7  15 7.98918 117.640  12
  -1   7  14 850.578 229.622  12
  -1   7  13 615.042 224.705  12
  -1   7  13 666.198 216.314  15
  -1   7  12-2.86689 150.859  15
  -1   7  12 161.213 184.723  12
  -1   7  11 53.8990 164.573  12
  -1   7  11 434.629 202.618  11
  -1   7  11 139.261 173.561  15
  -1   7  10 1298.13 288.927  11
  -1   7  10 1045.81 279.751  12
  -1   7  10 676.528 243.086  15
  -1   7   9 450.255 220.956  15
  -1   7   9 817.171 244.625  11
  -1   7   9 626.651 232.209  12
  -1   7   9 300.191 242.908   9
  -1   7   8 1881.92 336.510  11
  -1   7   8 1722.51 335.602  15
  -1   7   8 1072.00 305.759   9
  -1   7   8 1722.84 345.113  12
  -1   7   7 1874.76 344.031  15
  -1   7   7 2422.92 360.240   9
  -1   7   7 1919.20 321.391  12
  -1   7   7 2533.35 392.676  11
  -1   7   6 8713.27 664.169  11
  -1   7   6 7799.10 614.571   9
  -1   7   6 8032.01 671.026  14
  -1   7   6 7456.41 624.862  12
  -1   7   6 7899.94 625.821  15
  -1   7   5 2254.83 342.054  12
  -1   7   5 1869.04 311.168   9
  -1   7   5 2810.52 384.692   3
  -1   7   5 2368.84 361.095  11
  -1   7   5 2424.86 381.835  14
  -1   7   5 2841.19 394.596  15
  -1   7   4 1576.33 288.504  15
  -1   7   4 1093.70 256.124   9
  -1   7   4 1352.34 325.922  14
  -1   7   4 1375.57 295.611   5
  -1   7   4 1633.79 249.046  12
  -1   7   4 1132.72 263.741  11
   1  -7  -4 1287.94 250.508  20
  -1   7   4 1870.38 331.592   3
   1  -7  -3 962.062 226.812  20
  -1   7   3 930.117 252.110  14
  -1   7   3 1022.36 266.132   3
  -1   7   3 747.181 228.021  11
  -1   7   3 776.272 259.162   5
  -1   7   3 386.739 207.696   9
  -1   7   2 227.552 182.701   5
   1  -7  -2 352.874 172.032  20
  -1   7   2 224.459 185.750   3
  -1   7   1 393.161 218.114   5
  -1   7   1 462.657 193.438   3
   1  -7  -1-27.2131 150.976  20
   1  -7   0 598.106 202.867  20
  -1   7   0 174.656 188.011   5
  -1   7   0 255.631 176.682   3
  -1   7  -1 708.285 197.363   5
  -1   7  -1 777.794 222.658   3
   1  -7   1 773.754 228.915  20
   1  -7   2 3815.38 405.890  20
  -1   7  -2 3565.75 403.891   3
  -1   7  -2 3553.32 362.971   4
  -1   7  -2 3189.10 398.244   5
   1  -7   3 472.565 212.921  20
  -1   7  -3 507.703 202.976   5
  -1   7  -3 522.251 202.636   4
  -1   7  -3 346.248 172.857   3
   1  -7   4 5968.07 526.029  20
  -1   7  -4 6615.81 530.755   4
  -1   7  -4 6907.09 556.468   5
  -1   7  -5 5977.67 527.461   4
   1  -7   5 5489.71 518.088  20
  -1   7  -5 5080.99 492.289   5
  -1   7  -6 1170.66 280.318   4
   1  -7   6 1064.27 284.999  20
  -1   7  -6 892.593 240.168   5
  -1   7  -6 1077.52 261.676   8
  -1   7  -6 882.030 255.033  14
  -1   7  -7 8913.00 671.268  14
   1  -7   7 8828.31 670.059  20
  -1   7  -7 8930.47 672.723   8
  -1   7  -7 9074.87 656.883   5
  -1   7  -7 8891.68 675.589   4
  -1   7  -8 2546.81 363.122   5
  -1   7  -8 3081.31 441.416   4
   1  -7   8 2590.41 391.022  20
  -1   7  -8 2693.01 403.904  14
  -1   7  -8 2568.46 378.606   8
   1  -7   9-304.266 235.043  20
  -1   7  -9 66.0867 136.506   5
  -1   7  -9 137.478 200.312   4
  -1   7  -9 131.781 199.915   8
  -1   7  -9-183.725 175.432  14
  -1   7 -10 1408.34 330.805   4
   1  -7  10 1839.71 331.354   6
  -1   7 -10 1489.90 318.528   8
   1  -7  10 1286.81 326.608  20
  -1   7 -10 1755.60 343.406  14
  -1   7 -11 822.066 251.819  14
  -1   7 -11 865.768 276.786   8
   1  -7  11 944.812 265.632   6
  -1   7 -12 1695.76 331.224  14
  -1   7 -12 2011.86 345.630  16
  -1   7 -12 1552.40 330.889   8
   1  -7  12 1627.20 328.321   6
  -1   7 -13 1845.47 350.038  14
   1  -7  13 1925.91 365.160   6
  -1   7 -13 2067.53 366.003   8
  -1   7 -13 2019.54 346.290  16
  -1   7 -14 608.870 254.446   8
  -1   7 -14 217.628 179.555  16
  -1   7 -14 489.129 209.705  14
   1  -7  14 794.100 254.694   6
   1  -7  15-167.447 164.122   6
  -1   7 -15 164.354 163.148  14
  -1   7 -15 175.771 153.850  16
   1  -7  15-308.566 179.551  26
  -1   7 -16-84.1220 138.623  16
   1  -7  16 142.006 149.237  26
   1  -7  16 32.8108 155.383   6
  -1   7 -16 124.417 158.077  14
   1  -7  17 1476.95 259.054   6
  -1   7 -17 1489.43 266.765  14
  -1   7 -17 1361.38 241.034  16
   1  -7  17 1356.36 248.019  26
  -1   7 -18 579.673 145.355  16
   1  -7  18 608.333 182.953   6
  -1   7 -18 602.410 168.086  14
   1  -7  19-337.020 107.625   6
  -1   6  17-8.43773 93.3070  12
  -1   6  16-44.8468 134.657  12
  -1   6  16 200.193 117.480   7
  -1   6  15 312.787 121.368   7
  -1   6  15-60.7193 153.059  12
  -1   6  14 27.0401 150.988   7
  -1   6  14 104.588 158.680  12
  -1   6  13-52.3153 175.916  15
  -1   6  13 32.3135 144.027  12
  -1   6  13 110.888 128.660   7
  -1   6  12-134.820 201.222  12
  -1   6  12 207.170 158.832   7
  -1   6  12 199.128 210.637  15
  -1   6  11 128.378 193.222  12
  -1   6  11 320.177 216.180  15
  -1   6  10 512.319 214.311  12
  -1   6  10 898.789 273.373  15
  -1   6  10 253.078 185.813  11
   1  -6  -9-12.5055 121.255   2
  -1   6   9-245.840 158.284  12
  -1   6   9-108.319 148.970   1
  -1   6   9-265.275 190.652  15
  -1   6   9-603.169 197.336  11
  -1   6   9-634.442 261.722   9
  -1   6   8 216.811 225.989   9
  -1   6   8 431.027 223.396  12
  -1   6   8 302.055 211.705  11
   1  -6  -8 702.222 216.280   2
  -1   6   8 358.043 205.329  15
  -1   6   8 566.927 220.145   1
  -1   6   7-169.665 170.716  12
  -1   6   7-119.245 148.135  15
   1  -6  -7 240.911 154.794   2
  -1   6   7 193.885 168.496   1
  -1   6   7 252.360 148.427  11
  -1   6   6 5992.16 486.614   3
   1  -6  -6 5976.61 489.882   2
  -1   6   6 6712.86 527.102   1
  -1   6   5 318.411 141.367   1
   1  -6  -5 45.3067 109.198  21
   1  -6  -5 36.4578 122.065   2
  -1   6   5 169.851 147.573   3
   1  -6  -4-15.7117 103.792  21
  -1   6   4 229.250 199.357   3
  -1   6   4 46.9168 151.889   5
  -1   6   4 255.812 147.520   1
  -1   6   3 12795.3 704.115   5
  -1   6   3 12916.5 682.665   3
   1  -6  -3 13390.1 632.372  21
  -1   6   2 424.059 192.907   5
  -1   6   2 715.261 206.112   3
   1  -6  -1 4900.26 421.645  20
  -1   6   1 5773.90 463.345   3
  -1   6   1 5163.19 448.523   5
  -1   6   0 958.369 225.380   5
  -1   6   0 1178.70 246.464   3
  -1   6   0 1123.73 188.380   4
   1  -6   0 904.999 218.238  20
  -1   6  -1 6224.41 473.432   3
  -1   6  -1 6986.95 449.199   4
  -1   6  -1 6083.27 475.555   5
   1  -6   1 6558.20 482.343  20
  -1   6  -2 25283.3 927.794   3
   1  -6   2 25045.9 923.179  20
  -1   6  -2 25456.8 939.404   5
  -1   6  -2 27834.3 913.070   4
  -1   6  -3 2400.12 302.919   4
  -1   6  -3 2544.36 324.789   3
  -1   6  -3 2246.08 318.304   5
   1  -6   3 2219.44 317.539  20
  -1   6  -4 9328.56 581.948   4
  -1   6  -4 8323.63 555.571   5
   1  -6   4 7755.08 547.476  20
  -1   6  -5 230.912 187.362   4
   1  -6   5 11.7717 164.840  20
  -1   6  -5 58.5371 158.192   5
  -1   6  -6 1735.43 302.916   4
   1  -6   6 2021.68 319.306  20
  -1   6  -6 1626.17 270.278   5
   1  -6   7 7436.68 583.117  20
  -1   6  -7 7533.77 588.443   4
  -1   6  -7 7697.76 557.559   5
  -1   6  -8 2028.61 314.367   5
  -1   6  -8 1970.59 335.317   4
   1  -6   8 2135.05 351.529  20
  -1   6  -9 10343.9 720.830   4
  -1   6  -9 10883.5 740.448  14
  -1   6  -9 10951.5 695.662   5
   1  -6   9 9929.14 712.794  20
  -1   6  -9 10313.4 713.455   8
  -1   6 -10 775.699 237.156   4
   1  -6  10 645.298 247.481  20
   1  -6  10 475.286 213.330   6
  -1   6 -10 529.360 203.799   8
  -1   6 -10 531.992 268.196  14
  -1   6 -10 344.942 189.796  27
  -1   6 -10 726.737 197.685  16
  -1   6 -11 8295.91 661.833  27
   1  -6  11 10613.4 729.597   6
  -1   6 -11 9591.23 739.072   4
  -1   6 -11 9262.62 715.010   8
  -1   6 -11 9672.43 725.533  14
   1  -6  11 9021.54 723.858  20
  -1   6 -11 9927.55 699.907  16
  -1   6 -12 364.702 244.229  27
   1  -6  12-31.3100 150.421   6
  -1   6 -12 71.7467 211.014  16
  -1   6 -12 303.286 202.423  14
  -1   6 -12 374.254 212.576   8
  -1   6 -13 132.077 166.119  14
  -1   6 -13 498.291 206.197  27
  -1   6 -13 180.980 155.716  16
  -1   6 -13 291.293 178.394   8
   1  -6  13 60.0719 156.353   6
  -1   6 -14 70.3947 207.466  14
  -1   6 -14 516.769 227.548  27
   1  -6  14 54.5298 179.339   6
  -1   6 -14 10.6877 149.624  16
  -1   6 -14 85.8698 163.274   8
   1  -6  15 1286.89 274.196  26
  -1   6 -15 1087.29 297.875  27
   1  -6  15 800.097 257.893   6
  -1   6 -15 1109.29 288.535  14
  -1   6 -15 871.243 273.773  16
  -1   6 -16-67.1075 148.422  16
  -1   6 -16 134.779 188.242  27
  -1   6 -16 26.9367 193.991  14
   1  -6  16-233.721 182.201   6
   1  -6  16 13.8835 154.829  26
  -1   6 -17-144.045 155.926  14
   1  -6  17 184.124 180.740   6
  -1   6 -17 105.931 139.240  16
   1  -6  17 89.8475 160.505  26
   1  -6  18 225.385 169.382   6
  -1   6 -18-47.5620 116.609  16
  -1   6 -18 7.98807 129.503  14
  -1   6 -19 1023.18 184.366  14
   1  -6  19 1653.65 232.745   6
  -1   6 -19 1405.38 211.194  16
  -1   5  18 238.742 116.223   7
  -1   5  18 90.1675 103.926  12
  -1   5  17 256.301 146.156  12
  -1   5  17 152.943 114.468   7
  -1   5  16 123.651 181.870  12
  -1   5  16 304.536 157.481   7
  -1   5  15-122.673 144.859   7
  -1   5  15 45.1446 170.327  12
  -1   5  14 131.558 153.346  12
  -1   5  14 210.685 178.875  15
  -1   5  14-51.0611 136.666   7
  -1   5  13 1000.08 255.894   7
  -1   5  13 1135.21 285.481  15
  -1   5  13 826.133 266.610  12
  -1   5  12 279.624 190.785  12
  -1   5  12 211.426 157.921   7
  -1   5  12 310.785 217.518  15
   1  -5 -11 10880.7 779.110   2
  -1   5  11 10075.3 740.851   1
  -1   5  11 8553.88 668.869  12
  -1   5  11 8930.70 649.135   7
  -1   5  11 10593.4 714.356  11
  -1   5  11 9004.30 707.182  15
  -1   5  10-5.76041 119.845  11
  -1   5  10-223.062 188.539   1
  -1   5  10 119.648 123.533   7
  -1   5  10-248.673 170.588  12
  -1   5  10-31.0072 179.056  15
  -1   5   9 4295.83 420.804   9
  -1   5   9 6581.26 558.720  11
  -1   5   9 6340.82 552.152  12
  -1   5   9 6134.92 561.800  15
  -1   5   9 6245.46 563.497   1
  -1   5   8 6192.67 521.773   1
   1  -5  -8 6169.76 491.514  21
   1  -5  -7 2244.02 285.860  21
  -1   5   7 1631.70 273.882   1
  -1   5   6 179.981 141.175   1
  -1   5   6 90.6744 137.170   3
   1  -5  -6-55.7124 113.302  21
  -1   5   5 137.753 117.842   1
   1  -5  -5-100.249 138.906   2
  -1   5   5 54.3134 116.650   3
   1  -5  -5-19.7453 82.5624  21
  -1   5   4 1187.76 204.396   1
  -1   5   4 1061.14 228.164   5
   1  -5  -4 1018.99 195.747   2
  -1   5   4 1052.92 212.122   3
   1  -5  -4 1512.16 206.706  21
   1  -5  -3 9914.70 491.247  21
  -1   5   3 9043.10 536.076   5
   1  -5  -3 10148.6 499.517   2
  -1   5   3 9868.24 487.777   1
  -1   5   3 8797.51 502.628   3
  -1   5   2 11424.2 433.145  18
  -1   5   2 11448.6 588.387   5
  -1   5   2 12206.7 498.808   1
  -1   5   2 11751.6 577.140   3
   1  -5  -2 12539.2 513.113   2
  -1   5   1 145.564 157.258   5
  -1   5   1 313.333 122.445   4
   1  -5  -1 239.560 85.2543   2
  -1   5   1 200.723 148.989   3
  -1   5   1 182.859 77.3876  18
  -1   5   0 9112.96 437.531   4
   1  -5   0 7630.94 470.150  20
   1  -5   0 8742.15 368.284   2
  -1   5   0 7548.02 462.350   3
  -1   5   0 7743.98 474.982   5
  -1   5   0 7665.90 390.434  18
   1  -5   1 9803.53 528.229  20
  -1   5  -1 10586.1 546.821   3
  -1   5  -1 10521.4 471.362  18
  -1   5  -1 10876.7 505.666   4
  -1   5  -1 10380.5 547.634   5
  -1   5  -2 30188.8 865.051   4
  -1   5  -2 28397.3 882.703   5
  -1   5  -2 28120.1 871.564   3
   1  -5   2 28146.8 881.055  20
  -1   5  -3 14512.7 641.397   5
  -1   5  -3 15805.1 658.796   4
   1  -5   3 14531.0 657.084  20
  -1   5  -3 15086.0 646.956   3
  -1   5  -4 14099.9 644.831   4
  -1   5  -4 13713.0 630.136   5
   1  -5   4 12567.3 631.428  20
   1  -5   5 5048.92 428.084  20
  -1   5  -5 4663.94 404.304   4
  -1   5  -5 4795.99 394.095   5
  -1   5  -6 4850.99 428.298   4
   1  -5   6 4636.93 425.371  20
  -1   5  -6 4797.72 396.012   5
  -1   5  -7 16901.4 794.685   4
  -1   5  -7 17159.5 745.854   5
  -1   5  -7 17041.5 749.147  21
   1  -5   7 16250.5 784.572  20
  -1   5  -8 19947.8 846.335  21
  -1   5  -8 20222.0 910.912   4
   1  -5   8 20988.7 923.321  20
  -1   5  -8 21358.6 847.402   5
  -1   5  -9 4958.89 456.858  21
  -1   5  -9 5607.25 515.053   4
   1  -5   9 4941.54 481.781  20
  -1   5  -9 6432.24 484.355   5
   1  -5  10 4420.56 485.891  20
  -1   5 -10 4463.14 470.051  21
   1  -5  10 4721.88 472.967   6
  -1   5 -10 4276.04 457.682   8
  -1   5 -10 4495.05 484.256   4
   1  -5  11 2873.14 421.274  20
  -1   5 -11 2704.73 372.739  16
  -1   5 -11 2980.82 421.956  21
   1  -5  11 2848.23 386.964   6
  -1   5 -11 2546.12 371.143   8
  -1   5 -11 2649.31 389.749  27
  -1   5 -11 3220.23 430.481   4
   1  -5  12 5136.22 526.311   6
   1  -5  12 5419.88 509.664  22
   1  -5  12 5448.29 567.652  20
  -1   5 -12 4844.10 513.131   8
  -1   5 -12 4635.96 511.935  27
  -1   5 -12 5393.50 562.858  21
  -1   5 -12 5113.26 543.690   4
  -1   5 -12 5179.65 519.467  16
   1  -5  13 7225.90 589.050  22
   1  -5  13 6248.33 582.107   6
  -1   5 -13 6001.81 586.417   8
  -1   5 -13 5859.40 562.061  16
  -1   5 -13 5883.85 582.421  27
   1  -5  14 1920.60 359.883   6
   1  -5  14 1968.93 361.897  26
   1  -5  14 2257.60 349.850  22
  -1   5 -14 1636.65 314.035  27
  -1   5 -14 2153.82 379.251  14
  -1   5 -14 1361.01 301.345  16
   1  -5  15-26.8528 131.508  22
  -1   5 -15 121.150 202.912  14
  -1   5 -15-98.6805 172.043  16
   1  -5  15 32.7124 167.922   6
   1  -5  15-52.5342 161.930  26
  -1   5 -16 685.765 228.125  16
   1  -5  16 1259.42 267.327  22
  -1   5 -16 829.601 279.805  27
   1  -5  16 922.205 261.889   6
   1  -5  16 1201.88 284.770  26
  -1   5 -16 925.304 250.461  14
  -1   5 -17 168.739 182.195  14
  -1   5 -17 219.841 170.427  27
   1  -5  17 15.2837 144.784  22
   1  -5  17-37.3262 156.732   6
  -1   5 -17-63.0402 147.083  16
   1  -5  17 397.525 183.023  26
   1  -5  18 555.523 204.385   6
  -1   5 -18 460.220 196.036  27
   1  -5  18 738.837 197.404  22
  -1   5 -18 854.658 245.790  14
  -1   5 -18 553.740 192.988  16
   1  -5  19 872.474 203.299   6
  -1   5 -19 545.759 171.003  16
  -1   5 -19 371.866 177.029  14
   1  -5  19 470.593 155.739  22
  -1   5 -20 49.3645 89.1824  16
   1  -5  20 163.945 106.738   6
  -1   5 -20 15.5030 72.8008  14
  -1   4  19 78.8578 90.9958  12
  -1   4  19 82.2072 100.912   7
  -1   4  18-138.795 129.666   7
  -1   4  18 0.91366 122.503  12
  -1   4  17 69.0566 147.370   7
  -1   4  17 181.953 149.901  12
  -1   4  16 125.909 162.430  12
  -1   4  16 67.1373 165.634   7
  -1   4  15 365.057 202.104  12
  -1   4  15 607.027 210.079   7
  -1   4  14 1156.11 284.863  12
  -1   4  14 1575.18 310.101  15
  -1   4  14 1216.89 270.710   7
  -1   4  13 117.046 157.288  12
  -1   4  13-68.4284 146.569   7
  -1   4  13 401.271 184.906  15
  -1   4  12 1890.15 369.269   1
  -1   4  12 1444.55 312.484  15
  -1   4  12 1552.95 307.371   7
  -1   4  12 1299.46 289.901  12
  -1   4  11 5331.36 538.715   1
  -1   4  11 5521.34 526.170  12
   1  -4 -11 6080.48 529.264  21
  -1   4  11 5172.85 501.048   7
  -1   4  11 5214.20 522.771  15
  -1   4  10 8.44885 113.686  12
  -1   4  10 116.444 158.766   1
   1  -4 -10 433.298 187.805  21
  -1   4  10-84.9985 172.184  15
  -1   4   9-146.252 156.725   1
   1  -4  -9-1.12135 126.684  21
   1  -4  -8 939.247 206.718  21
  -1   4   8 681.404 210.883   1
   1  -4  -7 9244.45 520.783  21
  -1   4   7 9162.79 566.820   1
  -1   4   6 394.803 178.875   1
   1  -4  -6 671.404 153.250  21
  -1   4   6 633.808 152.001   3
  -1   4   5 406.132 154.145   1
  -1   4   5 306.771 129.487   3
  -1   4   5 249.832 82.7170  18
   1  -4  -5 289.783 95.3351  21
  -1   4   4 20069.9 549.115  18
  -1   4   4 20551.6 678.470   3
  -1   4   4 19326.5 710.815   5
  -1   4   4 19542.9 680.781   1
   1  -4  -4 21608.5 650.889  21
  -1   4   3 44105.6 966.985   3
   1  -4  -3 43406.9 870.879  21
   1  -4  -3 42778.4 931.836   2
  -1   4   3 42298.8 923.677   1
  -1   4   3 42634.5 785.976  18
  -1   4   3 41492.2 996.584   5
  -1   4   2 10972.5 490.984   3
   1  -4  -2 11293.5 457.588   2
  -1   4   2 10700.2 506.078   5
  -1   4   2 11530.0 415.614  18
  -1   4   2 11674.6 455.535   1
  -1   4   1 46182.6 842.292  18
  -1   4   1 47278.0 987.053   3
   1  -4  -1 47190.3 853.165   2
  -1   4   1 45482.3 998.191   5
  -1   4   0 30648.8 711.575   4
   1  -4   0 29987.5 639.155   2
  -1   4   0 28802.7 771.377   3
  -1   4   0 29968.1 692.153  18
  -1   4   0 28494.0 785.030   5
  -1   4  -1 702.566 151.045  18
   1  -4   1 542.474 176.612  20
   1  -4   1 748.876 116.971   2
  -1   4  -1 725.687 175.775   5
  -1   4  -1 869.028 181.558   3
  -1   4  -1 800.304 164.891   4
   1  -4   2 51876.7 751.905   2
  -1   4  -2 49195.3 1016.78   5
  -1   4  -2 52049.5 986.786  18
  -1   4  -2 50230.4 1013.33   3
  -1   4  -2 50563.6 1016.65   4
   1  -4   2 49776.9 1048.16  20
   1  -4   3 42021.2 664.929   2
  -1   4  -3 38644.2 897.703   3
   1  -4   3 38098.4 947.257  20
  -1   4  -3 38344.8 905.903   5
  -1   4  -3 40130.9 935.931   4
   1  -4   4 19821.2 478.055   2
  -1   4  -4 18147.2 608.701  21
  -1   4  -4 18381.8 672.039   4
  -1   4  -4 18037.4 635.542   5
   1  -4   4 17729.8 675.337  20
   1  -4   5 875.503 209.530  20
  -1   4  -5 943.145 185.042  21
  -1   4  -5 1010.89 187.967   5
  -1   4  -5 872.972 190.059   4
   1  -4   6 15329.4 683.212  20
  -1   4  -6 14978.5 623.148  21
  -1   4  -6 16039.2 690.786   4
  -1   4  -6 16585.4 635.170   5
   1  -4   7 8096.11 531.505  20
  -1   4  -7 8684.56 536.576   4
  -1   4  -7 8581.96 503.137  21
  -1   4  -7 9166.78 492.634   5
  -1   4  -8 10045.5 526.918   5
   1  -4   8 8228.60 559.794  20
  -1   4  -8 8528.48 533.530  21
  -1   4  -8 8153.10 545.145   4
   1  -4   9 4899.86 473.311  20
  -1   4  -9 6163.97 427.838   5
  -1   4  -9 5602.47 478.511   4
  -1   4  -9 5418.57 465.648  21
   1  -4  10 5403.01 505.300  20
  -1   4 -10 5389.34 478.295  21
  -1   4 -10 6101.87 515.518   4
  -1   4 -11 113.982 122.367   4
   1  -4  11-23.5555 162.504  20
  -1   4 -11-395.291 161.774  16
  -1   4 -11 66.2997 166.735  27
   1  -4  11 354.270 200.320   6
  -1   4 -11-17.8463 168.613  21
  -1   4 -11 225.353 173.204   8
  -1   4 -12 462.433 210.744  21
  -1   4 -12 427.627 236.819   8
   1  -4  12 567.667 226.496  20
  -1   4 -12 338.644 204.012   4
   1  -4  12 278.449 190.709  22
   1  -4  12 295.762 202.433   6
  -1   4 -12 38.8567 141.953  16
  -1   4 -12-79.6992 178.260  27
   1  -4  13 14473.7 857.635   6
   1  -4  13 13837.0 821.641  22
   1  -4  13 13755.5 877.810  20
  -1   4 -13 14283.4 874.483  21
  -1   4 -13 12797.3 812.631  16
   1  -4  13 14303.5 822.006  26
  -1   4 -13 16152.9 914.978   4
  -1   4 -13 14759.7 882.708  27
   1  -4  14 1781.82 359.506  26
  -1   4 -14 1842.40 353.572  27
   1  -4  14 1400.06 299.289  22
   1  -4  14 1242.59 295.464   6
  -1   4 -14 1508.34 297.845  16
   1  -4  15 657.056 269.715   6
   1  -4  15 628.267 232.171  26
   1  -4  15 990.842 260.248  22
  -1   4 -15 526.285 246.717  16
  -1   4 -15 771.786 253.852  27
   1  -4  16 1803.93 345.751   6
  -1   4 -16 1943.39 345.014  27
  -1   4 -16 1813.52 331.952  16
   1  -4  16 1902.42 336.767  22
   1  -4  16 1881.53 322.188  26
   1  -4  17 1272.43 282.432   6
   1  -4  17 1020.57 248.333  22
  -1   4 -17 1008.93 278.098  27
  -1   4 -17 821.054 268.994  16
   1  -4  18 247.754 176.470  22
   1  -4  18 248.256 171.060   6
  -1   4 -18 217.094 177.167  14
  -1   4 -18 301.544 205.168  27
  -1   4 -18 266.088 170.149  16
  -1   4 -19 551.630 190.340  27
   1  -4  19 361.141 155.086   6
   1  -4  19 415.644 156.273  22
  -1   4 -19 424.575 193.425  14
  -1   4 -19 606.552 194.886  16
   1  -4  20 461.856 146.267   6
   1  -4  20 190.998 123.355  22
  -1   4 -20 199.916 111.472  14
  -1   4 -20 485.639 146.245  16
  -1   3  20 39.3579 82.5852   7
  -1   3  19 55.6274 108.137   7
  -1   3  19 39.7514 105.117  12
  -1   3  18 93.2298 146.644   7
  -1   3  18-80.5168 148.161  12
  -1   3  17 1253.55 249.721  22
   1  -3 -17 708.691 214.411  27
  -1   3  17 791.790 226.133   7
  -1   3  17 617.563 216.464  12
  -1   3  16 50.1548 162.985   7
  -1   3  16-65.4177 165.717  12
   1  -3 -16 120.126 176.412  27
  -1   3  16-3.78867 126.328  22
  -1   3  15 268.195 110.937  22
  -1   3  15 86.2481 185.198   7
   1  -3 -15-28.4772 168.430  27
  -1   3  15 196.192 168.397  12
   1  -3 -14 3534.87 454.168  27
  -1   3  14 2972.10 420.828   7
  -1   3  14 2910.69 397.664  22
  -1   3  14 3211.10 425.142  12
  -1   3  13 422.843 184.927   1
   1  -3 -13 87.0401 159.881  21
  -1   3  13 559.225 222.771   7
  -1   3  13 336.893 186.050  12
  -1   3  13 730.249 235.110  15
  -1   3  12 3782.36 424.897  12
   1  -3 -12 4214.58 443.822  21
  -1   3  12 3471.33 452.758   1
  -1   3  12 3072.91 400.576  15
  -1   3  12 3405.62 397.039   7
  -1   3  11 6380.29 536.003   7
   1  -3 -11 6687.06 536.374  21
  -1   3  11 6020.17 535.453  15
  -1   3  11 6705.83 559.557  12
  -1   3  11 6533.50 567.407   1
   1  -3 -10 546.023 197.504  21
  -1   3  10 359.742 186.693   1
  -1   3   9 17973.6 832.390   1
   1  -3  -9 18414.7 775.846  21
  -1   3   8 3846.05 389.553   1
  -1   3   8 4149.82 314.336  18
   1  -3  -8 4583.12 374.533  21
  -1   3   7 31400.5 972.965   1
   1  -3  -7 32372.8 885.655  21
  -1   3   7 30595.2 782.668  18
  -1   3   6 4168.00 354.661   1
  -1   3   6 4000.00 272.842  18
   1  -3  -6 4633.12 326.016  21
   1  -3  -5 2777.42 233.024  21
  -1   3   5 2748.94 231.569   3
  -1   3   5 2682.61 218.338  18
  -1   3   5 2400.18 261.654   1
  -1   3   4 17197.6 524.744   3
  -1   3   4 16564.7 491.041  18
  -1   3   4 15888.2 571.047   1
   1  -3  -4 16468.6 500.278  21
  -1   3   3 14233.9 437.686  18
  -1   3   3 13214.1 506.794   5
   1  -3  -3 15052.9 443.608  21
  -1   3   3 13402.4 491.778   1
  -1   3   3 14511.3 487.026   3
  -1   3   2 4048.45 261.627   1
  -1   3   2 4347.68 247.207  18
  -1   3   2 4052.14 286.738   5
  -1   3   2 4620.12 287.805   3
   1  -3  -2 4605.98 282.101   2
  -1   3   1 2167.84 175.791   4
  -1   3   1 2179.43 208.234   3
   1  -3  -1 2347.48 200.067   2
  -1   3   1 2343.90 193.892  18
  -1   3   1 2223.43 219.333   5
  -1   3   1 2257.16 188.812   1
   1  -3   0 21637.2 502.991   2
  -1   3   0 20598.2 570.263   3
  -1   3   0 20410.9 577.611   5
  -1   3   0 20913.8 535.147  18
  -1   3  -1 10480.2 401.182   4
  -1   3  -1 10049.2 393.773  18
  -1   3  -1 10167.6 404.651   3
   1  -3   1 10167.2 424.162  20
   1  -3   1 10067.4 336.938   2
  -1   3  -1 9931.22 403.829   5
  -1   3  -2 9480.30 397.901   3
   1  -3   2 9733.07 431.342  20
  -1   3  -2 9740.58 412.285   4
  -1   3  -2 10021.2 414.761  18
   1  -3   2 9802.46 327.948   2
  -1   3  -2 9695.38 399.985   5
   1  -3   3 13037.5 385.964   2
  -1   3  -3 12738.3 486.207   4
   1  -3   3 12051.9 490.472  20
  -1   3  -3 12419.7 478.659  18
  -1   3  -3 12957.9 426.757  21
  -1   3  -3 12547.4 451.187   5
   1  -3   4 567.918 103.923   1
  -1   3  -4 686.893 165.566   4
  -1   3  -4 502.824 137.054  21
   1  -3   4 511.020 171.967  20
  -1   3  -4 618.679 146.017   5
   1  -3   4 618.891 116.538   2
  -1   3  -5 5484.05 339.573  21
   1  -3   5 5302.54 368.569  20
  -1   3  -5 5922.30 329.958   5
  -1   3  -5 5559.23 367.206   4
   1  -3   5 5954.11 282.366   1
  -1   3  -6 304.818 119.320   5
  -1   3  -6 285.097 149.058  21
   1  -3   6 117.318 147.105  20
  -1   3  -6 317.000 166.328   4
   1  -3   6 251.671 105.991   1
  -1   3  -7 848.127 155.281   5
  -1   3  -7 581.115 172.950  21
   1  -3   7 643.874 203.608  20
  -1   3  -7 847.544 201.698   4
   1  -3   7 912.614 150.966   1
  -1   3  -8 1702.19 209.036   5
   1  -3   8 1901.48 218.164   1
  -1   3  -8 1498.29 253.105  21
   1  -3   8 1408.07 260.112  20
  -1   3  -8 1511.51 256.279   4
  -1   3  -9 5332.14 442.434   4
  -1   3  -9 5167.20 431.461  21
   1  -3   9 5714.01 388.265   1
   1  -3   9 4857.36 436.912  20
   1  -3  10 7698.27 571.346  20
  -1   3 -10 9307.79 595.520   4
   1  -3  10 9272.14 529.356   1
  -1   3 -10 8246.22 562.945  21
   1  -3  11 113.333 177.242  20
  -1   3 -11 341.582 182.958   4
  -1   3 -11 317.032 169.438  21
   1  -3  12 12844.2 759.443  22
   1  -3  12 11446.8 755.246  20
  -1   3 -12 13322.0 805.403  27
  -1   3 -12 14387.5 795.496   4
  -1   3 -12 12237.8 756.262  16
   1  -3  12 12763.5 747.094  26
  -1   3 -12 11937.3 753.269  21
   1  -3  12 13208.8 777.964   6
   1  -3  13 810.793 239.922  26
  -1   3 -13 222.050 196.396  27
  -1   3 -13 406.273 206.352  21
  -1   3 -13 44.4902 146.157  16
   1  -3  13 397.775 202.446  22
   1  -3  13 187.670 169.336   6
   1  -3  13 357.197 241.106  20
  -1   3 -13 601.558 228.765   4
   1  -3  14 7735.86 669.498  20
  -1   3 -14 7400.39 634.640  16
   1  -3  14 9278.48 662.517  26
  -1   3 -14 8288.87 691.943  21
  -1   3 -14 8686.51 691.238  27
   1  -3  14 7324.33 616.050  22
   1  -3  14 7503.00 632.278   6
   1  -3  14 9476.65 666.258   7
   1  -3  15 6944.69 569.546   7
  -1   3 -15 5883.97 572.568  27
   1  -3  15 6099.70 576.712   6
   1  -3  15 6073.85 575.012  22
  -1   3 -15 6680.12 612.529  16
  -1   3 -16-4.82108 205.950  27
   1  -3  16 46.3826 183.962   6
   1  -3  16-290.264 190.697  22
   1  -3  16-119.973 154.389   7
  -1   3 -16 508.433 237.106  16
  -1   3 -17 157.458 173.977  27
  -1   3 -17-232.682 185.268  16
   1  -3  17 296.290 163.283   7
   1  -3  17 217.756 176.044   6
  -1   3 -18 2159.74 354.976  27
   1  -3  18 2259.99 340.095  22
   1  -3  18 2717.40 347.367   6
  -1   3 -18 2447.94 358.416  16
  -1   3 -19 12.0612 155.428  27
   1  -3  19 315.319 177.296  22
  -1   3 -19 244.669 165.016  16
   1  -3  19 75.9176 137.151   6
   1  -3  20 138.348 125.180   6
   1  -3  20 80.5124 101.019  22
  -1   3 -20 79.7685 126.693  14
  -1   3 -20 131.969 119.551  16
  -1   2  20 449.814 152.404   7
  -1   2  20 263.732 103.284  12
  -1   2  19 446.737 159.726  22
   1  -2 -19 307.197 149.781  27
  -1   2  19 342.504 140.152  12
  -1   2  19 419.747 174.502   7
   1  -2 -18 255.316 169.589  27
  -1   2  18 617.897 190.661  22
  -1   2  18 733.997 209.532  12
  -1   2  18 740.118 218.463   7
   1  -2 -17 143.397 168.394  27
  -1   2  17 60.3780 147.675  22
  -1   2  17 198.110 186.710  12
  -1   2  17 62.9821 165.200   7
  -1   2  16 1570.63 304.877  22
  -1   2  16 1370.88 303.345   7
  -1   2  16 1365.84 296.388  12
   1  -2 -16 1216.29 312.534  27
  -1   2  15 3090.44 425.853  12
   1  -2 -15 2817.18 418.500  27
  -1   2  15 2781.37 412.800  22
  -1   2  15 2465.05 372.418   7
   1  -2 -14 5637.25 554.826  27
   1  -2 -14 6982.80 599.872  21
  -1   2  14 5162.58 534.375  12
  -1   2  14 5423.06 531.248   7
  -1   2  14 6366.38 597.535   1
  -1   2  14 6371.11 558.268  22
  -1   2  13 6247.48 557.068   7
  -1   2  13 7008.94 619.655   1
  -1   2  13 6386.10 556.503  12
  -1   2  13 6790.22 583.190  22
  -1   2  13 6150.74 556.449  24
  -1   2  13 6324.21 549.760  15
   1  -2 -13 6913.62 589.441  21
  -1   2  12 171.851 163.209   1
   1  -2 -12-259.443 172.451  21
  -1   2  12-35.4574 164.399  24
  -1   2  12 12.4792 128.699   7
   1  -2 -11 3514.23 393.008  21
  -1   2  11 3051.20 390.354   1
  -1   2  10 272.493 178.917   1
   1  -2 -10 455.474 167.538  21
  -1   2  10 608.519 170.955  18
   1  -2  -9 5949.41 433.342  21
  -1   2   9 6220.38 483.210   1
  -1   2   9 6718.18 430.338  18
  -1   2   8 4088.22 375.063   1
  -1   2   8 3839.42 307.451  18
   1  -2  -8 4299.60 352.692  21
   1  -2  -7 3363.11 294.512  21
  -1   2   7 3433.06 280.641  18
  -1   2   7 3866.38 344.879   1
   1  -2  -6 966.160 165.325  21
  -1   2   6 780.316 153.773  18
   1  -2  -6 962.395 96.3942   4
  -1   2   6 901.022 194.598   1
  -1   2   5 632.738 142.743  18
   1  -2  -5 676.526 89.4470   4
  -1   2   5 898.494 174.243   1
   1  -2  -5 757.279 146.623  21
   1  -2  -4 571.329 106.642  21
  -1   2   4 500.834 148.185   1
  -1   2   4 428.180 121.536  18
   1  -2  -3-29.8323 78.1511  21
  -1   2   3 0.74334 95.8428  18
  -1   2   3 155.539 119.240   1
  -1   2   2 10640.3 346.492   3
  -1   2   2 10949.9 360.750  18
  -1   2   2 11574.1 387.260   1
   1  -2  -2 11233.2 273.941  21
   1  -2  -2 11255.5 384.436   2
  -1   2   1 54247.4 763.728  18
   1  -2  -1 57389.5 795.069   2
  -1   2   0 152268. 1279.16  18
   1  -2   0 150132. 1204.38   2
  -1   2   0 145748. 1259.35   5
  -1   2   0 148197. 1241.53   4
   1  -2   1 95817.7 1088.10  20
   1  -2   1 95284.1 953.089   2
  -1   2  -1 98285.3 1069.51  18
  -1   2  -1 99024.3 1007.12   5
  -1   2  -1 99105.1 771.038  21
  -1   2  -1 98532.0 1057.77   4
  -1   2  -2 152035. 1105.47  21
  -1   2  -2 149588. 1386.33  18
   1  -2   2 149962. 1226.87   2
   1  -2   2 146630. 1385.11  20
  -1   2  -2 147939. 1216.42   5
  -1   2  -3 24322.1 601.719  18
   1  -2   3 23973.2 525.990   2
  -1   2  -3 24779.9 520.864  21
  -1   2  -3 24253.0 504.049   5
   1  -2   3 24327.3 602.413  20
   1  -2   4 45749.8 871.914  20
   1  -2   4 46341.6 758.161   1
  -1   2  -4 45107.4 697.045   5
  -1   2  -4 46843.9 885.368   4
  -1   2  -4 45832.5 871.726  18
  -1   2  -4 45268.3 779.160  21
   1  -2   4 44657.3 775.162   2
   1  -2   5 1168.88 198.070  20
   1  -2   5 1077.56 154.864   1
  -1   2  -5 1199.60 176.075  21
  -1   2  -5 1263.31 146.906   5
  -1   2  -5 1154.20 179.254   4
  -1   2  -6 29249.1 782.920   4
   1  -2   6 28526.4 710.173   1
  -1   2  -6 29249.3 609.419   5
  -1   2  -6 27944.1 747.598  21
  -1   2  -7 108.485 135.412  21
  -1   2  -7-42.9382 126.605   4
  -1   2  -7 208.289 106.064   5
   1  -2   7 187.371 156.103  20
   1  -2   7 57.9145 110.694   1
  -1   2  -8 6344.61 422.933   4
   1  -2   8 6184.65 439.122  20
  -1   2  -8 7131.20 340.137   5
  -1   2  -8 6148.39 428.476  21
   1  -2   8 7067.71 420.427   1
  -1   2  -9 141.456 162.352  21
   1  -2   9 397.759 180.537  20
  -1   2  -9 156.031 147.382   4
   1  -2   9 275.360 146.826   1
   1  -2  10 22436.7 848.711   1
   1  -2  10 20910.7 883.623  20
  -1   2 -10 23943.7 875.784   4
  -1   2 -10 20850.2 866.158  21
  -1   2 -11 1446.39 262.762   4
   1  -2  11 1395.35 283.503  20
  -1   2 -11 1555.65 287.318  21
   1  -2  11 1484.57 251.557   1
  -1   2 -12 413.753 218.505  27
   1  -2  12-103.437 150.223   1
   1  -2  12-19.8475 136.799  20
  -1   2 -12-138.564 166.313  21
  -1   2 -12-60.3297 119.038  16
   1  -2  12 38.5152 142.751   6
   1  -2  12 282.607 163.436  22
   1  -2  13 78.0016 143.659   6
  -1   2 -13 1348.52 308.698  27
  -1   2 -13 485.578 204.203  16
   1  -2  13 1261.09 278.971   1
   1  -2  13 992.330 242.118   7
   1  -2  13 536.259 221.613  22
  -1   2 -13 782.877 279.086  21
   1  -2  13 549.827 254.532  20
   1  -2  14-397.739 183.296   7
  -1   2 -14 3.33927 131.159  21
  -1   2 -14 74.0376 194.476  27
   1  -2  14 4.59439 157.857  22
   1  -2  14 199.092 195.077   6
   1  -2  14 176.135 227.756  20
  -1   2 -14 32.7606 142.985  16
   1  -2  15 66.7061 144.549   7
   1  -2  15 235.925 187.158   6
   1  -2  15-54.7653 145.136  22
  -1   2 -15 71.9159 191.447  27
  -1   2 -15-61.6729 127.025  13
  -1   2 -15 239.102 191.346  16
   1  -2  16 2950.83 429.182  22
   1  -2  16 3950.25 441.656   7
  -1   2 -16 3641.59 450.837  16
   1  -2  16 3156.47 420.941   6
  -1   2 -16 3143.44 438.771  27
  -1   2 -17 325.489 185.756  16
   1  -2  17 185.393 218.389   7
   1  -2  17-233.725 195.235   6
   1  -2  17 33.4707 158.066  22
  -1   2 -17 206.753 185.544  27
  -1   2 -18 58.6301 134.366  16
   1  -2  18-33.0601 157.380   6
   1  -2  18-33.4293 145.003   7
  -1   2 -18-164.456 183.114  27
   1  -2  18-15.6297 135.876  22
   1  -2  19 40.3716 147.314   6
   1  -2  19 298.809 169.010  22
  -1   2 -19 331.467 159.980  27
  -1   2 -19 410.351 167.463  16
   1  -2  19 354.857 143.629   7
   1  -2  20 45.4345 84.8192   7
   1  -2  20 85.7992 123.367  22
   1  -2  20 53.4939 112.071   6
  -1   2 -20 104.893 120.992  16
  -1   2 -21-37.8038 81.3206  14
  -1   1  21-5.15933 74.0895   7
  -1   1  20 133.238 137.309   7
  -1   1  20 97.0931 116.733  22
   1  -1 -20 119.933 121.911  27
  -1   1  20 52.4553 97.9385  12
  -1   1  19 97.2785 151.848   7
  -1   1  19 356.846 166.885  22
  -1   1  19 124.541 139.236  12
   1  -1 -19 138.518 161.043  27
  -1   1  18-110.787 149.059  22
  -1   1  18 170.688 171.107   7
   1  -1 -18 75.6796 155.475  27
  -1   1  18-124.993 167.518  12
  -1   1  17 404.096 201.856  22
   1  -1 -17 104.848 207.787  27
  -1   1  17 159.904 151.918   7
  -1   1  17 35.3223 134.949  12
  -1   1  16 36.8984 162.915   7
  -1   1  16 181.464 173.281  12
  -1   1  16-249.028 186.569  22
   1  -1 -16-107.159 195.341  27
  -1   1  15 609.621 233.685  12
  -1   1  15 918.845 262.680  22
  -1   1  15 574.185 223.362   7
   1  -1 -15 333.666 201.163  27
  -1   1  14 350.429 195.975   1
  -1   1  14 565.997 224.239  22
   1  -1 -14 638.959 204.191  21
   1  -1 -14-75.4833 176.514  27
  -1   1  14 264.188 176.978  24
  -1   1  14 185.426 168.025   7
  -1   1  13 1396.52 310.829   1
  -1   1  13 1902.72 333.800   7
   1  -1 -13 2232.65 365.895  21
  -1   1  13 1919.88 334.175  18
  -1   1  13 2316.95 336.789  22
  -1   1  13 1995.08 340.720  24
   1  -1 -12 73.2981 163.524  21
  -1   1  12-38.7682 164.226   1
  -1   1  11 1617.44 285.196   1
   1  -1 -11 1495.07 266.884  21
   1  -1 -10 7090.53 492.144  21
  -1   1  10 7243.84 522.544   1
  -1   1   9 8685.32 531.684   1
   1  -1  -9 8781.73 503.916  21
   1  -1  -8 12024.4 539.852  21
  -1   1   8 11667.1 573.940   1
   1  -1  -8 12490.7 425.336   4
  -1   1   7 7353.41 426.170   1
  -1   1   7 7859.28 273.295  19
   1  -1  -7 7043.44 308.141   4
   1  -1  -7 7201.88 388.446  21
  -1   1   6 1766.88 127.642  19
   1  -1  -6 1751.68 159.885   4
  -1   1   6 1536.19 210.131   1
   1  -1  -6 1714.74 196.811  21
   1  -1  -5 16866.9 472.598  21
   1  -1  -5 16062.8 416.084   4
  -1   1   5 17311.4 349.619  19
  -1   1   5 15266.2 520.862   1
   1  -1  -4 23946.0 492.141  21
  -1   1   4 25217.8 409.358  17
  -1   1   4 23928.2 592.376   1
  -1   1   4 25621.3 402.120  19
  -1   1   3 7375.85 235.396  17
  -1   1   3 7493.47 215.491  19
  -1   1   3 6999.81 295.052  18
   1  -1  -3 7285.16 233.303  21
  -1   1   3 7098.49 311.080   1
   1  -1  -2 27549.4 327.050  21
   1  -1  -2 26208.3 531.601   2
  -1   1   2 26522.8 450.147  17
  -1   1   2 26609.3 516.645  18
  -1   1   2 26317.7 400.654  19
  -1   1   2 27024.7 530.184   1
  -1   1   1 19825.9 399.187  17
   1  -1  -1 19483.8 427.805   2
  -1   1   1 20629.1 369.689  19
  -1   1   1 19973.5 429.213  18
  -1   1   0 21339.0 405.040  19
  -1   1   0 21506.1 388.092   5
  -1   1   0 21577.9 443.458  18
  -1   1   0 21130.0 427.772  17
   1  -1   0 21210.1 431.156   2
   1  -1   1 15259.4 373.813   2
  -1   1  -1 16060.2 308.203   5
   1  -1   1 15154.7 360.463  20
  -1   1  -1 15434.6 378.655  19
  -1   1  -1 15818.0 380.041  17
  -1   1  -1 15605.3 385.169  18
  -1   1  -1 15401.2 254.892  21
  -1   1  -2 55769.5 760.354   4
   1  -1   2 56315.5 725.826  20
  -1   1  -2 56988.2 729.510  17
  -1   1  -2 55855.1 766.680  19
  -1   1  -2 56796.7 633.122  21
  -1   1  -2 54908.5 754.131  18
  -1   1  -2 58374.6 542.086   5
   1  -1   2 55625.8 746.786   2
  -1   1  -3 53005.4 729.524  21
  -1   1  -3 53834.4 797.423   4
   1  -1   3 53838.7 802.879   2
  -1   1  -3 54444.0 740.285  17
  -1   1  -3 55142.8 522.466   5
  -1   1  -3 55908.2 819.108  18
   1  -1   3 54765.8 784.240  20
  -1   1  -4 114946. 1264.99  18
  -1   1  -4 114969. 786.631   5
   1  -1   4 111921. 1263.10   2
   1  -1   4 116991. 1262.08   1
  -1   1  -4 113252. 1236.20   4
  -1   1  -4 113136. 1216.07  21
   1  -1   4 115237. 1240.79  20
  -1   1  -5 17655.8 530.171   4
   1  -1   5 17771.4 548.206   1
  -1   1  -5 17228.9 535.881  21
   1  -1   5 17294.0 535.723  20
  -1   1  -5 17666.0 337.624   5
   1  -1   6 26296.8 718.712   1
  -1   1  -6 24852.3 697.987  21
   1  -1   6 25928.9 709.979  20
  -1   1  -6 26000.2 680.881   4
  -1   1  -6 26047.4 443.080   5
   1  -1   7 6387.69 397.551  20
  -1   1  -7 6159.70 396.744  21
   1  -1   7 6508.81 404.710   1
  -1   1  -7 6594.12 247.762   5
  -1   1  -7 6894.04 380.608   4
   1  -1   8 23733.6 792.736   1
  -1   1  -8 22470.6 781.674  21
   1  -1   8 22643.5 780.346  20
  -1   1  -8 24397.2 742.941   4
   1  -1   9 14839.9 679.011   1
   1  -1   9 14989.1 679.089  20
  -1   1  -9 16643.5 638.747   4
  -1   1  -9 14612.2 683.797  21
   1  -1  10 989.904 228.320  20
  -1   1 -10 884.302 230.134  21
   1  -1  10 982.930 228.904   1
  -1   1 -10 929.955 189.839   4
  -1   1 -11 2459.65 338.665  21
   1  -1  11 2307.34 323.228   1
   1  -1  11 2385.59 329.576  20
   1  -1  12-217.062 164.442  22
   1  -1  12-196.379 170.266   1
  -1   1 -12-33.6461 155.798  21
   1  -1  12-37.5468 143.924  20
   1  -1  12 279.512 175.119   6
   1  -1  13 1393.44 302.097   1
   1  -1  13 1145.41 267.690  22
  -1   1 -13 895.834 283.189  21
   1  -1  13 1083.59 269.933   6
  -1   1 -13 807.280 246.428  27
  -1   1 -13 961.491 245.063  16
   1  -1  13 1289.88 295.280  20
   1  -1  13 1287.38 275.551   7
  -1   1 -14 1213.00 324.072  21
   1  -1  14 726.797 257.417   6
   1  -1  14 1601.59 300.165   1
  -1   1 -14 570.625 214.725  27
   1  -1  14 1260.60 302.804  20
  -1   1 -14 1014.35 258.297  16
   1  -1  14 685.271 239.199  22
   1  -1  14 594.177 218.297   7
   1  -1  15 1395.84 316.928  22
   1  -1  15 1468.48 310.210   7
   1  -1  15 1271.01 290.602   6
  -1   1 -15 1811.81 347.440  16
  -1   1 -15 1419.66 317.024  27
  -1   1 -16 509.875 224.474  27
   1  -1  16 301.333 181.683   7
   1  -1  16 158.290 180.031   6
   1  -1  16 381.435 194.689  22
  -1   1 -16 254.428 185.132  16
  -1   1 -17 3303.01 380.503  13
   1  -1  17 3159.81 406.854   7
  -1   1 -17 3118.80 408.178  27
   1  -1  17 3489.72 437.936   6
   1  -1  17 3529.57 433.112  22
  -1   1 -17 2898.97 389.017  16
  -1   1 -18 555.521 183.224  13
   1  -1  18 724.397 216.260   7
   1  -1  18 634.445 198.012   6
  -1   1 -18 367.319 196.371  27
  -1   1 -18 698.808 211.242  16
   1  -1  18 447.835 187.328  22
   1  -1  19 169.111 158.984  22
  -1   1 -19 256.270 141.332  16
   1  -1  19-70.4631 133.466   6
   1  -1  19 74.3192 143.360   7
  -1   1 -19-62.5665 167.973  27
   1  -1  20 486.202 170.405  22
   1  -1  20 623.899 144.095   7
   1  -1  20 520.101 132.738   6
  -1   1 -21 22.1703 78.5822  14
  -1   0  21-24.4082 93.1196  22
   1   0 -21 80.7765 91.1213  27
  -1   0  21-95.6006 84.5742   7
   1   0 -20 9.20882 131.853  27
  -1   0  20 83.6996 118.246   7
  -1   0  20 148.296 131.429  22
  -1   0  19 482.570 183.740  12
  -1   0  19 555.828 188.341  22
   1   0 -19 680.341 191.766  16
   1   0 -19 72.7738 155.753  27
  -1   0  19 763.539 209.061   7
  -1   0  18 60.8075 139.357   7
   1   0 -18-7.04019 164.600  27
  -1   0  18-255.166 192.978  22
   1   0 -18-166.320 170.360  16
  -1   0  18 195.271 166.522  12
  -1   0  17 1043.81 260.736  12
   1   0 -17 544.037 241.083  27
  -1   0  17 392.832 217.239  22
  -1   0  17 759.251 237.727   7
   1   0 -17 478.230 205.807  16
  -1   0  16 819.412 260.571  22
  -1   0  16 908.162 255.963   7
   1   0 -16 844.840 240.018  16
   1   0 -16 990.647 293.399  27
  -1   0  15 4569.89 512.363  24
  -1   0  15 4142.86 473.095  22
   1   0 -15 4435.51 487.897  16
  -1   0  15 3993.30 468.792   7
   1   0 -15 3385.79 453.865  27
   1   0 -14 6824.73 602.846  21
   1   0 -14 6191.61 581.981  27
  -1   0  14 6232.77 562.550   7
  -1   0  14 6516.47 581.176   1
  -1   0  14 5737.72 533.677  22
   1   0 -14 6397.17 561.293  16
  -1   0  14 6787.71 611.752  24
  -1   0  13 2735.18 370.965   7
   1   0 -13 2938.12 399.530  21
  -1   0  13 2982.52 369.287  22
  -1   0  13 3045.45 412.048  24
  -1   0  13 2461.71 356.878   1
   1   0 -13 3328.85 389.491  16
  -1   0  12 5152.90 481.927   1
   1   0 -12 4922.75 475.339  21
   1   0 -11 19724.1 847.681  21
  -1   0  11 21318.2 886.010   1
  -1   0  11 19336.9 879.025  20
  -1   0  10 5000.13 442.338  20
   1   0 -10 6187.81 457.354  21
  -1   0  10 5986.65 447.834   1
   1   0 -10 6526.47 397.245   4
  -1   0   9 9.52495 129.504   1
  -1   0   9-28.0234 146.695  20
  -1   0   9 11.5502 69.9394  19
   1   0  -9-4.46646 89.6970   4
   1   0  -9 21.7405 143.634  21
  -1   0   8 11604.4 541.066   1
   1   0  -8 11649.9 475.868   4
   1   0  -8 11136.6 521.210  21
  -1   0   8 10707.0 548.116  20
   1   0  -7 10683.4 429.104   4
  -1   0   7 11315.8 410.885  19
  -1   0   7 10602.1 477.138   1
   1   0  -7 10486.8 463.274  21
  -1   0   7 9720.00 482.335  20
   1   0  -6 25668.5 646.857  21
  -1   0   6 26400.6 413.276  17
  -1   0   6 24421.7 689.712  20
  -1   0   6 25528.2 679.605   1
  -1   0   6 27737.1 592.197  19
   1   0  -6 25637.1 618.676   4
  -1   0   5 4085.18 287.500  20
  -1   0   5 4465.60 185.298  17
  -1   0   5 4441.15 232.543  19
   1   0  -5 3566.12 104.343   3
  -1   0   5 3954.01 260.198   1
   1   0  -5 3845.51 241.763   4
   1   0  -5 4056.65 249.269  21
  -1   0   4 435.865 81.0990  17
  -1   0   4 302.032 109.144   1
  -1   0   4 336.518 104.141  19
   1   0  -4 250.319 95.4931  21
  -1   0   4 418.933 132.663  20
  -1   0   3 347.728 82.9319  17
  -1   0   3 436.724 102.741  19
   1   0  -3 262.213 87.8992  21
  -1   0   3 390.282 108.590   1
  -1   0   3 282.364 101.372  20
   1   0  -2 193994. 1040.81  21
  -1   0   2 199195. 1248.27  19
  -1   0   2 197665. 1223.15  17
  -1   0   1 146424. 1079.29  18
  -1   0   1 145084. 1047.70  19
  -1   0   1 145748. 1053.88  17
   1   0  -1 144241. 1046.07   2
  -1   0   0 122877. 932.754  18
  -1   0   0 126035. 1010.78  19
  -1   0   0 126788. 995.620  17
   1   0   1 23983.0 468.032   2
   1   0   1 25049.0 331.374  20
  -1   0  -1 24702.9 467.486  19
  -1   0  -1 24929.7 451.686  17
  -1   0  -1 25832.7 428.722  18
  -1   0  -2-18.6625 95.9083  19
  -1   0  -2 10.8131 86.6675  17
  -1   0  -2 7.71516 76.5038  18
   1   0   2 43.8668 60.0224  20
   1   0   2 78.3523 100.326   2
  -1   0  -2-46.2052 84.8403  21
  -1   0  -3 59668.4 829.552  21
   1   0   3 59163.3 881.414   2
  -1   0  -3 59937.3 754.134  18
   1   0   3 58937.6 870.123   1
  -1   0  -3 58891.1 719.916  17
  -1   0  -3 60492.0 820.619  19
   1   0   3 59957.6 711.868  20
  -1   0  -4 8855.21 371.200  21
   1   0   4 8609.21 381.025   1
  -1   0  -4 8930.71 294.101  17
   1   0   4 8943.48 328.040  20
  -1   0  -4 8516.78 314.939   4
  -1   0  -5 16607.7 465.318   4
   1   0   5 16856.7 496.593  20
  -1   0  -5 17253.1 405.918  17
   1   0   5 17632.5 579.381   1
  -1   0  -5 17104.0 558.097  21
  -1   0  -6 627.916 166.257  21
   1   0   6 637.269 164.907   1
   1   0   6 621.159 153.229  20
  -1   0  -6 689.118 131.531   4
  -1   0  -7 72377.4 1067.49   4
   1   0   7 68264.0 1193.01  20
   1   0   7 70917.5 1320.62   1
  -1   0  -7 67238.7 1271.75  21
   1   0   8 17214.2 707.029   1
  -1   0  -8 16144.7 683.873  21
   1   0   8 16688.4 652.495  20
   1   0   9 219.391 147.896  20
   1   0   9 100.192 143.812   1
  -1   0  -9 227.034 177.786  21
  -1   0 -10 11271.5 654.838  21
   1   0  10 11526.0 623.580  20
   1   0  10 11516.2 665.942   1
   1   0  11 1405.90 264.800  20
  -1   0 -11 1348.82 275.594  21
   1   0  11 1544.80 306.782   1
   1   0  12 4579.93 470.417   7
   1   0  12 4269.97 452.926   6
   1   0  12 4727.63 479.019  22
   1   0  12 4327.96 439.434  20
   1   0  12 3661.78 432.815   1
  -1   0 -12 4556.99 483.545  21
  -1   0 -13 668.254 237.834  27
   1   0  13 541.215 198.423   1
   1   0  13 763.385 241.576  22
   1   0  13 424.164 186.486   7
   1   0  13 219.672 179.155   6
  -1   0 -13 727.878 258.841  21
   1   0  13 656.471 230.372  20
  -1   0 -13 594.935 211.506  16
  -1   0 -14 660.510 204.973  16
   1   0  14 985.246 243.693   6
  -1   0 -14 961.977 275.814  27
   1   0  14 751.695 282.715  22
   1   0  14 989.610 273.716   1
   1   0  14 934.734 257.520   7
  -1   0 -14 1044.15 268.031  21
   1   0  15 29.5523 185.660   7
   1   0  15 47.6654 147.579   6
   1   0  15 89.6595 174.028  22
  -1   0 -15-33.7359 128.183  16
  -1   0 -15 43.0221 133.640  27
   1   0  16 143.788 170.975   7
  -1   0 -16 324.552 195.872  27
  -1   0 -16 179.361 183.363  16
   1   0  16 161.329 195.844  22
   1   0  16 140.907 193.155   6
   1   0  17 143.215 173.558   7
  -1   0 -17-182.268 157.848  16
   1   0  17-158.321 181.953   6
   1   0  17 58.7620 159.364  22
  -1   0 -17-10.7063 153.072  27
   1   0  18-39.3037 144.792   7
  -1   0 -18-125.986 163.218  13
   1   0  18-63.2576 144.135  22
   1   0  18-43.5570 157.152   6
  -1   0 -18 375.777 140.163  16
  -1   0 -18-27.0159 137.242  27
   1   0  19 279.566 162.457   6
   1   0  19 493.114 175.309  22
   1   0  19 304.450 153.146   7
  -1   0 -19 147.268 161.035  13
  -1   0 -19 525.184 189.487  27
   1   0  20-33.6320 91.9816   7
  -1  -1  21 696.293 163.068  22
   1   1 -21 773.659 173.843  27
  -1  -1  20 767.877 195.133  22
  -1  -1  20 796.480 179.057   7
   1   1 -20 599.427 204.052  27
   1   1 -20 1136.97 202.167  16
  -1  -1  19 170.667 155.837   7
  -1  -1  19-27.3125 123.958  12
   1   1 -19-139.109 152.503  16
  -1  -1  19-53.6811 159.800  22
   1   1 -19-21.2459 141.368  27
   1   1 -18-136.318 155.973  16
  -1  -1  18 416.508 189.225   7
  -1  -1  18 404.578 177.141  12
  -1  -1  18 146.364 170.393  22
   1   1 -18 156.492 203.225  27
  -1  -1  17 477.410 220.977  22
  -1  -1  17 441.234 205.180   7
   1   1 -17 457.033 218.910  27
   1   1 -17 432.906 187.670  16
  -1  -1  16 342.341 186.079   7
  -1  -1  16 853.248 278.015  24
   1   1 -16 310.352 193.493  16
   1   1 -16 507.849 231.997  27
  -1  -1  16 747.149 234.344  22
  -1  -1  15 299.606 187.298  24
  -1  -1  15 537.440 209.406   7
   1   1 -15 41.0164 153.286  27
  -1  -1  15 263.322 189.410  22
   1   1 -15 431.847 232.944  16
  -1  -1  14-148.294 162.228  24
  -1  -1  14 189.431 115.861   7
   1   1 -14 1.49687 168.017  16
   1   1 -14 116.619 198.747  21
   1   1 -14-407.645 198.060  27
  -1  -1  14-407.442 198.678  22
   1   1 -13 9621.15 678.248  21
  -1  -1  13 9344.93 695.381  20
  -1  -1  13 9822.97 688.191  22
  -1  -1  13 10707.2 683.879   1
  -1  -1  13 10463.6 679.708   7
   1   1 -13 10629.4 725.261  27
  -1  -1  13 10715.2 714.889  24
   1   1 -13 9988.37 685.445  16
  -1  -1  12 424.186 164.197   1
   1   1 -12 573.666 218.144  21
  -1  -1  12 611.673 231.737  20
   1   1 -11 1609.00 278.720  21
  -1  -1  11 1647.00 232.302  19
  -1  -1  11 1296.82 275.356  20
   1   1 -11 1852.49 265.107   4
  -1  -1  11 1409.04 247.076   1
  -1  -1  10 1215.27 247.428  20
  -1  -1  10 1736.30 232.001  19
   1   1 -10 1498.07 264.383  21
   1   1 -10 1317.67 215.484   4
  -1  -1  10 1350.26 224.505   1
   1   1  -9 2291.87 287.067  21
  -1  -1   9 2712.73 266.231  19
  -1  -1   9 2160.96 294.731  20
   1   1  -9 2289.35 267.639   4
  -1  -1   9 2512.80 271.506   1
   1   1  -8 1603.61 225.972   4
  -1  -1   8 1443.86 208.967   1
  -1  -1   8 1782.31 255.050  20
   1   1  -8 1798.08 256.772  21
  -1  -1   7 6300.95 358.893   1
  -1  -1   7 6040.07 392.394  20
  -1  -1   7 6222.44 267.595  17
   1   1  -7 5766.75 365.516  21
   1   1  -7 5940.29 360.496   4
   1   1  -6 948.242 181.006  21
   1   1  -6 1052.39 184.479   4
   1   1  -6 771.451 57.1486   3
  -1  -1   6 1051.79 166.358   1
  -1  -1   6 1192.62 195.516  20
  -1  -1   6 969.716 122.004  17
   1   1  -5 4845.89 300.565   4
   1   1  -5 4690.70 288.431  21
  -1  -1   5 5094.11 243.532  17
  -1  -1   5 4890.36 289.032  19
  -1  -1   5 4740.55 262.211   1
   1   1  -5 4919.19 180.398   3
  -1  -1   5 4830.46 301.980  20
  -1  -1   4 91161.8 984.074  17
   1   1  -4 90848.9 821.910   3
  -1  -1   4 85696.2 1050.71  20
  -1  -1   4 90844.6 1087.53  19
   1   1  -4 89058.2 1128.40   4
   1   1  -4 88276.8 1054.04  21
   1   1  -4 90385.4 961.717   2
  -1  -1   4 84973.7 954.593   1
   1   1  -3 398683. 1818.01   2
  -1  -1   3 399479. 2175.14  19
  -1  -1   3 398824. 1961.93  20
   1   1  -3 389531. 2043.46  21
   1   1  -3 410212. 1833.66   3
  -1  -1   3 404942. 2045.19  17
  -1  -1   2 53318.7 604.334  20
  -1  -1   2 51266.4 723.944  17
   1   1  -2 52135.1 604.860   2
  -1  -1   2 50251.2 747.682  19
  -1  -1   1 32322.7 349.511  20
  -1  -1   1 31308.2 565.094  17
   1   1  -1 30513.2 465.359   2
  -1  -1   1 30430.1 557.295  19
  -1  -1   0 81439.2 881.064  19
  -1  -1   0 80461.1 894.665  17
   1   1   0 80583.6 793.063   2
  -1  -1   0 82250.4 708.929  18
  -1  -1  -1 275793. 1655.85  17
  -1  -1  -1 278990. 1189.56  18
  -1  -1  -1 275884. 1646.52  19
   1   1   1 283013. 1249.24   5
   1   1   1 278276. 1615.92   2
   1   1   2 113954. 1175.75   1
   1   1   2 114768. 667.348  20
   1   1   2 112632. 1151.88   2
  -1  -1  -2 110808. 1056.81  17
  -1  -1  -2 112002. 1079.53  19
  -1  -1  -2 115572. 774.590  18
   1   1   2 115506. 703.144   5
   1   1   3 52499.9 604.121  20
  -1  -1  -3 51282.7 760.640  19
   1   1   3 50747.4 410.155   5
  -1  -1  -3 49860.2 708.391  17
  -1  -1  -3 52375.4 877.538  21
   1   1   3 48930.7 862.604   1
  -1  -1  -4 20813.8 461.303  17
   1   1   4 20680.9 457.018  20
  -1  -1  -4 20895.8 516.859  19
   1   1   4 21182.6 620.422   1
  -1  -1  -4 20447.4 599.586  21
   1   1   5 67358.7 945.325  20
  -1  -1  -5 66754.0 1150.32  21
  -1  -1  -5 67575.7 813.220  17
   1   1   5 65567.9 1160.45   1
   1   1   6 1567.01 181.836  20
  -1  -1  -6 1644.97 240.966  21
   1   1   6 1716.11 183.351   3
  -1  -1  -6 1762.27 139.382  17
   1   1   6 1407.97 221.566   1
   1   1   7 4353.10 267.899   3
   1   1   7 3550.15 338.142   1
   1   1   7 3320.91 277.325  20
  -1  -1  -7 3889.04 346.552  21
   1   1   8 509.277 196.364   1
   1   1   8 344.570 135.184  20
  -1  -1  -8 377.471 188.271  21
   1   1   9 5010.32 391.663  20
   1   1   9 5350.98 454.624   1
  -1  -1  -9 4986.93 441.622  21
   1   1  10 174.914 132.046  20
  -1  -1 -10 240.060 204.608  21
   1   1  10 401.460 177.101   1
  -1  -1 -11 1532.16 313.248  21
   1   1  11 1744.31 313.515   1
   1   1  12 994.640 255.751   6
   1   1  12 1148.52 247.656   1
   1   1  12 1045.82 242.118   7
   1   1  12 1371.24 302.737  22
  -1  -1 -12 1545.36 300.031  21
   1   1  13 2993.01 418.515   1
   1   1  13 2650.92 392.067  22
  -1  -1 -13 3428.85 421.271  27
   1   1  13 2667.76 359.327   6
  -1  -1 -13 2909.99 422.172  21
   1   1  13 3149.52 421.952   7
   1   1  14 258.385 160.152  22
   1   1  14 515.309 217.565   7
   1   1  14 161.021 202.138   6
  -1  -1 -14 119.166 154.809  27
   1   1  15 440.568 204.899  22
   1   1  15 246.466 180.089   7
   1   1  15 680.781 234.705   6
  -1  -1 -15 241.220 187.881  27
   1   1  16 521.709 222.732   7
   1   1  16 704.046 230.411  22
  -1  -1 -16 564.411 223.096  27
   1   1  16 376.246 211.589   6
   1   1  17 359.290 168.679   6
   1   1  17 471.359 204.669  22
   1   1  17 175.042 160.798   7
   1   1  18 678.610 202.957   7
  -1  -1 -18 388.396 192.023  13
   1   1  18 253.357 164.603   6
   1   1  18 489.452 190.455  22
  -1  -1 -19 737.463 188.073  13
   1   1  19 345.422 168.630   7
   1   1  20-111.916 99.0168   7
   1   2 -21 59.3205 107.681  27
   1   2 -21-34.9952 88.2342  16
  -1  -2  21 123.615 115.425  22
   1   2 -20 198.524 162.691  27
  -1  -2  20 248.689 164.261  22
   1   2 -20-126.906 122.407  16
  -1  -2  19 441.314 190.036  22
   1   2 -19 270.131 181.873  27
   1   2 -19 69.2804 140.869  16
  -1  -2  19 468.394 179.835   7
  -1  -2  18-86.8798 125.599  12
   1   2 -18 184.710 195.434  27
  -1  -2  18 198.121 168.532  22
  -1  -2  18 496.994 187.197   7
   1   2 -18 364.220 174.554  16
   1   2 -17 165.696 181.611  16
  -1  -2  17 69.5272 162.315  22
  -1  -2  17-18.5320 128.501   6
   1   2 -17-64.6146 205.858  27
  -1  -2  17 9.24423 149.895   7
  -1  -2  16 122.325 136.334   6
  -1  -2  16 317.030 215.591  24
  -1  -2  16 349.219 208.889  22
   1   2 -16 42.6713 149.609  27
   1   2 -16 148.319 185.094  16
  -1  -2  16 89.9453 158.695   7
  -1  -2  15 4309.53 476.573   7
   1   2 -15 4068.59 494.551  27
  -1  -2  15 4296.04 496.530  22
  -1  -2  15 4606.63 475.952   6
   1   2 -15 4344.37 485.755  16
  -1  -2  15 3066.25 427.171  24
   1   2 -14 6460.53 586.466  27
  -1  -2  14 7206.14 584.392   6
  -1  -2  14 6296.49 576.739  22
  -1  -2  14 7003.27 573.354   7
  -1  -2  14 6859.82 626.064  20
   1   2 -14 6803.46 588.595  16
  -1  -2  14 6836.06 594.580  24
   1   2 -14 6465.42 596.084  21
   1   2 -13 230.700 186.772  21
  -1  -2  13-103.661 163.531  22
   1   2 -13 145.247 134.941  16
  -1  -2  13 133.358 151.247  24
   1   2 -13 299.337 171.997   4
   1   2 -13-181.093 201.113  27
  -1  -2  13 109.147 197.205  20
  -1  -2  13 443.095 213.174   6
   1   2 -12 180.451 198.387  21
  -1  -2  12-76.2322 123.356  19
  -1  -2  12 357.489 197.266  20
   1   2 -11 257.816 141.248   4
   1   2 -11 191.374 158.464  21
  -1  -2  11 292.288 142.298   1
  -1  -2  11 239.739 171.522  20
  -1  -2  11 163.832 172.459  19
   1   2 -10 29008.1 1002.67  21
  -1  -2  10 29965.1 962.945  19
  -1  -2  10 32082.4 920.380   1
   1   2 -10 31100.9 1000.70   4
   1   2  -9 54822.3 1267.52   4
  -1  -2   9 56401.3 1334.71  20
   1   2  -9 58249.1 1324.19  21
  -1  -2   8 24985.2 840.032  20
  -1  -2   8 27767.0 681.981  17
   1   2  -8 26591.4 846.517  21
  -1  -2   8 27536.1 728.262   1
   1   2  -8 26083.1 838.226   4
  -1  -2   7 26460.3 648.346   1
   1   2  -7 24627.9 767.084  21
  -1  -2   7 26770.1 663.010  17
  -1  -2   7 25022.3 779.443  20
   1   2  -7 24995.8 776.289   4
  -1  -2   6 57932.5 958.821  17
   1   2  -6 56815.0 1096.96   4
   1   2  -6 53759.7 1061.39  21
  -1  -2   6 53681.0 1043.05  20
   1   2  -6 56726.7 746.038   3
  -1  -2   6 57092.5 861.728   1
  -1  -2   5 7278.80 348.908  17
  -1  -2   5 7171.20 363.623  20
   1   2  -5 6725.44 375.659   4
   1   2  -5 6964.01 284.286   3
   1   2  -5 6691.20 370.194  21
   1   2  -5 7431.01 279.028   2
  -1  -2   4 85168.9 1078.14  20
   1   2  -4 85658.6 813.238   2
  -1  -2   4 82005.0 1175.30  19
   1   2  -4 84436.4 1175.01  21
   1   2  -4 83706.4 995.401   3
  -1  -2   4 85321.4 1123.86  17
   1   2  -4 84110.5 1206.96   4
   1   2  -3 14588.9 484.651   4
  -1  -2   3 14767.2 484.792  19
  -1  -2   3 13971.5 460.165  17
   1   2  -3 14404.3 298.859   2
   1   2  -3 14583.0 435.345   3
  -1  -2   3 14612.7 404.090  20
   1   2  -2 719.851 142.979   3
   1   2  -2 648.624 74.3591   2
   1   2  -2 602.282 139.073   4
  -1  -2   2 652.850 153.870  17
  -1  -2   2 568.214 145.908  19
  -1  -2   2 695.931 100.153  20
   1   2  -1 38071.1 498.977   2
  -1  -2   1 35807.6 696.823  19
  -1  -2   1 35886.9 703.080  17
   1   2  -1 38105.9 725.211   3
  -1  -2   1 38468.9 448.766  20
  -1  -2   0 15837.2 454.259  19
   1   2   0 16803.2 382.483   2
  -1  -2   0 16944.7 316.581  18
   1   2   0 15970.1 429.686   5
  -1  -2   0 16052.8 476.974  17
  -1  -2   0 15690.4 214.280  20
  -1  -2  -1-42.1669 101.157  19
  -1  -2  -1 58.5876 114.249  17
  -1  -2  -1-0.90516 23.6882  20
  -1  -2  -1 40.3062 31.8622  18
   1   2   1 20.8720 73.7040   5
   1   2   1-32.5791 88.3581   1
   1   2   1 30.7145 107.869   3
   1   2   2 31675.4 669.201   1
  -1  -2  -2 30779.2 612.972  19
   1   2   2 30179.4 691.635   3
  -1  -2  -2 29552.3 633.761  17
   1   2   2 31471.4 545.914   5
  -1  -2  -3 56309.5 832.201  19
   1   2   3 56044.1 962.087   3
   1   2   3 57234.2 977.486   1
   1   2   3 56437.0 714.886   5
  -1  -2  -3 55173.1 862.943  17
   1   2   4 14437.4 545.171   1
   1   2   4 14461.3 508.253   3
  -1  -2  -4 14437.7 436.679  19
  -1  -2  -4 14582.4 445.746  17
  -1  -2  -4 13744.5 551.101  21
   1   2   4 14682.1 362.152   5
  -1  -2  -5 16063.3 634.682  21
   1   2   5 16172.5 617.657   1
  -1  -2  -5 17330.3 488.706  19
  -1  -2  -5 16467.2 463.680  17
   1   2   5 15955.7 543.724   3
   1   2   6 58355.0 1239.15   1
   1   2   6 58388.3 1052.60   3
  -1  -2  -6 55627.6 1222.07  21
   1   2   7 30125.4 959.861   1
   1   2   7 30580.3 776.888   3
  -1  -2  -7 28592.3 935.600  21
   1   2   8-81.1177 167.078   1
  -1  -2  -8-16.8820 163.765  21
   1   2   9 9929.13 631.266   1
  -1  -2  -9 9946.39 634.075  21
  -1  -2 -10 1471.55 295.435  21
   1   2  10 1852.18 312.062   1
   1   2  11 883.796 216.277  22
   1   2  11 676.076 208.621   7
   1   2  11 599.879 220.397   1
  -1  -2 -11 568.895 242.646  21
   1   2  12-313.742 201.002   1
   1   2  12 228.845 197.720  22
   1   2  12-101.021 99.8875  12
   1   2  12 429.247 192.707   7
   1   2  12 177.561 133.087   6
  -1  -2 -12 127.749 179.212  21
   1   2  13 1.42522 131.703  12
   1   2  13-39.5048 171.879   7
   1   2  13-362.758 196.142   6
   1   2  13 207.783 234.320  22
  -1  -2 -13 81.8164 192.190  21
   1   2  14 2120.01 373.302  22
   1   2  14 2274.42 357.812   7
   1   2  14 2555.59 365.723   6
   1   2  14 2797.21 376.237  12
   1   2  15 104.315 172.105  22
   1   2  15 146.255 165.148   7
   1   2  15 57.8843 162.978  12
   1   2  15-327.104 191.096   6
   1   2  16 288.060 180.261  22
   1   2  16 670.150 214.840   6
   1   2  16 412.479 191.537   7
   1   2  17 872.018 233.652   7
   1   2  17 590.319 203.863   6
   1   2  18 199.389 143.635   7
  -1  -2 -19-11.0904 111.408  13
   1   2  19 146.066 122.904   7
   1   2  20 84.1771 76.2522   7
   1   3 -21 411.718 134.573  27
   1   3 -21 445.144 116.502  16
  -1  -3  21 292.856 121.909  22
  -1  -3  20 623.905 196.839  22
   1   3 -20 868.136 211.461  16
   1   3 -20 147.038 150.431  27
   1   3 -19 719.353 208.356  16
   1   3 -19 499.678 218.255  27
  -1  -3  19 884.657 191.170   6
  -1  -3  19 762.937 224.645  22
  -1  -3  18 136.327 175.860  22
   1   3 -18-353.987 184.686  16
  -1  -3  18-79.4763 136.975   6
   1   3 -18 88.7699 157.768  27
  -1  -3  17 310.760 207.855  22
  -1  -3  17 245.785 159.433   6
   1   3 -17-69.0373 178.894  27
   1   3 -17-13.5886 169.905  16
  -1  -3  16 419.706 199.412   6
   1   3 -16 324.905 193.493  16
  -1  -3  16 251.738 192.346  22
  -1  -3  16 231.980 217.064  24
   1   3 -16 293.823 213.330  27
   1   3 -15 556.600 227.975  27
  -1  -3  15 439.069 239.047  24
  -1  -3  15 390.007 229.547   6
   1   3 -15 332.643 211.081  16
  -1  -3  15 933.377 243.187  22
   1   3 -14 1497.12 311.560  16
  -1  -3  14 1436.50 301.123  24
  -1  -3  14 1062.65 260.315  22
  -1  -3  14 1122.74 303.854  20
  -1  -3  14 1062.47 256.289   6
   1   3 -14 1419.15 321.588  21
   1   3 -14 1174.37 293.489  27
   1   3 -13-59.8093 126.412   5
  -1  -3  13-186.529 183.118  24
  -1  -3  13-100.286 173.788  19
   1   3 -13 246.785 175.193   4
  -1  -3  13 356.972 181.813  22
   1   3 -13 561.321 194.533  27
  -1  -3  13 321.569 184.939   6
   1   3 -13 348.897 156.224  16
  -1  -3  13 107.843 189.802  20
   1   3 -13 269.525 217.508  21
   1   3 -12 524.162 230.712  21
   1   3 -12 382.018 176.939   5
  -1  -3  12 215.140 139.978  24
  -1  -3  12-135.751 149.169  22
  -1  -3  12-74.9226 169.467  19
  -1  -3  12 397.273 208.607  20
  -1  -3  12 304.263 150.682   6
   1   3 -12-84.3344 140.727  27
   1   3 -12 461.769 205.487   4
   1   3 -12 308.260 175.413  16
  -1  -3  11 254.193 160.432  19
   1   3 -11 122.311 157.873   4
  -1  -3  11 216.238 166.584  20
   1   3 -11 133.391 163.810  21
  -1  -3  10 1378.86 271.259  20
  -1  -3  10 1528.20 271.826  19
   1   3 -10 1272.41 266.131  21
   1   3 -10 1492.40 280.978   4
   1   3  -9 352.239 173.710   4
  -1  -3   9 457.384 130.982  17
   1   3  -9 498.232 179.597  21
  -1  -3   9 370.801 191.952  20
   1   3  -8 44.4949 141.420   4
   1   3  -8-8.45155 152.033  21
  -1  -3   8-18.3907 144.275  20
  -1  -3   8 156.473 121.361  17
   1   3  -7 20591.9 555.631   3
   1   3  -7 18457.6 723.299   4
   1   3  -7 17732.2 712.730  21
  -1  -3   7 18914.8 706.223  20
  -1  -3   7 19422.5 662.163  17
   1   3  -6 12945.3 577.474  21
   1   3  -6 13045.1 460.684   3
  -1  -3   6 12626.1 526.866  17
  -1  -3   6 12974.7 545.257  20
   1   3  -6 13128.8 588.009   4
   1   3  -5 101710. 1289.25   3
   1   3  -5 102121. 1523.92   4
  -1  -3   5 101221. 1384.04  20
  -1  -3   5 99638.9 1499.68  19
  -1  -3   5 99465.7 1423.91  17
   1   3  -4 8510.28 434.632   4
  -1  -3   4 8414.23 376.282  20
  -1  -3   4 8517.13 440.155  19
   1   3  -4 8216.13 385.337   3
  -1  -3   4 8500.23 424.024  17
   1   3  -4 8322.46 429.649   5
   1   3  -3 628.829 154.024   4
  -1  -3   3 508.917 119.508  20
  -1  -3   3 361.120 138.391  19
  -1  -3   3 478.107 162.717  17
   1   3  -3 563.897 157.170   5
   1   3  -3 527.449 144.691   3
  -1  -3   2 736.116 169.873  17
   1   3  -2 574.478 71.4149   1
   1   3  -2 588.127 145.796   5
  -1  -3   2 656.778 169.484  19
   1   3  -2 615.005 149.930   4
  -1  -3   2 705.655 124.004  20
   1   3  -2 737.770 169.309   3
  -1  -3   1 11203.9 446.096  19
   1   3  -1 11124.0 446.032   5
  -1  -3   1 12099.2 323.234  20
   1   3  -1 11577.3 435.426   4
   1   3  -1 11439.0 314.246   1
   1   3  -1 10423.5 449.186   3
  -1  -3   1 11436.8 473.680  17
  -1  -3   0-2.83346 48.0655  18
   1   3   0-37.9920 96.9324   4
  -1  -3   0-18.5528 50.9396  20
   1   3   0 25.4333 60.7489   1
   1   3   0 19.0263 102.202   5
  -1  -3   0 92.3988 123.008  19
  -1  -3   0-37.4301 120.287  17
   1   3   0-16.7625 114.221   3
   1   3   1 5060.38 269.995   1
   1   3   1 4903.46 332.106   3
  -1  -3  -1 5039.80 188.050  20
  -1  -3  -1 5088.20 320.497  17
  -1  -3  -1 4880.50 290.670  19
   1   3   1 5014.57 295.344   5
   1   3   2 8791.89 388.054   1
   1   3   2 8977.51 310.233   4
   1   3   2 9352.35 382.979   5
   1   3   2 8329.01 425.451   3
  -1  -3  -2 8964.57 412.996  17
  -1  -3  -2 8450.38 364.564  19
   1   3   3 37205.5 549.416   4
   1   3   3 36134.8 839.755   1
   1   3   3 34835.6 864.037   3
  -1  -3  -3 36207.1 801.060  17
  -1  -3  -3 37055.5 728.007  19
  -1  -3  -4 20753.9 542.674  19
   1   3   4 19359.4 670.773   1
  -1  -3  -4 18963.1 585.032  17
  -1  -3  -4 18961.2 709.049  21
   1   3   4 19080.5 656.121   3
  -1  -3  -5 4060.84 372.487  21
   1   3   5 3898.34 317.763   3
  -1  -3  -5 4082.58 280.508  17
   1   3   5 3881.19 342.115   1
   1   3   6 10845.6 580.066   1
  -1  -3  -6 11187.5 607.657  21
   1   3   6 12435.8 550.044   3
   1   3   7 53072.2 1336.78   1
  -1  -3  -7 52079.2 1347.94  21
   1   3   8 8405.43 581.323   1
  -1  -3  -8 8410.71 588.242  21
   1   3   9 454.894 198.869   1
  -1  -3  -9 586.294 219.487  21
   1   3  10 5367.29 491.632   7
  -1  -3 -10 6037.77 550.156  21
   1   3  10 5620.43 528.776   1
   1   3  10 5509.16 505.054  22
   1   3  11 2064.86 335.480  12
   1   3  11 1629.88 318.397  22
   1   3  11 1751.52 314.568   6
   1   3  11 1993.45 353.042   7
  -1  -3 -11 2316.39 366.071  21
   1   3  11 2341.97 390.197   1
   1   3  12 2234.46 363.941   7
   1   3  12 2279.27 399.581   1
  -1  -3 -12 2765.02 404.618  21
   1   3  12 2513.07 351.418  12
   1   3  12 2417.31 369.108   6
   1   3  12 2707.03 403.486  22
   1   3  13 1673.29 309.635   6
   1   3  13 1612.62 344.566  22
   1   3  13 1525.54 304.664  12
   1   3  13 1687.86 323.211   7
   1   3  14 299.907 186.089  22
   1   3  14 438.004 197.596  12
   1   3  14-118.493 176.039   6
   1   3  14-83.3298 165.909   7
   1   3  15 1037.68 255.806   6
   1   3  15 1100.71 251.453   7
   1   3  15 1584.79 300.427  12
   1   3  16 218.667 161.192   7
   1   3  16 409.016 171.612  12
   1   3  17 44.7898 133.082   7
   1   3  18 75.0989 127.535   7
  -1  -3 -18 73.4705 134.185  13
   1   3  19 165.514 94.3156   7
  -1  -3 -19 102.339 92.7310  13
   1   4 -21-32.9851 76.3525  16
  -1  -4  21 140.586 92.5389  22
   1   4 -20 234.097 150.014  27
  -1  -4  20 381.574 160.049  22
   1   4 -20 487.387 159.367  16
  -1  -4  19 392.587 192.149  22
   1   4 -19 537.601 199.601  27
  -1  -4  19 266.870 129.462   6
   1   4 -19 317.642 183.965  16
  -1  -4  18 977.758 266.018  22
   1   4 -18 705.788 228.491  16
   1   4 -18 887.972 236.818  27
  -1  -4  18 912.444 231.293   6
  -1  -4  17 579.761 209.710  22
  -1  -4  17 683.242 222.220   6
   1   4 -17 512.506 235.853  16
   1   4 -17 581.226 237.047  27
  -1  -4  16 1514.56 294.868  24
  -1  -4  16 1215.63 278.518  22
   1   4 -16 1193.28 285.501  16
  -1  -4  16 1354.11 297.973   6
   1   4 -16 1119.35 295.640  27
  -1  -4  15 614.343 197.754  22
  -1  -4  15 330.580 214.342   6
   1   4 -15 605.255 241.381  27
   1   4 -15 648.937 233.917  16
  -1  -4  15 665.318 216.869  24
  -1  -4  14-48.3166 162.575  22
   1   4 -14 131.145 143.184  16
  -1  -4  14 332.250 195.816   6
   1   4 -14 239.169 203.197  27
   1   4 -13 6567.47 601.787   4
  -1  -4  13 6803.39 588.065  24
  -1  -4  13 6534.69 584.163   6
  -1  -4  13 6773.27 604.464  20
  -1  -4  13 7107.53 612.189  19
   1   4 -13 7004.91 602.519   5
   1   4 -13 7168.40 602.893  27
  -1  -4  13 6514.00 578.130  22
   1   4 -13 6662.65 601.485  16
   1   4 -13 6990.65 620.050  21
   1   4 -12 740.752 251.614  16
  -1  -4  12 181.381 142.164  22
   1   4 -12 276.538 181.934   5
   1   4 -12 774.021 260.073  21
  -1  -4  12 790.283 257.135  20
  -1  -4  12 320.824 200.049  19
  -1  -4  12 565.995 240.436  24
   1   4 -12 259.957 176.179  27
   1   4 -12 411.205 214.118   4
  -1  -4  11 198.637 165.214  20
   1   4 -11-149.618 208.240  21
  -1  -4  11 279.883 185.422  19
   1   4 -11 246.662 171.502   5
   1   4 -11 488.957 188.375  16
   1   4 -11 381.821 185.989   4
  -1  -4  11 82.6006 153.589  22
  -1  -4  10 1571.65 300.149  19
   1   4 -10 1931.22 308.807   5
   1   4 -10 2098.98 326.306   4
  -1  -4  10 1682.21 294.327  20
   1   4 -10 2019.00 325.499  21
   1   4  -9 3209.05 374.688  21
   1   4  -9 3493.51 399.154   4
  -1  -4   9 3893.24 408.951  20
   1   4  -9 3629.10 391.688   5
  -1  -4   9 3844.43 409.810  19
  -1  -4   9 3930.48 367.162  17
   1   4  -8 17483.6 792.985   4
  -1  -4   8 17611.3 762.707  20
  -1  -4   8 17893.7 793.487  19
   1   4  -8 16783.4 771.151   5
  -1  -4   8 18103.2 737.095  17
  -1  -4   7 9781.31 542.722  20
   1   4  -7 9498.16 565.435   5
  -1  -4   7 8856.98 545.921  19
  -1  -4   7 9628.86 535.533  17
   1   4  -7 10353.1 479.408   3
   1   4  -7 9097.21 557.382   4
  -1  -4   6 9656.90 505.865  20
  -1  -4   6 9111.54 532.268  19
   1   4  -6 9042.73 541.185   4
  -1  -4   6 9394.24 522.327  17
   1   4  -6 9778.59 477.851   3
   1   4  -6 8817.81 531.418   5
  -1  -4   5 203.100 140.731  20
  -1  -4   5 72.9541 138.626  19
   1   4  -5 115.919 119.137   5
  -1  -4   5 163.344 137.703  17
   1   4  -5 177.870 123.582   3
   1   4  -5 124.464 138.737   4
  -1  -4   4 29207.0 863.003  19
   1   4  -4 29520.3 819.705   3
  -1  -4   4 28722.1 858.875  17
   1   4  -4 28989.3 874.720   5
  -1  -4   4 31583.9 771.858  20
   1   4  -4 28401.8 852.979   4
   1   4  -3 32625.2 902.755   5
   1   4  -3 31888.0 862.375   4
   1   4  -3 30635.6 838.580   3
  -1  -4   3 30885.8 878.043  17
  -1  -4   3 30126.6 849.673  19
  -1  -4   2 1241.28 155.932  20
  -1  -4   2 1034.31 220.688  17
   1   4  -2 801.436 174.423   4
  -1  -4   2 818.010 179.263  19
   1   4  -2 730.061 177.671   3
   1   4  -2 762.393 182.408   5
  -1  -4   1 251.572 152.445  17
  -1  -4   1 212.679 132.123  19
  -1  -4   1 200.229 94.9537  20
   1   4  -1 196.290 137.640   5
   1   4  -1 268.720 147.348   3
   1   4  -1 182.212 112.289   4
   1   4   0 11720.8 516.312   5
  -1  -4   0 12006.4 361.737  20
   1   4   0 10845.5 528.219   3
   1   4   0 11692.2 455.538   4
  -1  -4   0 10854.6 475.889  19
  -1  -4   0 10792.9 516.875  17
   1   4   0 12023.5 382.147   1
  -1  -4  -1 9380.02 428.634  19
   1   4   1 10893.3 411.950   1
   1   4   1 9464.07 498.028   3
   1   4   1 10623.5 404.162   4
  -1  -4  -1 9861.45 491.491  17
   1   4   1 10702.7 487.812   5
   1   4   2 5575.01 330.546   1
   1   4   2 5553.88 398.323   3
  -1  -4  -2 5681.50 383.774  17
   1   4   2 5643.85 358.530   5
  -1  -4  -2 5620.29 332.471  19
  -1  -4  -3 7143.26 422.190  17
   1   4   3 7149.62 401.696   5
  -1  -4  -3 7437.13 361.921  19
   1   4   3 7475.52 412.994   1
   1   4   3 7140.14 449.633   3
   1   4   4 3871.24 332.010   1
  -1  -4  -4 4631.97 334.513  17
   1   4   4 3643.07 338.802   3
   1   4   4 4527.98 318.003   5
   1   4   5 30537.0 957.824   1
   1   4   5 30301.4 939.101   3
  -1  -4  -5 28083.2 985.824  21
  -1  -4  -6 962.090 240.515  21
   1   4   6 1326.38 227.612   3
   1   4   6 922.271 217.080   1
   1   4   7 463.407 179.862   1
   1   4   7 535.818 184.476   3
  -1  -4  -7 251.951 204.653  21
  -1  -4  -8 632.513 241.069  21
   1   4   8 668.023 207.408   1
   1   4   9 2262.57 344.336  12
  -1  -4  -9 2337.69 377.337  21
   1   4   9 2335.45 356.004   1
   1   4   9 2319.20 352.387  15
   1   4  10 17.1762 180.622   1
   1   4  10 130.288 130.388   7
   1   4  10-260.935 159.378   6
  -1  -4 -10 48.0071 151.417  21
   1   4  10-352.800 215.926  12
  -1  -4 -11 4614.59 521.612  21
   1   4  11 4961.00 508.978   6
   1   4  11 4102.82 446.973   7
   1   4  11 4073.76 474.701  12
   1   4  11 4563.74 511.159   1
   1   4  12 519.857 231.796   6
   1   4  12 471.510 248.880   7
   1   4  12 864.724 263.688  12
   1   4  13-128.682 146.693  12
   1   4  13-90.7588 150.630   6
   1   4  13-113.048 141.373   7
   1   4  14 647.165 232.464  12
   1   4  14 260.205 184.473   7
   1   4  15-23.5334 151.187   7
   1   4  15 18.3229 140.358  12
   1   4  16 195.984 156.720  12
   1   4  16 411.666 187.062   7
   1   4  17 278.166 119.610  12
   1   4  17 529.800 166.340   7
   1   4  18 197.742 105.584   7
  -1  -4 -18 44.9784 98.2653  13
  -1  -5  20 186.840 112.599  22
   1   5 -20-238.618 120.828  16
   1   5 -19 399.270 165.526  16
   1   5 -19 532.010 169.615  27
  -1  -5  19 518.136 158.261   6
  -1  -5  19 516.869 178.058  22
   1   5 -18 49.9080 144.986  27
  -1  -5  18 178.607 152.629   6
   1   5 -18 248.112 179.360  16
  -1  -5  18 347.814 165.515  22
  -1  -5  17 425.822 209.267  22
   1   5 -17-1.27153 166.660  27
   1   5 -17 110.654 163.058  16
  -1  -5  17 242.168 171.455   6
  -1  -5  16 297.764 195.015   6
   1   5 -16 464.797 224.746  27
   1   5 -16 29.5764 177.500  16
  -1  -5  16 250.357 185.882  22
  -1  -5  15 1278.62 301.444   6
  -1  -5  15 1033.33 267.824  22
   1   5 -15 1937.78 327.080  27
   1   5 -15 1236.43 290.722  16
  -1  -5  15 1728.31 310.266  24
  -1  -5  14 2678.91 403.353  24
  -1  -5  14 1577.76 323.177  22
   1   5 -14 1750.32 340.388  27
  -1  -5  14 1916.87 333.967   6
   1   5 -14 1668.67 321.659  16
   1   5 -14 1504.21 314.621   8
  -1  -5  13-138.723 152.100   6
  -1  -5  13-45.9403 196.316  22
  -1  -5  13 181.139 191.814  24
   1   5 -13 372.456 207.267  16
   1   5 -13 82.6200 174.750  25
   1   5 -13 533.258 204.764   8
   1   5 -13 363.452 198.969  27
  -1  -5  12 246.064 192.045  19
   1   5 -12 374.538 194.454   4
  -1  -5  12 294.346 184.488  22
   1   5 -12 845.617 270.458  16
  -1  -5  12 476.451 200.817  20
   1   5 -12 147.712 203.117   5
   1   5 -12-187.617 190.725  25
   1   5 -12 396.478 221.850   8
   1   5 -12 575.225 210.684  27
  -1  -5  11 217.592 148.884  22
   1   5 -11 289.122 164.528   5
  -1  -5  11 456.741 233.106  19
  -1  -5  11 609.456 235.462  20
   1   5 -11 580.673 235.835  16
   1   5 -11 413.033 225.928   4
   1   5 -11-77.4696 188.475   8
   1   5 -11 102.793 178.016  25
  -1  -5  10 652.647 190.679  22
   1   5 -10 743.912 234.636   4
   1   5 -10 642.104 214.924  25
   1   5 -10 720.389 228.878   5
   1   5 -10 923.435 226.752  16
  -1  -5  10 690.849 214.307  20
   1   5 -10 814.360 229.352   8
  -1  -5  10 213.753 186.254  19
  -1  -5   9-54.5489 149.958  19
   1   5  -9 44.8261 167.473   4
   1   5  -9 68.5343 179.632   5
  -1  -5   9 174.383 174.468  17
  -1  -5   9-51.4159 162.619  20
   1   5  -8 556.330 200.778   5
   1   5  -8 551.685 205.132   4
  -1  -5   8 658.069 200.139  17
  -1  -5   8 333.093 179.261  20
  -1  -5   8 505.578 220.937  19
  -1  -5   7 7453.56 543.926  19
  -1  -5   7 9082.73 552.362  20
  -1  -5   7 7988.70 542.564  17
   1   5  -7 8472.18 510.550   3
   1   5  -7 8188.99 574.510   4
   1   5  -7 7398.67 544.158   5
   1   5  -6 4589.09 425.530   4
  -1  -5   6 4207.10 396.270  17
  -1  -5   6 4771.59 388.440  20
  -1  -5   6 3459.15 371.612  19
   1   5  -6 4241.53 369.914   3
   1   5  -6 3694.43 382.088   5
  -1  -5   5 2611.23 320.598  19
   1   5  -5 2738.28 332.132   5
   1   5  -5 2395.97 304.277   4
  -1  -5   5 2501.93 275.012  20
  -1  -5   5 2069.87 298.916  17
   1   5  -5 2676.54 302.377   3
  -1  -5   4 316.635 166.719  19
   1   5  -4 420.470 182.094   5
  -1  -5   4 511.801 149.385  20
   1   5  -4 615.849 188.302   4
  -1  -5   4 256.812 171.895  17
   1   5  -4 483.804 164.587   3
   1   5  -3 17132.7 700.527   4
  -1  -5   3 17531.8 716.348  19
   1   5  -3 16809.5 711.042   3
  -1  -5   3 16126.7 720.326  17
   1   5  -3 17111.5 740.474   5
   1   5  -2 7295.51 445.753   4
  -1  -5   2 5856.44 442.342  17
   1   5  -2 6776.98 470.935   5
   1   5  -2 6679.70 462.948   3
  -1  -5   2 6338.06 430.621  19
   1   5  -1 649.541 195.061   5
  -1  -5   1 837.306 175.993  19
   1   5  -1 1059.29 187.559   4
  -1  -5   1 835.274 200.529  17
   1   5  -1 803.169 200.830   3
  -1  -5   0 145.578 146.735  17
   1   5   0 274.959 124.843   4
   1   5   0 169.000 137.383   5
   1   5   0 191.786 143.290   3
  -1  -5   0 208.810 126.932  19
   1   5   1 3327.62 353.214   3
  -1  -5  -1 3204.21 299.381  19
  -1  -5  -1 3081.99 331.510  17
   1   5   1 3455.16 331.237   5
  -1  -5  -2-97.4490 131.125  17
   1   5   2-73.4020 137.488   3
   1   5   2 110.508 138.902   5
   1   5   3 6472.86 483.039   3
   1   5   3 6925.05 420.614   1
  -1  -5  -3 6212.45 435.395  17
   1   5   3 7196.81 456.919   5
   1   5   4 5798.21 420.107   1
  -1  -5  -4 4783.06 455.507  21
  -1  -5  -4 5896.22 428.987  17
   1   5   4 5928.73 420.133   5
   1   5   4 4848.34 425.747   3
   1   5   5 617.796 186.460   1
   1   5   5 761.378 207.395   3
  -1  -5  -5 755.512 244.786  21
  -1  -5  -6 571.561 224.485  21
   1   5   6 1030.48 216.271   3
   1   5   6 969.993 229.352   1
   1   5   7 490.025 189.688  12
   1   5   7 404.262 170.882   3
  -1  -5  -7 604.591 245.838  21
   1   5   7 827.417 240.876  15
   1   5   7 331.256 192.284   1
  -1  -5  -8 12407.9 801.876  21
   1   5   8 10969.1 717.153   6
   1   5   8 13330.5 786.941   1
   1   5   8 11723.7 743.991  12
   1   5   8 10074.1 699.462  15
   1   5   9 19125.0 968.308  12
   1   5   9 20073.3 995.473   1
  -1  -5  -9 19676.8 1032.12  21
   1   5   9 17336.9 936.580  15
   1   5   9 19655.7 951.276   6
   1   5   9 18798.8 970.810   8
   1   5  10 1271.22 304.470   1
   1   5  10 1553.22 276.656   6
  -1  -5 -10 1516.58 331.016  21
   1   5  10 1047.55 269.726  12
   1   5  10 1170.45 300.003   8
   1   5  11-43.1681 127.035   7
   1   5  11-356.512 203.815  12
   1   5  11-112.852 142.457   8
   1   5  12 2706.51 395.236   8
   1   5  12 2762.09 359.323   7
   1   5  12 2846.41 391.448  12
   1   5  13 753.945 230.281   7
   1   5  13 382.028 161.727  12
   1   5  14 259.779 153.997  12
   1   5  14 21.3770 137.765   7
   1   5  15 257.698 137.709   7
   1   5  15 557.093 196.437  12
   1   5  16 473.187 154.181  12
   1   5  16 33.5933 100.823   7
  -1  -5 -17 241.093 128.292  13
  -1  -6  19 347.526 151.360  22
  -1  -6  19 201.270 119.507   6
   1   6 -19 412.418 131.137  16
   1   6 -18 708.406 169.859  27
  -1  -6  18 624.666 199.576   6
   1   6 -18 645.913 179.491  16
  -1  -6  18 590.268 197.443  22
  -1  -6  17 251.957 178.992   6
  -1  -6  17 155.093 147.026  22
   1   6 -17 88.3153 131.655  16
   1   6 -17 38.8937 135.471  27
   1   6 -16 64.6744 151.271  16
  -1  -6  16 272.363 180.555  22
   1   6 -16-210.055 178.432  27
  -1  -6  16 46.6021 153.166   6
   1   6 -15-19.3157 152.310  27
   1   6 -15 97.4201 155.461   8
  -1  -6  15 65.4026 158.580  22
   1   6 -15 4.29703 160.277  16
  -1  -6  15 373.547 193.603   6
  -1  -6  14 2297.59 360.453  22
  -1  -6  14 2336.18 371.452   6
   1   6 -14 2169.08 357.796  16
   1   6 -14 3091.50 427.496   8
   1   6 -13 1003.17 275.171   8
  -1  -6  13 504.608 234.074  22
   1   6 -13 617.220 238.812  16
  -1  -6  12 1054.25 268.805  22
   1   6 -12 1135.31 280.528  16
   1   6 -12 967.548 291.495  25
   1   6 -12 912.809 230.156   8
   1   6 -11 2380.18 399.200   4
   1   6 -11 2494.31 380.030  25
  -1  -6  11 2231.26 385.042  20
  -1  -6  11 3219.38 442.957  19
  -1  -6  11 2172.93 346.200  22
   1   6 -11 3242.40 401.129  16
   1   6 -11 3463.50 436.050   8
   1   6 -11 3402.51 449.407   5
  -1  -6  10 378.341 189.497  19
   1   6 -10 62.3066 181.226   5
  -1  -6  10 174.258 131.772  22
  -1  -6  10-652.705 203.717  20
   1   6 -10 138.543 183.078   8
   1   6 -10-119.447 177.118   4
  -1  -6  10-251.589 195.516  17
   1   6 -10 124.346 165.322  16
   1   6 -10-267.488 174.965  25
   1   6  -9 572.073 207.182   4
   1   6  -9 155.981 185.400   5
  -1  -6   9 283.853 189.792  19
  -1  -6   9 486.602 190.117  22
   1   6  -9 300.365 211.969  25
  -1  -6   9 123.227 161.076  20
  -1  -6   9 420.039 195.321  17
   1   6  -9 502.279 193.941   8
   1   6  -8 1135.68 267.436  25
  -1  -6   8 976.090 247.238  20
  -1  -6   8 1356.90 294.632  19
   1   6  -8 1288.38 280.388   4
   1   6  -8 1273.07 284.137   8
   1   6  -8 1241.08 311.181   5
  -1  -6   8 1247.33 287.206  17
   1   6  -7 1364.48 282.630   4
   1   6  -7 1973.14 338.313   5
  -1  -6   7 1699.89 274.015  20
  -1  -6   7 1428.75 281.680  19
  -1  -6   7 1275.39 286.809  17
   1   6  -7 1564.92 268.958   3
   1   6  -6 5270.42 484.595   4
   1   6  -6 5740.81 481.850   3
  -1  -6   6 5176.46 478.929  19
   1   6  -6 5970.13 523.116   5
  -1  -6   6 5528.17 499.738  17
   1   6  -5 109.918 181.568   4
   1   6  -5 257.527 161.773   5
   1   6  -5 352.777 193.158   3
  -1  -6   5-142.287 139.279  19
  -1  -6   5 193.964 153.369  17
  -1  -6   4 12122.7 703.195  17
   1   6  -4 12200.7 663.674   4
  -1  -6   4 11433.6 651.246  19
   1   6  -4 10995.5 677.213   5
   1   6  -4 12323.5 674.726   3
   1   6  -3 5793.80 481.367   3
  -1  -6   3 5508.60 481.546  17
  -1  -6   3 6112.15 474.946  19
   1   6  -3 4955.98 459.000   5
   1   6  -3 5648.17 444.573   4
   1   6  -2 11505.3 664.972   5
   1   6  -2 11906.0 604.131   4
  -1  -6   2 11555.9 620.788  19
   1   6  -2 11149.9 653.915   3
  -1  -6   2 10773.5 646.293  17
   1   6  -1 5720.49 412.527   4
   1   6  -1 4663.81 437.469   3
  -1  -6   1 4715.74 392.003  19
  -1  -6   1 4400.90 430.286  17
   1   6  -1 4739.39 435.962   5
   1   6   0 7946.38 567.974   3
  -1  -6   0 9018.77 517.107  19
  -1  -6   0 7955.56 560.225  17
   1   6   0 9578.87 598.261   5
   1   6   1 511.998 177.452   3
  -1  -6  -1 360.534 157.037  17
   1   6   1 703.010 184.199   5
   1   6   2 5753.93 501.303   3
  -1  -6  -2 5293.67 458.568  17
   1   6   2 5460.56 455.371   5
   1   6   3-46.0087 138.788   5
   1   6   3 47.2662 162.649   3
  -1  -6  -3 278.579 155.529  17
  -1  -6  -4-42.4790 168.361  21
   1   6   4-72.1571 150.876   3
   1   6   4-152.703 131.859  12
   1   6   5-294.353 177.949   8
  -1  -6  -5 34.2013 171.402  21
   1   6   5 1050.65 210.460   9
   1   6   5 269.728 170.521   3
   1   6   5 623.082 215.754  12
  -1  -6  -6 461.345 197.658  21
   1   6   6 227.673 193.627  15
   1   6   6 179.340 214.786   9
   1   6   6 61.9823 149.830   3
   1   6   6 301.798 192.467   8
   1   6   6 576.915 219.436  12
   1   6   7 1180.18 267.846  12
   1   6   7 1521.09 326.996   8
   1   6   7 1061.77 291.417  15
  -1  -6  -7 1273.72 331.817  21
  -1  -6  -8 476.754 216.722  21
   1   6   8 394.291 211.804  15
   1   6   8 325.021 216.429  12
   1   6   8 170.557 187.266   8
   1   6   9 3701.97 465.722   8
   1   6   9 2615.84 406.409  12
   1   6  10 236.890 170.811  12
   1   6  10 142.019 142.560   8
   1   6  11 284.110 174.089   8
   1   6  11 128.034 156.178  12
   1   6  12 405.915 186.272  12
   1   6  13 343.732 171.371  12
   1   6  14 236.767 146.552  12
   1   6  15 151.403 121.536  12
  -1  -6 -16 141.445 95.5945  13
   1   6  16-60.5942 95.5933  12
  -1  -7  18 518.639 128.034  22
  -1  -7  18 463.741 151.871   6
   1   7 -18 348.460 121.868  16
  -1  -7  17 523.301 199.416   6
  -1  -7  17 585.681 169.000  22
   1   7 -17 636.930 180.685  16
  -1  -7  16 210.082 159.038  22
   1   7 -16 90.3755 123.607  16
  -1  -7  16 257.738 181.744   6
   1   7 -15-58.6095 159.844  16
  -1  -7  15-182.698 188.933   6
  -1  -7  15-72.1927 130.973  22
   1   7 -15-100.053 131.173   8
  -1  -7  14 517.811 194.803  22
  -1  -7  14 44.7681 165.699   6
   1   7 -14 61.1987 146.413  16
   1   7 -14 568.342 222.315   8
  -1  -7  13 1136.50 247.015  22
   1   7 -13 904.232 240.742  16
  -1  -7  13 1167.78 285.393   6
   1   7 -13 1339.97 288.683   8
  -1  -7  12 629.087 242.044  22
   1   7 -12 660.704 238.555   8
   1   7 -12 813.778 215.508  16
   1   7 -11 339.092 195.496  25
  -1  -7  11 690.624 219.778  22
   1   7 -11 407.161 235.004   8
  -1  -7  10 85.4083 150.982  22
   1   7 -10-156.883 186.307  25
   1   7 -10 25.9692 168.943   8
  -1  -7   9 198.997 181.222  22
   1   7  -9 125.007 136.918  25
  -1  -7   9-521.125 232.561  19
   1   7  -9 20.1383 173.083   4
   1   7  -9 185.421 146.564   9
   1   7  -9 83.8598 182.562   8
  -1  -7   9 272.345 192.592  17
   1   7  -9 218.887 196.323   5
   1   7  -8 102.259 199.560  25
  -1  -7   8 456.218 208.743  19
   1   7  -8 335.904 208.466   4
  -1  -7   8-186.990 173.124  17
   1   7  -8 473.734 243.247   9
   1   7  -8 124.178 155.363   8
   1   7  -8 600.228 239.882   5
   1   7  -7 1829.86 331.586  25
   1   7  -7 2171.45 352.576   4
  -1  -7   7 2049.87 350.767  19
   1   7  -7 2453.32 336.379   9
  -1  -7   7 2480.84 380.119  17
   1   7  -7 2285.34 341.040   3
   1   7  -7 1831.17 335.179   8
   1   7  -7 2103.36 368.882   5
  -1  -7   6 1801.49 338.195  17
   1   7  -6 1518.84 306.584   8
  -1  -7   6 1615.20 310.669  19
   1   7  -6 1799.53 325.326   4
   1   7  -6 1648.75 312.038   3
   1   7  -6 1397.47 289.162   9
   1   7  -6 1519.50 299.950   5
   1   7  -6 984.231 246.768  25
   1   7  -5 1437.68 294.451   4
  -1  -7   5 1067.71 272.519  19
   1   7  -5 706.595 203.108   3
  -1  -7   5 1096.83 278.662  17
   1   7  -5 954.783 249.241   9
   1   7  -5 636.748 234.879   8
   1   7  -5 949.900 257.131   5
   1   7  -5 1224.92 265.489  25
  -1  -7   4 4206.88 434.128  19
   1   7  -4 4515.99 465.061  25
   1   7  -4 3599.03 409.291   9
   1   7  -4 4695.95 455.636   4
  -1  -7   4 4227.77 457.225  17
   1   7  -4 4328.00 480.800   5
   1   7  -4 4154.27 465.671   8
   1   7  -4 4342.74 466.637   3
   1   7  -3 618.613 211.113  25
  -1  -7   3 347.070 171.950  19
   1   7  -3 617.130 215.585   4
   1   7  -3 1085.61 274.521   5
  -1  -7   3 745.166 228.243  17
   1   7  -3 730.399 253.490   8
   1   7  -3 871.200 236.728   3
   1   7  -3 647.944 210.343   9
   1   7  -2 623.300 187.065  12
   1   7  -2 655.641 212.739   8
  -1  -7   2 419.264 216.375  17
   1   7  -2 398.483 193.927   3
   1   7  -2 512.487 222.086   9
  -1  -7   2 134.545 150.188  19
   1   7  -2 501.624 206.408   5
   1   7  -1 2979.15 401.736   8
   1   7  -1 2495.12 357.251  12
  -1  -7   1 2123.92 354.828  17
   1   7  -1 2634.16 353.250   9
   1   7  -1 2166.12 359.361   3
   1   7  -1 2361.08 349.462   5
  -1  -7   0 1268.21 274.450  17
   1   7   0 1610.95 330.372   3
   1   7   0 1711.41 335.944   8
   1   7   0 697.090 210.080   9
   1   7   0 1267.24 287.822   5
   1   7   0 1367.02 287.101  12
   1   7   1 502.319 216.252  12
  -1  -7  -1 267.318 188.803  17
   1   7   1 262.212 188.711   3
   1   7   1 542.879 199.154   9
   1   7   1 504.774 209.535   5
   1   7   1 633.620 225.735   8
   1   7   2 236.203 157.563  12
   1   7   2-251.871 173.854   5
  -1  -7  -2 635.419 205.579  17
   1   7   2 459.554 188.991  14
   1   7   2-114.783 158.124   9
   1   7   2-130.284 193.712   3
   1   7   2-4.57872 145.496   8
   1   7   3 4285.12 481.828  12
   1   7   3 5200.93 528.620   3
  -1  -7  -3 5017.91 482.805  17
   1   7   3 4957.38 514.857   8
  -1  -7  -3 4755.11 524.257  21
   1   7   3 5116.92 489.660   9
   1   7   3 5354.76 531.593  14
  -1  -7  -4 81.0026 151.969  21
   1   7   4 736.542 241.331   8
   1   7   4 304.818 204.176   3
   1   7   4 229.240 226.296  12
   1   7   4 600.951 203.617   9
   1   7   5 2849.28 362.577  15
   1   7   5 2554.12 394.209   8
   1   7   5 2704.93 403.331  12
   1   7   5 2711.24 356.612   9
   1   7   5 2426.74 361.500   3
  -1  -7  -5 2205.55 370.036  21
   1   7   6 1100.46 261.283   9
   1   7   6 37.9748 162.696  12
   1   7   6 173.110 158.193  15
   1   7   6 723.329 244.575   8
   1   7   7 1364.95 291.571  12
   1   7   7 1131.06 284.615   9
   1   7   7 843.478 238.813   8
   1   7   7 1271.73 291.797  15
   1   7   8-136.034 192.393  12
   1   7   8-140.111 139.368   8
   1   7   9 1679.70 324.215  12
   1   7   9 1787.89 311.009   8
   1   7  10 35.9108 130.997   8
   1   7  10 489.420 205.167  12
   1   7  11 1192.97 265.364  12
   1   7  12 135.079 179.348  12
   1   7  13-274.170 161.400  12
   1   7  14 174.896 124.049  12
  -1  -8  17 763.188 166.120   6
  -1  -8  16-71.1736 103.439  26
  -1  -8  16 319.312 155.050   6
   1   8 -15 734.319 194.175   8
  -1  -8  15 533.136 208.941   6
  -1  -8  14 102.797 162.868   6
   1   8 -14 50.3373 162.466   8
  -1  -8  13 462.401 217.738   6
   1   8 -13 976.824 253.893   8
   1   8 -12 359.911 205.809   8
   1   8 -11 169.762 177.966   8
   1   8 -10 1756.43 316.964   8
   1   8 -10 1174.98 278.611   9
   1   8  -9 134.164 169.652   8
   1   8  -9 418.412 225.514   9
   1   8  -8 352.549 214.362   9
   1   8  -8-24.7164 173.484   8
   1   8  -8 55.9784 189.578  25
   1   8  -7 1315.45 297.199   8
   1   8  -7 1331.72 302.747   9
   1   8  -7 1034.14 274.372  25
   1   8  -6 798.392 269.101  25
   1   8  -6 1100.84 259.272   9
  -1  -8   6 997.874 249.312  19
   1   8  -6 877.001 250.911   3
   1   8  -6 964.577 269.216   8
   1   8  -5 831.726 282.340   3
  -1  -8   5 1580.17 301.044  19
  -1  -8   5 1122.95 292.030  17
   1   8  -5 1083.70 275.480  25
   1   8  -5 1240.08 293.764   9
   1   8  -5 1240.51 301.008   5
   1   8  -5 1113.87 278.734   8
   1   8  -4 3966.46 475.004   5
  -1  -8   4 4202.06 481.909  17
   1   8  -4 3898.90 477.167   3
   1   8  -4 4263.07 433.375   9
   1   8  -4 4319.22 484.691  25
   1   8  -4 3647.13 456.203   8
  -1  -8   3 306.384 214.553  17
   1   8  -3 508.145 235.138   3
   1   8  -3-124.414 194.907   9
   1   8  -3 440.516 213.264  25
   1   8  -3 217.203 152.038   5
   1   8  -3 146.013 192.774   8
   1   8  -2 1874.54 339.806   8
  -1  -8   2 1865.55 355.644  17
   1   8  -2 2597.31 403.543   3
   1   8  -2 1941.80 332.108   9
   1   8  -2 2977.40 436.331   5
   1   8  -1-37.9307 136.640  12
   1   8  -1-323.320 223.976   9
   1   8  -1-81.1096 201.350  14
  -1  -8   1-505.165 219.379  17
   1   8  -1-117.581 151.692   3
   1   8  -1 191.191 168.703   5
   1   8  -1 50.1379 145.788   8
   1   8   0 1461.90 296.924   5
   1   8   0 672.849 241.143   8
   1   8   0 1115.01 283.907  12
  -1  -8   0 2020.93 349.322  17
   1   8   0 1403.11 327.814   3
   1   8   0 1337.59 303.136   9
   1   8   0 933.814 249.190  14
   1   8   1 903.794 274.904  12
   1   8   1 381.717 235.453   8
  -1  -8  -1 749.125 227.455  17
   1   8   1 724.155 236.961   3
   1   8   1 457.869 196.064   9
   1   8   1 958.785 237.107   5
   1   8   1 240.878 188.399  14
   1   8   2 61.0282 140.897  12
   1   8   2 62.0729 194.842   9
   1   8   2-184.108 198.224   8
   1   8   2 219.518 179.323  14
   1   8   3 458.213 205.952  12
   1   8   3 467.696 233.383   8
   1   8   3 220.051 178.075   9
   1   8   4 3968.15 482.008   8
   1   8   4 3442.65 403.389   9
   1   8   4 3864.60 471.532  12
   1   8   5 379.466 235.523  12
   1   8   5 560.316 225.181   9
   1   8   5 474.500 226.419   8
   1   8   6 743.501 261.811  12
   1   8   6 796.755 244.519   8
   1   8   6 751.951 261.356   9
   1   8   7 379.736 205.592  12
   1   8   7 703.373 230.781   8
   1   8   7 642.472 229.526   9
   1   8   8 264.429 168.481  12
   1   8   8 547.147 203.257   8
   1   8   9 128.065 166.453  12
   1   8   9 420.399 189.416   8
   1   8  10 27.3872 154.771  12
   1   8  11-66.1196 149.701  12
   1   8  12-130.520 127.262  12
   1   8  13 3.14697 89.3854  12
  -1  -9  16 836.530 158.076   6
  -1  -9  15 264.969 155.110   6
  -1  -9  14-66.0822 120.844   6
   1   9 -14-7.26722 124.984   8
  -1  -9  13 172.267 144.254   6
   1   9 -13 169.622 172.265   8
  -1  -9  12 214.842 194.904   6
   1   9 -12 441.916 214.249   8
   1   9 -11 518.558 201.232   8
   1   9 -10-305.507 176.830   8
   1   9 -10 153.301 174.326   9
   1   9  -9-91.2679 186.469   8
   1   9  -9 117.028 176.607   9
   1   9  -8-53.7360 187.017   9
   1   9  -8 65.8542 159.987   8
   1   9  -7 595.905 261.889   9
   1   9  -7 331.051 226.407   8
   1   9  -6 102.725 179.097   9
   1   9  -6 783.345 255.297   8
   1   9  -5-290.681 219.122   9
   1   9  -5-309.518 213.644   8
   1   9  -4 1157.95 307.791   9
   1   9  -4 894.994 248.595   8
   1   9  -3 241.451 238.825   9
   1   9  -3 626.805 241.313   8
   1   9  -2 759.526 257.519   9
   1   9  -2 572.764 228.707   8
   1   9  -1 2962.45 389.597   9
   1   9  -1 3952.66 446.150  14
   1   9  -1 2733.61 417.104   8
   1   9   0 573.387 242.906  12
   1   9   0 450.201 225.511   8
   1   9   0 401.331 244.854   9
   1   9   0 376.171 210.742  14
   1   9   1 277.979 207.834   8
   1   9   1 455.123 245.045   9
   1   9   1 73.9843 181.721  12
   1   9   2 37.5402 192.280  12
   1   9   2 54.0886 197.705   9
   1   9   2-26.2909 154.384   8
   1   9   3 619.484 229.786   8
   1   9   3 355.915 177.860  12
   1   9   3 443.600 243.932   9
   1   9   4 289.999 219.857  12
   1   9   4 857.658 271.909   9
   1   9   4 337.353 190.445   8
   1   9   5-1.10468 177.505   9
   1   9   5 236.684 186.341  12
   1   9   5-114.609 162.245   8
   1   9   6 142.518 181.743  12
   1   9   6-241.432 169.577   9
   1   9   6-362.277 177.829   8
   1   9   7 165.270 178.417  12
   1   9   7 136.122 172.920   9
   1   9   7 74.6469 142.017   8
   1   9   8 200.958 176.139  12
   1   9   9-178.878 148.871  12
   1   9  10 168.090 147.665  12
   1   9  11-72.4699 94.7415  12
  -1 -10  14 894.977 176.480   6
  -1 -10  13 118.402 111.067   6
   1  10 -13 84.1661 111.503   8
  -1 -10  12 278.721 166.175   6
   1  10 -12 323.897 163.417   8
   1  10 -11 362.905 160.526   8
  -1 -10  11 274.578 179.758   6
   1  10 -10 380.969 183.774   8
   1  10  -9 283.456 169.810   9
   1  10  -9 23.8046 152.467   8
   1  10  -8-120.507 157.873   8
   1  10  -8 138.861 164.589   9
   1  10  -7 203.947 181.366   8
   1  10  -7 416.229 185.158   9
   1  10  -6-17.0170 178.153   9
   1  10  -6 15.5796 166.471   8
   1  10  -5 35.4144 163.592   9
   1  10  -5 59.0741 180.443   8
   1  10  -4-4.54187 181.035   9
   1  10  -4 464.900 228.254   8
   1  10  -3 230.387 201.585   9
   1  10  -3 338.674 210.573   8
   1  10  -2 662.059 249.051   9
   1  10  -2 835.605 245.680   8
   1  10  -1 857.229 241.169   9
   1  10  -1 386.613 193.354   8
   1  10   0 639.632 265.272   9
   1  10   0 1009.70 259.252   8
   1  10   1 605.079 231.439   9
   1  10   1 283.730 202.090   8
   1  10   2 70.3710 189.054   9
   1  10   2-49.6466 153.840   8
   1  10   3 110.201 162.853  12
   1  10   3-63.5104 192.941   9
   1  10   3-28.5130 129.823   8
   1  10   4 529.147 182.939  12
   1  10   4 287.225 208.711   9
   1  10   4 50.7511 119.604   8
   1  10   5-35.6541 149.523   9
   1  10   5 149.595 147.897  12
   1  10   5 102.721 102.862   8
   1  10   6 350.708 161.519  12
   1  10   6 41.3029 161.939   9
   1  10   6 44.4708 110.318   8
   1  10   7 92.9542 131.753  12
   1  10   7-586.673 172.730   9
   1  10   8 63.2546 118.098  12
  -1 -11  11 204.635 97.5101   6
   1  11 -11 103.346 106.702   8
  -1 -11  10 257.455 117.264   6
   1  11 -10 452.053 149.777   8
  -1 -11   9 635.445 143.559   6
   1  11  -9 741.993 194.672   8
   1  11  -8 66.8158 132.347   8
   1  11  -8-40.6916 140.857   9
   1  11  -7-53.2291 137.942   8
   1  11  -7 408.992 156.298   9
   1  11  -6 53.5394 133.107   8
   1  11  -6 286.978 164.203   9
   1  11  -5 83.0674 140.121   8
   1  11  -5 305.948 162.735   9
   1  11  -4 84.0642 123.296   8
   1  11  -4 260.540 182.472   9
   1  11  -3 508.376 212.446   9
   1  11  -3 263.548 161.128   8
   1  11  -2 270.836 173.875   8
   1  11  -2 170.433 171.840   9
   1  11  -1 214.302 155.441   8
   1  11  -1 382.909 203.660   9
   1  11   0-255.309 172.213   9
   1  11   0 128.706 134.808   8
   1  11   1 512.313 169.889   8
   1  11   1 343.202 191.225   9
   1  11   2 510.941 184.169   9
   1  11   2 329.003 154.564   8
   1  11   3 154.890 142.887   9
   1  11   3 57.1964 100.564   8
   1  11   4 6.80214 122.764   9
   1  11   5-664.682 163.759   9
   1  12  -6-58.8202 87.9069   8
   1  12  -5 44.0396 83.8388   8
   1  12  -4 44.0705 81.0552   8
   1  12  -4 62.8139 105.841   9
   1  12  -3-120.655 114.270   9
   1  12  -3 143.666 97.7722   8
   1  12  -2 311.224 116.933   9
   1  12  -2-0.53900 87.1685   8
   1  12  -1 379.223 125.497   9
   1  12   0 145.835 115.915   9
  -2  12   0 17028.9 581.149   9
  -2  12  -1 12996.7 502.574   9
  -2  12  -1-176.015 138.702  14
  -2  12  -2 15587.7 523.534   9
  -2  12  -2-5.46444 125.156  14
  -2  12  -3-104.840 137.861  14
  -2  12  -4 170.173 134.665  14
  -2  12  -5 386.432 149.946  14
  -2  12  -6 417.555 153.859  14
  -2  12  -7 179.280 118.747  14
  -2  12  -8 88.6293 85.7545  14
  -2  11   7-379.673 126.220  15
  -2  11   6-74.0511 108.742  15
  -2  11   5 130.570 129.973  15
  -2  11   4 11318.8 573.512   9
  -2  11   4 25.5294 83.4240  15
  -2  11   3 149.318 112.844  15
  -2  11   3 462.671 216.890   9
  -2  11   2 311.588 199.924   9
  -2  11   2 12.4667 145.751  14
  -2  11   1 31.3619 180.005   9
  -2  11   1 196.181 193.641  14
  -2  11   0 590.451 225.487  14
  -2  11   0 695.802 223.120   9
  -2  11  -1 145.312 190.015   9
  -2  11  -1 103.053 172.679  14
  -2  11  -2 855.544 228.133   9
  -2  11  -2 250.990 204.118  14
  -2  11  -3 100.323 177.516   9
  -2  11  -3 34.6799 171.992  14
  -2  11  -4 324.375 175.671  14
  -2  11  -5-52.4787 166.037  14
  -2  11  -5-29.0991 109.230   8
  -2  11  -6 430.264 192.654  14
  -2  11  -6 979.136 227.002   8
  -2  11  -7 80.6268 132.072   8
  -2  11  -7-17.5613 138.556  14
   2 -11   8-71.4265 124.626  26
  -2  11  -8 50.8289 138.370   8
  -2  11  -8 1.09245 130.429  14
   2 -11   9 251.585 141.982  26
  -2  11  -9 228.238 156.239  14
  -2  11  -9 234.438 130.478   8
   2 -11  10 529.115 165.621  26
  -2  11 -10 332.620 157.045  14
  -2  11 -11 273.816 113.003  14
   2 -11  11 167.500 107.131  26
  -2  11 -12 122.858 106.085  14
   2 -11  12-69.0829 85.7583  26
  -2  10  10 174.974 122.256  15
  -2  10   9 178.416 127.240  15
  -2  10   8 102.628 126.005  15
  -2  10   7-100.763 134.443  15
  -2  10   6 12945.4 679.466   9
  -2  10   6-21.1114 140.006  15
  -2  10   5 13.1228 206.986   9
  -2  10   5 211.572 168.146  11
  -2  10   5 227.523 157.724  15
  -2  10   4 345.309 178.624  11
  -2  10   4-68.3098 208.866   9
  -2  10   4 150.825 158.943  15
  -2  10   3 307.653 205.007  14
  -2  10   3 345.155 204.817  11
  -2  10   3 254.960 162.215  15
  -2  10   3 68.8994 198.767   9
  -2  10   2 634.730 210.683  15
  -2  10   2 177.528 204.939   9
  -2  10   2 503.882 195.742  11
  -2  10   2 446.900 207.848  14
  -2  10   1 109.983 156.224  14
  -2  10   1 248.062 228.021   9
  -2  10   1 289.984 177.491  15
  -2  10   0 707.130 254.878   9
  -2  10   0 586.171 220.147  14
  -2  10  -1 412.817 233.904  14
  -2  10  -1 368.482 198.093   9
  -2  10  -2 498.906 219.827   9
  -2  10  -2 348.432 229.383  14
  -2  10  -3 896.321 277.695  14
  -2  10  -3 697.644 226.997   9
  -2  10  -4 330.631 190.507   8
  -2  10  -4 440.079 237.589  14
  -2  10  -5 1079.19 299.337  14
  -2  10  -5 1627.27 309.237   8
  -2  10  -6 1387.04 307.531  14
  -2  10  -6 1625.64 290.796   8
  -2  10  -7 2374.69 352.568   8
  -2  10  -7 1683.56 323.012  14
  -2  10  -8 798.917 247.688  14
  -2  10  -8 867.365 248.925   8
  -2  10  -9 156.595 162.028  14
  -2  10  -9 100.204 157.891   8
  -2  10 -10 80.9417 168.341  14
  -2  10 -10 38.2423 130.567   8
  -2  10 -11 1062.12 238.214  14
  -2  10 -11 1070.54 225.637   8
   2 -10  11 859.947 229.233  26
   2 -10  12 144.318 139.933  26
  -2  10 -12 45.3294 144.181  14
  -2  10 -13 116.423 113.336  14
   2 -10  13 31.1994 111.234  26
  -2  10 -14-209.769 113.389  14
   2 -10  14 83.9085 111.287  26
  -2   9  12-31.5190 93.9933  12
  -2   9  11 185.609 132.865  12
  -2   9  11 17.7815 127.698  15
  -2   9  10 79.5394 144.356  12
  -2   9  10 94.2341 142.592  15
  -2   9   9 569.448 217.126  11
  -2   9   9 249.179 177.045  12
  -2   9   9 433.278 200.392  15
  -2   9   8 830.998 252.082  11
  -2   9   8 790.207 211.452  12
  -2   9   8 809.186 233.329  15
  -2   9   7 74.8269 136.474  12
  -2   9   7 332.360 168.393  15
  -2   9   7 488.141 206.790  11
  -2   9   6 224.204 239.114   9
  -2   9   6 513.094 224.885  15
  -2   9   6 370.645 205.506  11
  -2   9   5 37.4951 164.719  11
  -2   9   5-64.1791 185.855  14
  -2   9   5-99.0839 197.913   9
  -2   9   5-99.7836 177.067  15
  -2   9   4 1997.84 363.792  11
  -2   9   4 1054.90 307.905   9
  -2   9   4 1714.33 328.341  15
  -2   9   4 1567.44 335.271  14
  -2   9   3 776.074 267.114  14
  -2   9   3 954.429 269.894  11
  -2   9   3 1281.59 301.495   9
  -2   9   3 894.305 234.724  15
  -2   9   2 1820.80 327.972  11
  -2   9   2 1800.02 339.803   9
  -2   9   2 1409.41 309.612  15
  -2   9   2 1690.17 331.758  14
  -2   9   1-10.2463 204.292  14
  -2   9   1 247.225 162.868  11
  -2   9   1-107.552 157.757  15
  -2   9   1-12.7345 209.153   9
  -2   9   0 1127.87 294.931  14
  -2   9   0 325.131 225.857   9
  -2   9   0 1386.89 278.285  11
  -2   9   0 1277.25 290.543  15
  -2   9  -1 714.124 233.841  11
  -2   9  -1 41.8010 167.917  15
  -2   9  -1 119.632 188.646  14
  -2   9  -1 426.083 240.790   9
  -2   9  -2 4071.10 501.762  14
  -2   9  -2 4543.33 447.645   9
  -2   9  -3-56.4046 174.917  14
  -2   9  -3 136.431 170.721   8
  -2   9  -4 6681.01 581.125   8
  -2   9  -4 4939.61 534.391  14
  -2   9  -5 1222.64 314.749  14
  -2   9  -5 1227.94 305.140   8
  -2   9  -6 347.214 211.625  14
  -2   9  -6 155.533 186.778   8
  -2   9  -7 254.835 193.056  14
  -2   9  -7 645.759 216.380   8
  -2   9  -8-240.618 188.191   8
  -2   9  -8 136.773 182.923  14
  -2   9  -9 886.516 265.945  14
  -2   9  -9 1226.44 295.535   8
  -2   9 -10 247.400 186.806  14
   2  -9  10-135.794 162.406   6
  -2   9 -10 288.445 189.503   8
  -2   9 -11 142.690 182.015   8
  -2   9 -11 267.654 175.185  14
  -2   9 -12 1035.42 270.587  14
   2  -9  12 1196.49 256.711  26
   2  -9  12 1632.00 268.697   6
  -2   9 -12 1433.38 285.122   8
   2  -9  13 647.566 217.461  26
   2  -9  13 567.739 186.399   6
  -2   9 -13 717.573 220.164  14
   2  -9  14 87.3142 126.141  26
   2  -9  14 27.8136 100.893   6
  -2   9 -14-72.3133 146.354  14
   2  -9  15 221.282 110.226   6
   2  -9  15 214.106 140.225  26
  -2   9 -15 14.7614 125.836  14
   2  -9  16-259.664 100.865  26
  -2   9 -16 82.0347 103.042  14
  -2   8  14 143.570 115.869  12
  -2   8  13 33.3596 139.478  12
  -2   8  13-1.96343 136.042  15
  -2   8  12 8.55298 127.936  12
  -2   8  12-162.736 160.260  15
  -2   8  11 398.832 192.337  11
  -2   8  11 18.0929 155.909  12
  -2   8  11 137.617 159.665  15
  -2   8  10 484.170 214.665  11
  -2   8  10 364.560 182.633  12
  -2   8  10 650.659 228.354  15
  -2   8   9 642.164 217.214  12
  -2   8   9 430.412 210.944  15
  -2   8   9 557.536 233.161  11
  -2   8   8 335.910 201.909  11
  -2   8   8-255.105 191.143  12
  -2   8   8 101.073 159.219  15
  -2   8   7 995.151 253.806  12
  -2   8   7 884.732 272.748  15
  -2   8   7 610.802 279.945   9
  -2   8   7 929.750 268.758  11
  -2   8   6 98.4700 182.071  12
  -2   8   6 59.7295 177.241  11
  -2   8   6 236.671 197.085  15
  -2   8   6 174.711 231.199   9
  -2   8   5 330.161 244.484   9
  -2   8   5-33.8287 131.440  11
  -2   8   5 182.987 192.548  15
  -2   8   5 98.6535 193.082  14
  -2   8   4 620.526 202.647  11
  -2   8   4 615.959 247.920   9
  -2   8   4 477.088 198.911  15
   2  -8  -4 496.200 212.101  20
  -2   8   4 208.225 191.743  14
  -2   8   3-141.306 154.805  11
  -2   8   3 261.837 222.568   9
  -2   8   3 42.2293 129.213  15
  -2   8   3-95.7239 178.221  14
  -2   8   2 640.773 264.794  14
   2  -8  -2 280.922 185.059  20
  -2   8   2 717.295 263.475   9
  -2   8   2 181.539 161.001  11
  -2   8   2 57.5570 139.038  15
  -2   8   2 61.1214 132.701   5
  -2   8   1 2098.38 381.721  14
  -2   8   1 1519.25 317.665   9
   2  -8  -1 1542.93 326.792  20
  -2   8   1 1768.11 373.250   5
  -2   8   1 1901.27 319.986  15
  -2   8   1 2648.47 371.576  11
  -2   8   0-527.132 190.257  11
  -2   8   0 213.381 203.346  14
   2  -8   0 65.6370 172.408  20
  -2   8   0 200.882 209.160   9
  -2   8   0-220.571 198.409   5
  -2   8   0 239.972 170.576  15
  -2   8  -1 5630.57 501.627  11
   2  -8   1 5625.97 556.795  20
  -2   8  -1 6450.16 509.143   9
  -2   8  -1 6227.58 522.451  15
  -2   8  -1 5995.63 582.613   5
  -2   8  -1 6165.02 594.024  14
  -2   8  -2 4691.83 458.949   9
  -2   8  -2 4349.95 503.782   5
  -2   8  -2 4605.62 483.801  15
  -2   8  -2 4934.48 529.001  14
   2  -8   2 3991.14 471.943  20
   2  -8   3 1652.73 319.331  20
  -2   8  -3 1701.19 337.868  14
  -2   8  -3 2314.07 341.928   8
  -2   8  -3 2088.90 391.771   5
   2  -8   4 14345.3 892.674  20
  -2   8  -4 14916.0 894.877   5
  -2   8  -4 13856.0 818.732   8
  -2   8  -4 13616.9 868.915  14
   2  -8   5 623.169 222.009  20
  -2   8  -5 487.507 228.698  14
  -2   8  -5 1292.64 298.881   4
  -2   8  -5 1023.70 277.951   8
  -2   8  -5 638.987 261.035   5
  -2   8  -6 3789.12 493.370   4
   2  -8   6 2735.04 430.484  20
  -2   8  -6 3184.54 411.306   8
  -2   8  -6 3168.93 429.269   5
  -2   8  -6 3130.53 436.236  14
  -2   8  -7 3857.61 460.917   8
  -2   8  -7 3059.77 445.201  14
  -2   8  -8 1032.22 296.009  14
  -2   8  -8 1032.33 273.765   8
  -2   8  -9 221.368 175.495  14
   2  -8   9 223.572 178.511   6
  -2   8  -9 373.776 226.439   8
   2  -8  10 3308.73 406.595   6
  -2   8 -10 2730.52 420.805  14
  -2   8 -10 2934.76 430.346   8
  -2   8 -11 229.843 207.006   8
   2  -8  11 178.237 171.523   6
  -2   8 -11 585.365 225.017  14
  -2   8 -12 1467.13 314.686  14
   2  -8  12 1513.76 303.134   6
  -2   8 -12 1378.08 317.552   8
   2  -8  13 933.210 243.220   6
   2  -8  13 606.181 215.424  26
  -2   8 -13 960.287 256.657  14
  -2   8 -14 298.449 196.045  14
   2  -8  14 558.363 201.030  26
   2  -8  14 315.174 190.306   6
   2  -8  15-20.4584 128.703   6
  -2   8 -15 15.6968 166.606  14
   2  -8  15 37.0245 128.641  26
   2  -8  16-188.313 146.802  26
  -2   8 -16 142.428 134.275  14
   2  -8  16-21.2854 112.627   6
   2  -8  17 59.8570 101.627  26
   2  -8  17-256.067 99.3853   6
  -2   8 -17 29.3764 101.457  14
  -2   7  16 264.858 116.270  12
  -2   7  15 132.825 145.204  12
  -2   7  14-60.2576 152.707  12
  -2   7  14 111.947 140.924  15
  -2   7  13 75.5261 128.598  11
  -2   7  13 151.843 173.521  12
  -2   7  13 244.318 180.273  15
  -2   7  12 94.8846 153.105  12
  -2   7  12 53.3828 133.606  11
  -2   7  12 39.5952 168.411  15
  -2   7  11 710.042 231.160  11
  -2   7  11 906.117 237.081  12
  -2   7  11 883.577 271.362  15
  -2   7  10 117.087 142.843  12
  -2   7  10-276.634 169.419  11
  -2   7  10 61.7289 197.899  15
  -2   7   9 26.9360 161.993  11
  -2   7   9 85.1204 157.144  12
  -2   7   8 526.748 217.488  12
  -2   7   8 350.153 199.053  11
  -2   7   7 8377.12 665.709  11
  -2   7   7 8088.45 611.560   9
  -2   7   7 8623.78 654.020  12
  -2   7   7 7544.60 628.538  15
  -2   7   6 403.914 168.004  12
  -2   7   6 104.754 170.453  11
  -2   7   6 163.157 229.367   9
  -2   7   6 725.914 232.745  15
  -2   7   6 97.2250 194.481  14
  -2   7   5-3.05595 154.185  11
  -2   7   5 64.6937 192.753   9
  -2   7   5 339.768 193.991  15
  -2   7   5-264.817 202.403  14
  -2   7   4 614.482 211.306  11
  -2   7   4 205.296 203.142  14
  -2   7   4 206.845 167.969  15
  -2   7   3 1907.12 322.504  14
   2  -7  -3 1897.69 340.148  20
  -2   7   3 1918.03 346.718   5
  -2   7   3 1651.81 299.651  15
  -2   7   3 2046.43 318.344   9
  -2   7   3 1552.30 287.858  13
  -2   7   3 1685.12 315.535  11
   2  -7  -2 3507.55 431.893  20
  -2   7   2 4401.31 471.513   5
  -2   7   2 3806.20 445.171  14
  -2   7   2 4111.31 448.332  11
  -2   7   2 3420.94 406.146   9
  -2   7   2 3968.04 437.816  15
   2  -7  -1 3628.92 423.459  20
  -2   7   1 3749.21 434.381   5
   2  -7   0 136.828 158.044  20
  -2   7   0 169.304 171.681   5
   2  -7   1 3498.53 433.862  20
  -2   7  -1 4103.31 446.691   5
   2  -7   2 1262.60 295.827  20
  -2   7  -2 1020.51 248.998   5
   2  -7   3 1331.82 311.525  20
  -2   7  -3 1339.15 301.295  14
  -2   7  -3 1613.64 297.852   5
  -2   7  -3 1479.57 283.531   4
  -2   7  -4 454.825 203.015  14
  -2   7  -4 305.530 166.238   4
   2  -7   4 397.173 228.060  20
  -2   7  -4 366.185 170.221   5
  -2   7  -5 192.173 158.505  14
  -2   7  -5 473.223 222.830   4
   2  -7   5 693.970 252.472  20
  -2   7  -5 249.564 173.614   8
  -2   7  -5 251.023 178.979   5
   2  -7   6 7231.81 636.012  20
  -2   7  -6 6354.47 549.171   5
  -2   7  -6 7295.14 606.737   8
  -2   7  -6 7308.06 617.640  14
  -2   7  -6 7842.98 652.765   4
   2  -7   7 63.8404 179.638  20
  -2   7  -7 437.547 207.815   4
  -2   7  -7 1.51685 196.998   8
  -2   7  -7 9.79869 149.108   5
  -2   7  -7 105.425 179.423  14
  -2   7  -8 3453.65 454.648   4
   2  -7   8 4000.03 508.757  20
   2  -7   8 4521.31 459.014   6
  -2   7  -8 3616.20 447.877   8
  -2   7  -8 4070.63 495.457  14
   2  -7   9 935.521 256.947  20
  -2   7  -9 1161.32 291.193   4
   2  -7   9 1735.39 299.292   6
  -2   7  -9 1052.85 298.219   8
  -2   7  -9 1409.72 347.550  14
   2  -7  10 913.448 248.880   6
  -2   7 -10 848.932 251.423   8
  -2   7 -10 658.549 252.660  14
  -2   7 -11 219.699 183.061  14
   2  -7  11 401.595 176.879   6
  -2   7 -11 937.419 256.261  16
  -2   7 -11 307.627 200.762   8
  -2   7 -12 24.1433 130.093  16
  -2   7 -12 217.184 221.544  14
  -2   7 -12 189.262 187.157   8
   2  -7  12-14.8173 164.459   6
   2  -7  13 111.843 179.264  26
  -2   7 -13 246.811 196.344  14
   2  -7  13 239.674 216.138   6
  -2   7 -13 601.727 227.608  16
   2  -7  14 795.175 251.019  26
   2  -7  14 752.845 236.073   6
  -2   7 -14 935.484 243.649  16
  -2   7 -14 820.620 243.925  14
   2  -7  15 944.439 253.771  26
  -2   7 -15 848.053 257.091  14
   2  -7  15 771.864 231.126   6
  -2   7 -15 937.615 231.712  16
  -2   7 -16-80.1325 121.195  16
   2  -7  16 162.798 152.632   6
  -2   7 -16-16.2316 145.397  14
   2  -7  16 23.1189 135.311  26
   2  -7  17 824.160 186.369   6
   2  -7  17 724.911 183.309  26
  -2   7 -17 535.753 189.222  14
  -2   7 -18-49.8734 96.6214  14
   2  -7  18 242.851 108.635   6
  -2   6  17-59.1686 105.240  12
  -2   6  16 49.2560 109.545   7
  -2   6  16 105.042 149.851  12
  -2   6  15-17.1619 145.546  12
  -2   6  15 177.617 136.187   7
  -2   6  14 383.069 161.552   7
  -2   6  14 132.913 149.818  15
  -2   6  13 77.8273 143.103  12
  -2   6  13 248.768 194.127  15
  -2   6  13 162.247 138.401  11
  -2   6  13-199.987 163.082   7
  -2   6  12 1226.11 264.477   7
  -2   6  12 1172.67 282.555  12
  -2   6  12 1344.30 288.658  11
  -2   6  12 1109.78 280.592  15
  -2   6  11 25.4515 138.572   7
  -2   6  11-353.509 184.636  12
  -2   6  11 144.993 157.036  11
  -2   6  11 181.504 183.739  15
  -2   6  10 853.660 268.476  12
  -2   6  10 540.556 202.910   7
  -2   6  10 784.616 250.125  11
  -2   6  10 791.887 238.464  15
   2  -6  -9 2735.63 398.090   2
  -2   6   9 2787.79 406.426  12
  -2   6   9 1907.94 338.112  15
  -2   6   9 2585.43 387.194  11
  -2   6   8 2290.74 353.459  11
   2  -6  -8 2532.27 390.092   2
  -2   6   8 2756.19 387.092  12
  -2   6   8 2457.20 376.544  15
  -2   6   8 3098.71 479.103   9
  -2   6   7 613.188 251.245  12
  -2   6   7-266.327 210.260   9
  -2   6   7 4.45178 106.124  11
   2  -6  -7 308.378 205.186   2
  -2   6   7-183.905 166.856  15
   2  -6  -6 399.240 182.907   2
  -2   6   6 151.119 175.702   9
  -2   6   6 239.299 186.228  11
  -2   6   6 235.294 158.579  15
  -2   6   6 430.061 204.146  14
   2  -6  -5-76.5259 109.387   2
   2  -6  -4 13381.7 696.331   2
   2  -6  -3 4594.02 398.613   2
  -2   6   3 4341.25 446.184   5
   2  -6  -2 2583.33 293.437   2
  -2   6   2 2782.64 291.912  18
  -2   6   2 2815.87 370.259   5
   2  -6  -1 6.03947 165.125  20
  -2   6   1 192.217 145.437  18
  -2   6   1 259.808 169.148   5
  -2   6   0 288.867 146.688  18
   2  -6   0 112.462 175.719  20
  -2   6   0-243.052 162.354   5
  -2   6  -1 10777.4 591.713  18
  -2   6  -1 10089.2 618.202   5
  -2   6  -2 5476.98 447.979  18
   2  -6   2 4774.70 465.991  20
  -2   6  -2 4799.13 435.458   5
  -2   6  -2 5840.59 470.450   4
   2  -6   3 4941.66 469.786  20
  -2   6  -3 5710.28 472.508   4
  -2   6  -3 5636.06 463.606   5
  -2   6  -4 12187.3 694.352   4
   2  -6   4 11000.0 687.601  20
  -2   6  -4 12028.2 672.033   5
   2  -6   5 4199.66 447.770  20
  -2   6  -5 4295.75 410.739   5
  -2   6  -5 4305.58 438.364   4
   2  -6   6 19.5129 174.757  20
  -2   6  -6 179.957 144.025   4
  -2   6  -6 408.676 180.756   5
   2  -6   7 2406.15 363.437  20
  -2   6  -7 2374.24 372.629  14
  -2   6  -7 3172.51 411.707   4
  -2   6  -7 2678.02 340.845   5
  -2   6  -8 1121.68 277.438  14
   2  -6   8 689.634 253.058  20
  -2   6  -8 910.268 259.447   4
   2  -6   8 687.186 222.285   6
  -2   6  -8 1410.56 294.662   8
   2  -6   9 6061.39 560.082   6
   2  -6   9 6222.03 590.938  20
  -2   6  -9 5465.50 508.098  16
  -2   6  -9 5950.50 555.734   8
  -2   6  -9 5028.83 528.782  14
  -2   6  -9 6120.64 588.070   4
  -2   6 -10 3233.10 451.115   4
   2  -6  10 3388.35 454.074  20
   2  -6  10 2925.63 391.121   6
  -2   6 -10 3225.55 448.504  14
  -2   6 -10 2846.80 422.809   8
  -2   6 -10 2484.01 372.453  16
  -2   6 -11 644.375 240.674  16
   2  -6  11 679.912 222.862   6
  -2   6 -11 676.106 271.864  14
  -2   6 -11 836.860 267.466   8
   2  -6  12 2627.60 399.163   6
  -2   6 -12 2565.48 397.630  16
  -2   6 -12 2720.56 408.067  14
  -2   6 -12 2789.53 423.980   8
   2  -6  12 2458.74 398.264  26
   2  -6  13-89.5093 198.222  26
   2  -6  13-179.268 181.381   6
  -2   6 -13-79.5366 172.782  16
  -2   6 -13-6.72748 158.943  14
  -2   6 -14 1975.44 339.204  16
   2  -6  14 1921.16 332.862   6
  -2   6 -14 2151.14 387.391  14
   2  -6  14 2472.34 372.957  26
  -2   6 -15 1405.89 297.227  14
   2  -6  15 2092.37 338.996   6
  -2   6 -15 2004.33 327.183  16
   2  -6  15 1668.44 297.004  26
   2  -6  16-98.2832 150.109   6
  -2   6 -16 4.88702 130.904  16
   2  -6  16-79.8564 147.325  26
  -2   6 -16 192.769 167.237  14
   2  -6  17 354.748 179.832   6
   2  -6  17 58.1870 122.463  26
  -2   6 -17 54.4605 152.043  14
  -2   6 -17 123.991 140.646  16
   2  -6  18 84.9124 110.619  26
  -2   6 -18-45.9849 105.121  16
  -2   6 -18-20.5243 114.424  14
   2  -6  18-31.8154 120.100   6
   2  -6  19 306.390 116.248   6
  -2   6 -19 305.008 117.517  14
  -2   5  18 97.0172 113.876  12
  -2   5  18 512.402 123.252   7
  -2   5  17 245.114 153.978   7
  -2   5  17 157.173 149.266  12
  -2   5  16-37.5913 151.426  12
  -2   5  16 18.9714 132.898   7
  -2   5  15-88.1154 122.130   7
  -2   5  15 293.099 185.346  12
  -2   5  14-95.6399 133.839   7
  -2   5  14-26.6196 161.883  12
  -2   5  14-172.758 170.070  15
  -2   5  13 96.4089 201.777  12
  -2   5  13 93.7287 160.860   7
  -2   5  13 174.626 186.150  15
  -2   5  13 241.257 161.613  11
  -2   5  12 1551.20 311.995  12
  -2   5  12 1844.16 321.091   7
  -2   5  12 2127.72 340.929  11
  -2   5  12 1665.33 326.076  15
  -2   5  11 2613.72 387.493  12
  -2   5  11 2781.79 357.333   7
  -2   5  11 2592.53 373.478  11
  -2   5  11 2090.43 369.684  15
  -2   5  10 786.642 241.537  12
  -2   5  10 426.947 169.838   7
  -2   5  10 10.4653 111.243  11
   2  -5 -10 609.008 243.925   2
  -2   5  10 724.932 236.834   1
  -2   5  10 495.981 213.026  15
  -2   5   9 1322.35 275.647  12
  -2   5   9 1740.28 275.880   7
  -2   5   9 1398.85 302.623  11
   2  -5  -9 1454.84 321.831   2
  -2   5   9 1572.39 310.999   1
  -2   5   9 1175.22 268.516  15
  -2   5   8-284.355 161.763  12
  -2   5   8 71.4870 85.2005  11
  -2   5   8-35.5379 173.700   1
   2  -5  -8-112.573 144.251   2
  -2   5   8-130.406 138.492  15
   2  -5  -7 2220.50 332.865   2
  -2   5   7 2394.06 354.113   1
   2  -5  -6 2990.83 370.114   2
   2  -5  -5 6856.82 505.110   2
  -2   5   5 7008.03 442.102  18
   2  -5  -4 349.625 156.862   2
  -2   5   4 185.103 124.451  18
   2  -5  -3 267.759 144.915   2
  -2   5   3-28.6149 92.5035  18
  -2   5   3-20.9756 129.932   5
  -2   5   2 7479.44 452.605  18
  -2   5   2 7461.89 511.831   5
   2  -5  -2 7896.16 470.653   2
  -2   5   1 39078.1 1101.06   5
  -2   5   1 40300.0 1038.33  18
   2  -5   0 10318.5 594.959  20
   2  -5   0 12617.2 555.041   2
  -2   5   0 11284.3 565.131  18
  -2   5   0 11233.8 593.760   5
   2  -5   1 3916.40 382.927  20
  -2   5  -1 4022.59 354.541  18
   2  -5   1 4845.05 345.013   2
  -2   5  -1 3806.47 355.746   5
  -2   5  -2 5241.61 417.059   4
   2  -5   2 6038.10 373.380   2
   2  -5   2 5241.31 442.741  20
  -2   5  -2 4982.77 405.587  18
  -2   5  -2 5535.46 414.632   5
   2  -5   3 20131.1 841.347  20
  -2   5  -3 19733.1 787.703  18
   2  -5   3 23172.3 713.215   2
  -2   5  -3 20592.2 773.246   5
  -2   5  -3 21225.6 825.489   4
  -2   5  -4 1674.85 267.116   4
   2  -5   4 1864.86 217.948   2
  -2   5  -4 1852.71 285.789  18
   2  -5   4 1690.59 292.007  20
  -2   5  -4 1578.96 235.170   5
  -2   5  -5 50.9374 146.607   4
   2  -5   5 2.28162 155.689  20
  -2   5  -5-63.2313 131.696   5
  -2   5  -6 99.7213 167.479   4
   2  -5   6 172.830 148.760  20
  -2   5  -6 115.525 110.797   5
  -2   5  -7-258.275 134.489  21
  -2   5  -7 16.5334 145.379   4
   2  -5   7-12.8779 167.061  20
  -2   5  -7-77.3090 127.469   5
  -2   5  -8 14688.4 731.209  21
   2  -5   8 13561.3 789.303  20
  -2   5  -8 15470.3 830.220   4
  -2   5  -9-21.0131 148.433  14
  -2   5  -9 438.505 172.138  21
  -2   5  -9 44.9919 170.404   4
   2  -5   9 365.435 205.054  20
  -2   5  -9-15.8770 141.793   8
  -2   5 -10-50.4597 188.652  14
   2  -5  10-75.5780 237.934  20
   2  -5  10 65.0147 146.592   6
  -2   5 -10 67.1088 217.647  27
  -2   5 -10 10.1897 107.393  16
  -2   5 -10 134.180 228.550   8
  -2   5 -10 64.7490 158.143   4
  -2   5 -10-81.4755 143.374  21
  -2   5 -11 69.4917 148.691  21
  -2   5 -11 3.24248 80.4121   4
   2  -5  11-122.068 200.877  20
  -2   5 -11 74.8100 169.024  16
  -2   5 -11 263.306 178.013   8
   2  -5  11 153.273 148.200   6
  -2   5 -11 500.919 260.161  27
  -2   5 -12 283.935 209.802  14
  -2   5 -12 452.867 204.153  27
  -2   5 -12-300.564 221.985   4
   2  -5  12 737.380 267.825  20
   2  -5  12 58.6525 159.943   6
  -2   5 -12 512.516 216.187  16
   2  -5  12 381.284 211.571  26
  -2   5 -13 3064.86 438.370  14
   2  -5  13 3302.77 451.949  26
   2  -5  13 2819.94 410.881   6
  -2   5 -13 3217.42 438.803  16
  -2   5 -13 2931.59 431.880  27
  -2   5 -14 1116.34 280.820  14
   2  -5  14 1093.47 284.809  26
  -2   5 -14 710.452 265.395  27
   2  -5  14 1026.44 285.310   6
  -2   5 -14 1345.71 303.095  16
   2  -5  15 299.985 196.279   6
   2  -5  15 99.2226 153.058  26
  -2   5 -15 352.160 197.537  16
  -2   5 -15 245.833 215.364  14
   2  -5  16 481.243 205.390  26
  -2   5 -16 653.469 239.296  14
   2  -5  16 615.412 230.421   6
  -2   5 -16 454.484 211.674  16
   2  -5  17 102.625 147.719  26
  -2   5 -17-303.477 182.596  16
   2  -5  17 47.9387 169.473   6
  -2   5 -17-29.3552 166.142  14
  -2   5 -18 861.320 205.328  16
  -2   5 -18 532.875 204.605  14
   2  -5  18 520.534 186.647   6
   2  -5  18 598.071 172.094  26
   2  -5  19-20.5394 108.050   6
  -2   5 -19 115.041 126.101  14
  -2   4  19 195.977 88.2744  12
  -2   4  19 155.346 105.582   7
  -2   4  18-11.0514 132.256  12
  -2   4  18-58.4154 120.087   7
   2  -4 -17-239.025 109.212  27
  -2   4  17 29.5110 137.748   7
  -2   4  17-79.6482 140.589  12
  -2   4  16-4.02934 165.489  12
  -2   4  16-77.6337 139.433   7
   2  -4 -16-76.0028 158.089  27
   2  -4 -15-17.2784 144.560  27
  -2   4  15 188.199 150.959   7
  -2   4  15-155.452 179.365  12
  -2   4  14 340.427 193.984  12
  -2   4  14 442.861 230.199   7
  -2   4  14 74.3562 145.035  15
  -2   4  13 2242.23 371.528  12
  -2   4  13 1814.87 307.706   7
  -2   4  13 2694.58 391.044  15
  -2   4  12 1547.16 326.658  12
  -2   4  12 1804.00 339.877   7
  -2   4  12 2429.39 392.934   1
  -2   4  12 1984.41 342.906  15
   2  -4 -12 2739.64 439.507   2
  -2   4  11 305.814 189.053   7
   2  -4 -11-208.247 184.705   2
  -2   4  11 121.009 159.249  12
  -2   4  11-327.649 190.338  15
  -2   4  11-200.078 142.193  11
  -2   4  11-187.308 164.767   1
  -2   4  10 561.563 177.536   7
   2  -4 -10 640.352 236.246   2
  -2   4  10 418.079 180.958  11
  -2   4  10 495.619 222.091   1
  -2   4  10 847.607 236.048  12
  -2   4  10 296.471 182.187  15
  -2   4   9-84.8173 144.148   1
   2  -4  -9-159.503 186.665   2
   2  -4  -8 1218.57 263.198   2
  -2   4   8 1404.48 227.991  18
  -2   4   8 1341.25 269.503   1
  -2   4   7 17691.0 818.510   1
  -2   4   7 18157.4 735.886  18
   2  -4  -7 17260.3 812.728   2
  -2   4   6 5651.78 406.497  18
  -2   4   6 5536.10 456.031   1
   2  -4  -6 5159.85 443.362   2
  -2   4   5 3635.66 323.625  18
   2  -4  -5 3665.58 367.787   2
  -2   4   4 11440.8 538.760  18
   2  -4  -4 11651.3 584.842   2
  -2   4   3 13104.5 569.715  18
   2  -4  -3 14190.5 615.264   2
  -2   4   2 5741.34 378.882  18
  -2   4   2 5283.94 391.149   5
   2  -4  -2 5666.28 386.067   2
   2  -4  -1 7631.79 426.580   2
  -2   4   1 7222.60 426.829  18
  -2   4   1 6980.60 441.636   5
  -2   4   0 13358.6 576.002  18
  -2   4   0 13572.7 579.427   5
   2  -4   0 13653.2 548.832   2
  -2   4  -1 67.8674 140.189  18
   2  -4   1 53.0929 117.463   2
  -2   4  -1 27.8325 139.435   5
   2  -4   1 33.5673 159.628  20
   2  -4   2 7150.51 399.750   2
  -2   4  -2 6681.85 429.684   4
   2  -4   2 6361.10 435.371  20
  -2   4  -2 6246.02 415.818  18
  -2   4  -2 6448.81 397.179   5
   2  -4   3 16008.4 587.172   2
  -2   4  -3 15646.0 659.811   4
   2  -4   3 14545.2 655.683  20
  -2   4  -3 15350.4 652.268  18
  -2   4  -3 15696.1 599.107   5
   2  -4   4 10287.8 483.925   2
   2  -4   4 9113.42 534.603  20
  -2   4  -4 10549.3 436.343  21
  -2   4  -4 9105.45 527.470  18
  -2   4  -4 9832.57 550.319   4
  -2   4  -4 10008.3 478.861   5
  -2   4  -5 2978.31 333.263   4
   2  -4   5 3498.90 359.825  20
   2  -4   5 3361.89 297.355   2
  -2   4  -5 3417.50 282.562  21
  -2   4  -5 3164.64 340.373  18
  -2   4  -5 3334.48 290.211   5
   2  -4   5 3344.13 282.040   1
  -2   4  -6 451.753 137.799  21
   2  -4   6 516.063 199.551  20
  -2   4  -6 532.307 196.799   4
   2  -4   6 485.949 141.092   1
  -2   4  -6 332.709 135.024   5
  -2   4  -7 3142.87 366.558   4
   2  -4   7 3494.59 312.837   1
  -2   4  -7 3231.62 321.357  21
   2  -4   7 3119.87 361.431  20
   2  -4   8 1274.64 262.982  20
  -2   4  -8 1080.02 258.484   4
  -2   4  -8 1369.00 241.628  21
  -2   4  -9 2564.87 369.152   4
   2  -4   9 2511.01 359.557  20
  -2   4  -9 2079.64 309.280  21
  -2   4 -10 6256.39 553.857   4
   2  -4  10 5725.90 541.060  20
  -2   4 -10 5922.56 547.443  27
  -2   4 -10 7102.01 592.381  16
   2  -4  10 6155.81 524.786   6
  -2   4 -10 5479.41 534.109   8
  -2   4 -10 5800.05 503.083  21
  -2   4 -11 9906.08 685.836  21
   2  -4  11 9189.45 694.044  20
  -2   4 -11 10244.0 725.900  27
  -2   4 -11 8997.55 667.623  16
   2  -4  11 9909.75 691.654   6
  -2   4 -11 9527.21 689.802   4
   2  -4  11 9973.37 698.555  26
   2  -4  12 2151.95 369.838  26
  -2   4 -12 1691.88 312.535   4
   2  -4  12 1975.25 337.057  22
   2  -4  12 1968.65 355.417  20
   2  -4  12 1629.02 312.229   6
  -2   4 -12 1648.92 321.500  16
  -2   4 -12 1400.47 304.403  27
  -2   4 -12 1592.06 310.519  21
   2  -4  13 666.125 241.335   6
   2  -4  13 1385.02 279.359  22
  -2   4 -13 1730.62 320.947  16
   2  -4  13 1440.62 319.372  26
  -2   4 -13 1278.83 293.369  27
   2  -4  14 156.740 165.957  22
   2  -4  14 263.949 184.265   6
  -2   4 -14 19.3027 179.520  16
  -2   4 -14 11.4991 161.454  27
   2  -4  14 190.382 181.733  26
   2  -4  15 249.423 200.357  26
   2  -4  15 73.6037 141.432  22
   2  -4  15-254.115 216.556   6
  -2   4 -15 53.0123 135.363  16
  -2   4 -15-103.208 158.379  27
   2  -4  16 3059.31 377.244  26
   2  -4  16 2756.23 366.623  22
   2  -4  16 2344.98 366.772   6
  -2   4 -16 2138.18 353.572  16
  -2   4 -16 2292.61 379.421  27
   2  -4  17 727.310 220.284  26
   2  -4  17 859.833 258.494   6
   2  -4  17 444.988 180.588  22
  -2   4 -17 663.277 230.688  16
  -2   4 -17 732.696 258.784  14
  -2   4 -18 73.6566 157.207  14
   2  -4  18 299.869 137.514  22
   2  -4  18-73.5413 140.641   6
  -2   4 -18-159.402 159.584  16
   2  -4  19-70.0354 116.398   6
  -2   4 -19 143.280 133.708  14
   2  -4  20 210.483 99.4378   6
  -2   4 -20 209.204 106.389  14
  -2   3  20 212.230 97.3982   7
  -2   3  19-14.7954 116.429  12
  -2   3  19 33.6308 127.133   7
  -2   3  18 204.559 146.515   7
  -2   3  18 401.983 191.041  12
   2  -3 -18 460.287 169.530  27
  -2   3  17 2430.42 335.111   7
  -2   3  17 1940.10 320.670  12
   2  -3 -17 1934.39 320.312  27
  -2   3  16 123.959 172.491   7
  -2   3  16 173.970 187.783  12
   2  -3 -16-40.0592 182.495  27
  -2   3  15-196.847 166.683   7
  -2   3  15 140.862 182.135  12
  -2   3  14 790.188 248.559  12
  -2   3  14 521.521 203.315   7
  -2   3  14 625.609 224.896  15
  -2   3  13-228.107 189.272  12
  -2   3  13 42.6626 157.157   7
  -2   3  13 120.427 189.646   1
  -2   3  13 5.71435 139.329  24
  -2   3  13 237.262 198.991  15
   2  -3 -13-33.5605 112.117   2
  -2   3  12 380.898 194.645   7
  -2   3  12-138.551 177.796   1
   2  -3 -12-79.9434 189.357   2
  -2   3  12-241.901 166.700  24
  -2   3  12 479.867 243.095  15
  -2   3  11 1043.20 278.965   1
  -2   3  11 1370.60 289.875   7
   2  -3 -11 1781.06 326.410   2
  -2   3  11 1695.15 267.941  15
   2  -3 -10 2073.14 337.819   2
  -2   3  10 2592.55 374.196   1
  -2   3  10 2613.60 337.609  18
  -2   3   9 1334.46 272.120   1
   2  -3  -9 920.240 233.870   2
  -2   3   9 913.909 210.754  18
  -2   3   8 5811.26 436.902  18
  -2   3   8 5718.57 487.272   1
   2  -3  -8 5267.75 462.364   2
  -2   3   7 6104.42 434.156  18
  -2   3   7 6591.94 489.573   1
   2  -3  -7 6266.77 476.497   2
  -2   3   6 15785.8 651.867  18
  -2   3   6 15511.9 704.237   1
   2  -3  -6 16777.9 721.562   2
  -2   3   5 4950.56 362.941  18
   2  -3  -5 5358.90 402.787   2
  -2   3   5 5405.78 409.462   1
  -2   3   4 25157.1 762.480  18
   2  -3  -4 25405.5 806.666   2
   2  -3  -3 8478.06 455.630   2
  -2   3   3 8507.26 445.743  18
  -2   3   2 3760.61 305.062  18
   2  -3  -2 3656.07 306.113   2
   2  -3  -1 19651.7 638.675   2
  -2   3   1 18995.4 634.486  18
  -2   3   1 19062.0 631.289   5
   2  -3   0 17714.4 598.331   2
  -2   3   0 16777.2 599.265  18
  -2   3   0 17106.7 573.282   5
   2  -3   1 2835.53 278.788  20
  -2   3  -1 3180.07 292.120  18
   2  -3   1 3172.78 274.697   2
  -2   3  -1 3348.34 263.372   5
   2  -3   2 10066.7 488.243  20
   2  -3   2 10838.5 472.793   2
  -2   3  -2 11067.8 313.374  21
  -2   3  -2 10013.8 421.547   5
  -2   3  -2 10070.6 488.570  18
  -2   3  -3 725.211 184.120   4
  -2   3  -3 873.201 115.812  21
   2  -3   3 811.706 194.593  20
  -2   3  -3 970.184 199.131  18
   2  -3   3 1005.12 180.012   2
  -2   3  -3 834.997 146.381   5
   2  -3   4 93474.5 1514.55  20
  -2   3  -4 97246.9 1219.54  21
  -2   3  -4 94696.2 1551.68   4
  -2   3  -4 93255.2 1534.35  18
  -2   3  -4 98637.5 1244.57   5
   2  -3   4 92928.8 1415.15   2
  -2   3  -5 1529.83 232.616   4
  -2   3  -5 1296.57 230.367  18
  -2   3  -5 1615.40 197.005  21
   2  -3   5 1685.54 248.862  20
  -2   3  -5 1701.79 176.317   5
   2  -3   5 1544.23 223.987   2
   2  -3   5 1574.33 218.565   1
   2  -3   6 3637.88 316.143   1
  -2   3  -6 3553.32 353.038   4
   2  -3   6 3653.42 329.350   2
  -2   3  -6 4166.57 320.941  21
   2  -3   6 3693.06 355.194  20
  -2   3  -7 287.207 171.388   4
  -2   3  -7 258.749 147.105  21
   2  -3   7 123.206 147.834  20
   2  -3   7 293.814 142.921   1
   2  -3   8 8508.29 558.985  20
  -2   3  -8 9690.30 554.423  21
   2  -3   8 9528.78 541.107   1
  -2   3  -8 9550.76 591.066   4
   2  -3   9 507.662 200.621  20
   2  -3   9 825.767 210.727   1
  -2   3  -9 793.931 219.034   4
  -2   3  -9 231.220 163.080  21
  -2   3 -10 3120.84 373.593   4
  -2   3 -10 2962.70 369.891  21
   2  -3  10 2882.58 378.875  20
   2  -3  10 3234.09 359.306   1
   2  -3  11 231.674 161.277  26
  -2   3 -11 163.463 173.458  13
  -2   3 -11 333.335 165.979   4
   2  -3  11 110.811 156.192  22
   2  -3  11-228.153 140.616   7
   2  -3  11-25.4731 175.583   6
  -2   3 -11 2.74280 156.772  21
  -2   3 -11-105.699 183.622  27
   2  -3  11-141.250 180.840  20
  -2   3 -11 7.29315 130.204  16
   2  -3  12 1975.94 350.535  26
   2  -3  12 2291.48 342.630   7
  -2   3 -12 2362.29 383.156  27
  -2   3 -12 2315.37 350.232  13
   2  -3  12 2349.35 362.544  22
  -2   3 -12 2115.50 366.413  21
   2  -3  12 2516.18 398.728  20
   2  -3  12 2261.14 379.110   6
  -2   3 -12 1870.94 333.818  16
  -2   3 -13 4030.68 444.762  13
   2  -3  13 4148.96 459.969  22
   2  -3  13 4346.77 485.810   6
  -2   3 -13 4469.12 501.282  21
  -2   3 -13 3876.47 476.512  27
   2  -3  13 3537.36 450.195  20
  -2   3 -13 4348.95 499.865  16
   2  -3  13 4673.88 490.215   7
   2  -3  13 4035.77 470.732  26
   2  -3  14 8788.68 661.240  26
   2  -3  14 8706.75 644.372   7
  -2   3 -14 7841.99 653.600  16
   2  -3  14 8412.52 658.281  22
  -2   3 -14 7430.79 640.263  27
   2  -3  14 7711.37 651.314   6
  -2   3 -14 8878.93 648.961  13
   2  -3  15 7489.87 597.113  26
   2  -3  15 7188.80 599.393  22
   2  -3  15 6396.43 585.708   6
  -2   3 -15 6363.67 590.578  16
   2  -3  15 7888.79 609.235   7
  -2   3 -15 6902.71 558.481  13
  -2   3 -15 7555.76 640.086  27
   2  -3  16 223.567 181.648   6
   2  -3  16 103.149 155.055   7
   2  -3  16 278.699 170.622  26
   2  -3  16-128.878 159.699  22
  -2   3 -16 117.346 180.523  13
  -2   3 -16 47.3429 148.066  16
  -2   3 -16-161.386 206.948  27
   2  -3  17 1445.32 244.645   7
   2  -3  17 1350.15 285.310  22
  -2   3 -17 1534.43 287.461  27
   2  -3  17 1523.31 290.639   6
  -2   3 -17 1553.29 290.283  16
   2  -3  18 593.242 184.375  22
   2  -3  18 917.271 232.424   6
  -2   3 -18 832.771 220.726  16
   2  -3  18 676.660 180.380   7
   2  -3  19 105.827 124.622   6
  -2   3 -19-63.8225 130.227  14
   2  -3  20 98.8340 86.6321   6
  -2   3 -20 142.199 104.876  14
  -2   2  20 75.0304 102.433   7
   2  -2 -20-14.3733 97.7662  27
  -2   2  20-61.8754 121.837  12
  -2   2  19 59.5530 151.052  12
   2  -2 -19-15.4110 118.175  27
  -2   2  19 3.81041 121.502   7
   2  -2 -18 75.9315 164.959  27
  -2   2  18-107.292 141.207   7
  -2   2  18 237.751 163.958  12
  -2   2  17 562.015 214.306  22
  -2   2  17 646.634 212.227  12
   2  -2 -17 634.917 242.772  27
  -2   2  17 726.949 228.718   7
  -2   2  16 809.394 244.712   7
  -2   2  16 1276.44 269.840  22
  -2   2  16 978.772 282.952  12
   2  -2 -16 646.206 245.317  27
  -2   2  15 1480.36 319.918  12
  -2   2  15 1719.26 325.892  24
  -2   2  15 1523.93 294.126  22
  -2   2  15 1654.30 317.567   7
  -2   2  14 750.251 234.283  22
  -2   2  14 553.236 220.048  24
  -2   2  14 153.422 157.537   7
  -2   2  13 978.609 256.434   1
  -2   2  13 804.643 219.017  24
   2  -2 -13 1116.55 300.917   2
  -2   2  13 823.754 248.882   7
  -2   2  12 469.246 216.001  24
  -2   2  12 851.715 225.571  18
  -2   2  12 567.257 229.805   7
  -2   2  12 853.260 243.820   1
   2  -2 -12 392.998 224.907   2
  -2   2  11 1672.45 288.627  18
   2  -2 -11 1557.08 306.749   2
  -2   2  11 1220.52 279.246   7
  -2   2  11 1561.84 313.577   1
  -2   2  10 10504.3 637.517  18
   2  -2 -10 11149.2 691.210   2
  -2   2  10 10935.2 692.009   1
   2  -2  -9 893.061 236.765   2
  -2   2   9 807.451 218.667  18
   2  -2  -9 819.781 180.011  21
  -2   2   9 538.085 185.548   1
   2  -2  -8 308.625 173.263   2
   2  -2  -8 650.064 154.801  21
  -2   2   8 375.552 164.759  18
  -2   2   8 482.262 187.683   1
   2  -2  -7 943.422 151.203  21
   2  -2  -7 954.190 224.580   2
  -2   2   7 1115.80 236.630   1
   2  -2  -7 974.616 159.570   4
  -2   2   7 985.792 218.456  18
   2  -2  -6 32045.2 939.450   2
  -2   2   6 30012.9 871.779  18
  -2   2   6 29391.6 898.998   1
   2  -2  -5 12841.4 571.047   2
   2  -2  -5 12960.7 366.903  21
  -2   2   5 13014.5 384.829  19
  -2   2   5 10933.9 514.637  18
  -2   2   5 11217.6 547.337   1
   2  -2  -4 6782.69 210.971  21
   2  -2  -4 6368.85 398.997   2
  -2   2   4 6447.26 285.213  19
  -2   2   4 6086.49 378.466  18
  -2   2   4 6553.07 336.613  17
  -2   2   3 2641.63 264.652  18
  -2   2   3 2572.24 229.012  17
   2  -2  -3 2841.74 276.617   2
  -2   2   3 2626.66 192.864  19
   2  -2  -2 17375.9 587.280   2
  -2   2   2 17224.8 583.023  18
  -2   2   2 18259.9 561.627  17
  -2   2   2 17937.0 496.802  19
  -2   2   1 8330.17 358.751  19
  -2   2   1 8436.29 412.280  18
  -2   2   1 7814.55 382.432  17
   2  -2  -1 8128.04 406.560   2
   2  -2   0 2017.22 217.640   2
  -2   2   0 2197.40 212.514  19
  -2   2   0 2070.29 231.762  18
  -2   2   0 2165.54 232.293  17
  -2   2  -1 1119.96 72.3428  21
   2  -2   1 1145.75 179.424  20
  -2   2  -1 1164.77 182.673  19
  -2   2  -1 1292.13 202.966  18
   2  -2   1 991.218 171.407   2
  -2   2  -1 1184.38 196.316  17
  -2   2  -2 9569.86 438.588  17
   2  -2   2 9490.88 435.720   2
  -2   2  -2 9992.38 283.982  21
   2  -2   2 10017.1 433.810  20
  -2   2  -2 9316.44 433.765  19
  -2   2  -2 9720.90 347.150   5
  -2   2  -2 9259.91 444.094  18
   2  -2   3 32065.9 809.424   2
  -2   2  -3 34431.7 628.556  21
   2  -2   3 33527.7 792.274  20
  -2   2  -3 33124.8 828.751  18
  -2   2  -3 34434.6 613.915   5
  -2   2  -3 32927.0 806.247  17
   2  -2   4 9387.54 447.441  20
  -2   2  -4 8827.13 366.369  21
   2  -2   4 8913.20 447.697   2
  -2   2  -4 9390.33 308.603   5
  -2   2  -4 9272.44 465.542  18
  -2   2  -5 17271.3 656.090   4
   2  -2   5 18372.8 672.735   2
  -2   2  -5 18303.5 581.762  21
   2  -2   5 18006.4 639.830  20
  -2   2  -5 18764.2 683.785  18
   2  -2   5 18824.5 664.378   1
   2  -2   6 136.277 142.745   1
  -2   2  -6 46.2476 116.902  21
   2  -2   6 68.4780 126.866  20
  -2   2  -6-8.83041 126.207   4
  -2   2  -7 31.4908 133.472   4
   2  -2   7 58.0959 147.845   1
  -2   2  -7 45.7426 136.700  21
   2  -2   7 76.7857 139.539  20
   2  -2   8 1124.51 221.397   1
  -2   2  -8 1415.54 241.993   4
  -2   2  -8 1130.40 222.565  21
   2  -2   8 862.372 201.319  20
  -2   2  -9 3590.37 376.840  21
   2  -2   9 3902.60 389.382  20
   2  -2   9 3789.58 380.866   1
  -2   2 -10 90.0304 148.696  21
   2  -2  10 390.724 190.635  20
   2  -2  10 353.553 194.389   1
   2  -2  11-31.3370 112.456  26
  -2   2 -11 149.234 153.765  13
   2  -2  11-241.966 178.921  22
  -2   2 -11-9.52402 164.824  21
   2  -2  11-326.277 150.624  20
  -2   2 -11-1.43846 159.576  27
   2  -2  11 180.244 131.432   7
   2  -2  11-145.396 149.179   6
   2  -2  11-203.299 176.951   1
  -2   2 -11-105.258 138.739  16
   2  -2  12 907.711 245.708   7
  -2   2 -12 1057.56 271.101  13
   2  -2  12 1080.00 263.801  22
   2  -2  12 931.288 259.920  20
  -2   2 -12 910.844 260.371  21
   2  -2  12 764.183 239.649   6
  -2   2 -12 550.636 207.256  16
   2  -2  12 1066.44 253.646   1
   2  -2  12 865.642 253.365  26
  -2   2 -12 756.111 247.647  27
  -2   2 -13 849.806 265.638  21
  -2   2 -13 832.985 243.047  13
   2  -2  13 314.213 171.401   7
   2  -2  13 509.214 221.449   6
   2  -2  13 839.503 236.689  22
   2  -2  13 544.412 220.735  20
  -2   2 -13 910.189 248.823  16
   2  -2  13 404.655 207.926  26
  -2   2 -13 859.561 265.788  27
   2  -2  13 421.385 202.710   1
   2  -2  14 3627.25 426.871  26
   2  -2  14 3313.89 441.043   7
  -2   2 -14 2697.15 399.839  13
   2  -2  14 2458.29 398.436  22
   2  -2  14 2810.05 416.683   6
  -2   2 -14 2835.30 411.152  16
  -2   2 -14 3711.25 464.855  27
   2  -2  15-279.764 194.222  26
   2  -2  15 185.214 173.424   6
   2  -2  15-113.953 150.892  22
  -2   2 -15-35.4962 146.334  13
  -2   2 -15 198.652 184.653  27
  -2   2 -15 135.154 193.974  16
   2  -2  15 49.9283 178.460   7
   2  -2  16 1216.90 276.499   7
   2  -2  16 1508.20 307.062  22
  -2   2 -16 1713.26 332.513  27
  -2   2 -16 1637.72 322.295  16
   2  -2  16 1323.33 299.610   6
  -2   2 -16 1759.05 304.785  13
  -2   2 -17-173.067 144.982  13
   2  -2  17 438.648 212.199  22
   2  -2  17 210.090 167.727   7
   2  -2  17 257.772 173.099   6
  -2   2 -17 208.187 166.294  16
  -2   2 -17 210.196 180.543  27
  -2   2 -18 263.196 167.240  16
   2  -2  18 158.746 160.196  22
   2  -2  18-39.7873 140.930   6
  -2   2 -18-53.0335 125.817  13
   2  -2  18 154.119 151.131   7
   2  -2  19 559.399 150.844   7
   2  -2  19 545.192 179.431   6
  -2   2 -20 310.225 130.235  14
   2  -2  20 455.089 127.883   6
   2  -1 -20 234.309 133.504  27
  -2   1  20 494.550 145.164   7
  -2   1  20 107.052 101.041  12
  -2   1  19 188.592 135.563  12
  -2   1  19 11.2270 122.964   7
  -2   1  19 56.4401 128.523  22
   2  -1 -19 165.676 169.618  27
  -2   1  18 608.458 200.555  12
  -2   1  18 438.543 173.213  22
  -2   1  18 413.990 188.758   7
   2  -1 -18 491.123 207.792  27
  -2   1  17 664.755 217.662  22
  -2   1  17 383.392 193.893  12
  -2   1  17 338.672 229.163   7
   2  -1 -17 304.931 199.379  27
  -2   1  16 483.156 226.570   7
  -2   1  16 695.188 243.224  22
   2  -1 -16 335.882 212.849  27
  -2   1  16 894.846 264.363  24
  -2   1  15 15.6496 168.874  24
  -2   1  15 443.770 215.193  22
  -2   1  15 327.311 204.223   7
   2  -1 -15 183.673 142.063  16
  -2   1  14 610.138 226.976   7
   2  -1 -14 1229.51 261.554  16
  -2   1  14 338.883 220.307  22
   2  -1 -14 649.350 227.021   2
  -2   1  14 535.109 243.269  24
  -2   1  14 745.187 237.979   1
  -2   1  13 207.299 143.939   7
  -2   1  13-234.762 175.164  24
  -2   1  13 360.926 170.436  18
  -2   1  13-158.768 201.672  22
   2  -1 -13 28.6716 191.146   2
  -2   1  13-245.534 193.885   1
   2  -1 -13 313.135 146.957  16
  -2   1  12 492.349 226.913  24
  -2   1  12 222.069 203.440  18
  -2   1  12 506.038 191.225   7
   2  -1 -12 555.717 191.785  21
  -2   1  12 336.273 147.051  22
  -2   1  12 55.7699 149.934   1
   2  -1 -12 164.166 185.684   2
  -2   1  11 1501.78 280.823  18
   2  -1 -11 1729.87 313.720   2
   2  -1 -11 1777.25 279.209  21
  -2   1  11 1403.65 280.837   1
  -2   1  10 1846.09 292.490   1
   2  -1 -10 1745.49 261.714  21
  -2   1  10 1285.68 257.199  18
   2  -1 -10 1858.62 302.537   2
  -2   1   9 1240.83 241.358  18
   2  -1  -9 1165.96 229.823   2
   2  -1  -9 1687.83 242.188  21
   2  -1  -9 1489.28 221.686   4
  -2   1   9 1413.27 263.229   1
   2  -1  -8 6527.98 398.147   4
   2  -1  -8 6302.28 391.048  21
  -2   1   8 5651.36 432.681  18
  -2   1   8 6011.79 450.485   1
   2  -1  -8 5452.22 429.195   2
   2  -1  -7 249.148 156.695   2
   2  -1  -7 329.072 124.811  21
  -2   1   7 246.738 160.902  18
  -2   1   7 170.348 68.1534  17
  -2   1   7 233.325 82.0275  19
  -2   1   7 413.529 162.901   1
   2  -1  -7 393.290 134.566   4
   2  -1  -6 532.589 120.913  21
  -2   1   6 531.226 167.400   1
  -2   1   6 560.698 122.141  19
   2  -1  -6 576.098 179.105   2
  -2   1   6 504.715 169.550  18
  -2   1   6 461.111 107.877  17
   2  -1  -5 5457.49 258.911  21
  -2   1   5 4873.55 357.948  18
  -2   1   5 4943.62 285.206  17
  -2   1   5 4809.10 274.758  19
   2  -1  -5 4862.46 345.572   2
   2  -1  -4 8705.59 275.984  21
  -2   1   4 8074.69 351.479  19
  -2   1   4 8252.45 427.612  18
  -2   1   4 8265.67 367.952  17
   2  -1  -4 8065.60 416.576   2
  -2   1   3 1165.36 166.455  19
   2  -1  -3 1304.34 195.999   2
  -2   1   3 765.193 173.139  18
  -2   1   3 1075.19 162.859  17
   2  -1  -2 1389.38 199.869   2
  -2   1   2 1335.74 179.824  19
  -2   1   2 1292.55 195.715  18
  -2   1   2 1187.62 181.330  17
   2  -1  -1 16828.9 544.323   2
  -2   1   1 18166.0 547.401  17
  -2   1   1 17554.0 524.216  19
  -2   1   1 17098.3 547.357  18
  -2   1   0 707.109 62.8527  21
  -2   1   0 640.330 155.048  19
   2  -1   0 586.040 154.664   2
  -2   1   0 505.147 141.219  17
   2  -1   1 1826.79 221.763   2
  -2   1  -1 2172.10 131.321  21
  -2   1  -1 1931.41 214.933  19
  -2   1  -1 1877.63 210.776  17
   2  -1   1 1908.91 175.576  20
  -2   1  -1 2108.47 225.309  18
   2  -1   2 154.420 90.9290  20
  -2   1  -2 174.139 131.461  18
  -2   1  -2 116.151 136.163  19
  -2   1  -2 153.227 135.201  17
   2  -1   2 217.553 145.328   2
  -2   1  -2 197.819 72.8209  21
   2  -1   3 19897.3 638.542   2
   2  -1   3 20396.3 540.504  20
  -2   1  -3 19626.4 510.004  21
  -2   1  -3 19762.6 633.972  19
  -2   1  -3 20207.1 613.833  18
  -2   1  -3 19299.9 592.292  17
  -2   1  -4 63.9133 124.711  18
  -2   1  -4 101.418 102.951  21
   2  -1   4 16.7179 90.3817  20
  -2   1  -4 72.9685 144.845  19
  -2   1  -4 50.1982 117.461  17
   2  -1   4 108.676 136.109   2
  -2   1  -5 2552.99 248.512  21
  -2   1  -5 2704.04 250.556  17
   2  -1   5 2552.67 277.241   2
   2  -1   5 2591.36 237.565  20
  -2   1  -5 2571.54 262.312  18
   2  -1   5 2617.32 282.170   1
   2  -1   6 14042.4 622.497   1
   2  -1   6 14925.8 570.410  20
  -2   1  -6 13451.9 572.164  21
   2  -1   7 3321.11 345.586   1
  -2   1  -7 3175.75 313.976  21
   2  -1   7 3811.19 320.470  20
   2  -1   8 9418.00 575.130   1
  -2   1  -8 9742.31 566.245  21
   2  -1   8 10351.5 546.993  20
   2  -1   9 13968.1 732.975   1
  -2   1  -9 13973.0 714.002  21
   2  -1   9 14513.7 693.843  20
   2  -1  10 530.297 184.532  20
   2  -1  10 743.384 217.875   1
  -2   1 -10 580.896 204.531  21
   2  -1  11 7381.63 555.417  20
   2  -1  11 7209.48 581.680  22
   2  -1  11 7228.45 590.533   1
  -2   1 -11 8202.58 610.448  27
  -2   1 -11 6999.62 573.318  21
   2  -1  11 7130.60 579.441   6
  -2   1 -11 7082.30 578.216  16
   2  -1  11 7131.82 584.076   7
   2  -1  12 166.220 179.288  26
   2  -1  12 125.418 193.290   6
   2  -1  12 548.729 225.772  22
   2  -1  12 21.8895 139.052   7
  -2   1 -12 64.1084 197.520  21
  -2   1 -12 226.738 168.442  27
  -2   1 -12 36.8079 112.361  16
   2  -1  12-138.370 168.411   1
   2  -1  13 2934.46 406.141   7
   2  -1  13 3338.35 430.501  22
  -2   1 -13 2592.46 418.219  21
   2  -1  13 3486.26 432.814   6
  -2   1 -13 3464.91 417.553  16
   2  -1  13 3407.55 443.613  26
   2  -1  13 3162.69 425.889   1
  -2   1 -13 3620.64 436.989  27
   2  -1  14 674.906 218.190  26
  -2   1 -14 584.385 213.721  13
   2  -1  14 413.877 230.211  22
   2  -1  14 563.240 226.669   6
  -2   1 -14 237.616 178.991  16
   2  -1  14 494.332 224.553   7
  -2   1 -14 735.243 245.935  27
  -2   1 -15 192.463 183.740  13
   2  -1  15 283.604 181.626   7
   2  -1  15 207.616 183.632  22
   2  -1  15 298.081 191.256   6
  -2   1 -15 259.956 175.399  16
  -2   1 -15 475.909 223.577  27
   2  -1  16 265.792 189.587  22
   2  -1  16 170.583 172.723   6
  -2   1 -16 314.134 185.485  16
  -2   1 -16 223.992 181.339  27
   2  -1  16 152.831 180.727   7
  -2   1 -16 46.2771 152.911  13
   2  -1  17 686.398 251.441  22
  -2   1 -17 615.658 188.283  13
   2  -1  17 403.663 226.636   6
  -2   1 -17 732.412 245.245  16
   2  -1  17 943.275 252.776   7
  -2   1 -17 821.957 231.515  27
  -2   1 -18 184.088 137.859  13
   2  -1  18 333.201 158.301   7
   2  -1  18 414.130 186.532   6
   2  -1  19 243.524 127.437   6
  -2   1 -19 41.8189 104.288  13
   2  -1  19-87.1637 112.027   7
  -2   1 -20 348.082 113.019  14
   2   0 -21 1.71151 103.348  27
  -2   0  20-277.721 133.783   7
  -2   0  20 75.4897 116.427  22
  -2   0  20 147.716 106.005  12
   2   0 -20-55.2316 143.944  27
  -2   0  19 387.821 165.696   7
  -2   0  19 67.0619 142.926  12
   2   0 -19-206.746 159.128  27
  -2   0  19 159.586 164.017  22
   2   0 -19-164.724 132.569  16
  -2   0  18-21.6855 140.112  12
  -2   0  18 121.719 158.108  22
   2   0 -18-264.509 193.772  27
   2   0 -18-184.789 132.213  16
  -2   0  18-158.689 158.094   7
  -2   0  17 714.264 222.856  24
  -2   0  17 414.700 218.609   7
  -2   0  17 654.240 226.018  22
   2   0 -17 450.209 215.921  16
   2   0 -17 576.461 226.133  27
  -2   0  16 179.762 173.606   7
  -2   0  16-102.123 163.047  24
   2   0 -16-37.5690 163.529  16
   2   0 -16 457.245 246.334  27
  -2   0  16 4.44728 162.723  22
  -2   0  15-157.265 171.527  22
  -2   0  15-99.5178 170.017   7
  -2   0  15-159.501 198.455  24
   2   0 -15-62.6832 115.483  16
  -2   0  14 3304.28 436.626  22
  -2   0  14 2908.88 398.857   7
   2   0 -14 3331.59 418.858   2
  -2   0  14 3409.68 433.902  18
   2   0 -14 3032.33 403.102  16
  -2   0  14 2569.54 388.342  24
  -2   0  13-28.9718 126.409   7
   2   0 -13 221.537 188.290   2
   2   0 -13 257.041 132.902  21
  -2   0  13 395.616 218.305   1
  -2   0  13 207.288 181.502  22
  -2   0  13-97.9743 171.738  18
   2   0 -13 394.680 185.607  16
  -2   0  13 242.729 174.992  24
  -2   0  12-124.085 136.838   7
   2   0 -12-19.1553 109.353   2
  -2   0  12 123.388 142.285   1
  -2   0  12-303.335 170.532  22
  -2   0  12 17.2185 176.277  18
   2   0 -12-182.500 165.751  21
   2   0 -12-327.368 174.365  16
  -2   0  12 84.4393 162.622  24
   2   0 -11 160.462 147.752   2
   2   0 -11-31.1769 143.372  21
  -2   0  11-26.0055 121.217   1
  -2   0  11-36.6037 159.016  18
  -2   0  10 954.756 226.511   1
   2   0 -10 963.300 233.709   2
   2   0 -10 1148.43 222.056   4
   2   0 -10 972.930 206.662  21
  -2   0   9 5940.08 377.929  19
   2   0  -9 6054.99 424.641   4
   2   0  -9 6010.91 420.888  21
  -2   0   9 5650.83 440.799   1
   2   0  -9 5943.61 453.508   2
   2   0  -8 19263.9 712.426   4
  -2   0   8 20174.6 659.413  19
   2   0  -8 20087.0 692.358  21
  -2   0   8 18452.0 729.397   1
   2   0  -8 19226.1 738.856   2
   2   0  -7 2647.20 261.182  21
  -2   0   7 2624.37 244.453  19
   2   0  -7 2367.60 270.329   4
  -2   0   7 2695.13 216.216  17
   2   0  -7 2626.85 281.546   2
   2   0  -6 7016.42 354.080  21
  -2   0   6 6891.31 370.323  19
   2   0  -6 6868.22 409.721   2
  -2   0   6 7197.55 349.769  17
  -2   0   6 6453.28 420.713  18
   2   0  -5 10013.2 387.771  21
  -2   0   5 9679.18 421.429  19
  -2   0   5 9311.34 470.168  18
  -2   0   5 9757.50 406.996  17
   2   0  -5 9496.34 452.326   2
  -2   0   4 83883.8 1187.60  19
  -2   0   4 84773.7 1167.96  17
  -2   0   4 86102.7 1307.02  18
   2   0  -4 87368.9 1255.47   2
   2   0  -3 1639.99 194.466   2
  -2   0   3 1687.57 217.375  18
  -2   0   3 1586.88 196.735  19
  -2   0   3 1522.07 189.284  17
   2   0  -2 7134.72 354.852   2
  -2   0   2 7105.43 356.924  19
  -2   0   2 7206.92 360.487  17
  -2   0   2 6992.33 362.063  18
   2   0  -1 670.569 158.735   2
  -2   0   1 767.204 166.887  19
  -2   0   1 651.153 155.505  18
  -2   0   1 622.158 157.299  17
   2   0   0 15494.2 514.015   2
  -2   0   0 15627.3 490.265  18
  -2   0   0 15071.9 508.984  17
  -2   0   0 15140.3 515.542  19
   2   0   1 58287.8 1001.22   2
  -2   0  -1 58087.9 825.973  21
   2   0   1 58797.1 671.787  20
  -2   0  -1 56527.8 988.071  19
  -2   0  -1 56852.7 912.984  18
  -2   0  -1 54135.2 956.294  17
   2   0   2 3266.07 271.678   2
   2   0   2 3471.96 177.092  20
  -2   0  -2 3291.06 246.493  18
  -2   0  -2 3165.76 272.945  19
  -2   0  -2 3133.61 224.795  21
  -2   0  -2 3309.90 266.924  17
  -2   0  -3 281.563 117.286  18
   2   0   3 307.031 77.4484  20
  -2   0  -3 306.960 151.469  19
   2   0   3 108.467 143.369   2
  -2   0  -3 179.165 134.468  17
  -2   0  -3 189.858 112.886  21
  -2   0  -4 343.038 141.414  21
   2   0   4 514.216 96.0600  20
  -2   0  -4 313.325 144.512  19
  -2   0  -4 500.392 135.734  18
  -2   0  -4 424.088 140.961  17
   2   0   4 421.186 163.735   2
   2   0   4 297.815 157.771   1
  -2   0  -5 3322.19 298.352  19
  -2   0  -5 3400.31 300.149  21
   2   0   5 3555.98 332.622   1
   2   0   5 3785.04 245.566  20
  -2   0  -5 3505.56 269.797  18
  -2   0  -5 3873.76 290.084  17
   2   0   6 3679.47 344.463   1
   2   0   6 3754.91 265.248  20
  -2   0  -6 4129.10 294.884  17
  -2   0  -6 3601.77 324.516  21
  -2   0  -7 5438.88 423.517  21
   2   0   7 6194.62 372.169  20
   2   0   7 5200.93 427.678   1
  -2   0  -7 5707.24 341.692  17
   2   0   8 7483.08 441.191  20
   2   0   8 6771.41 512.046   1
  -2   0  -8 6579.22 485.273  21
   2   0   9 1022.20 235.601   1
   2   0   9 1205.84 204.875  20
  -2   0  -9 1486.00 294.791  21
   2   0  10 242.933 161.970   1
  -2   0 -10 413.824 214.460  21
   2   0  11 2980.44 389.561   7
   2   0  11 2721.72 379.244  22
  -2   0 -11 3675.89 417.372  16
   2   0  11 2800.51 395.906   1
  -2   0 -11 3514.86 434.570  21
   2   0  11 3170.23 399.795   6
  -2   0 -12 862.237 263.623  21
   2   0  12 736.154 198.093  26
   2   0  12 857.141 252.119  22
   2   0  12 713.690 235.513   6
   2   0  12 907.325 251.737   7
  -2   0 -12 799.476 232.275  16
   2   0  12 694.703 218.330   1
  -2   0 -12 798.602 245.831  27
   2   0  13 4397.08 479.911   7
   2   0  13 4804.73 507.894   6
   2   0  13 4198.01 478.836  22
   2   0  13 5373.08 563.357   1
  -2   0 -13 4290.75 502.469  21
  -2   0 -13 4452.12 486.745  16
  -2   0 -13 5165.56 511.139  27
   2   0  14 172.830 178.064  22
  -2   0 -14 356.948 178.620  16
   2   0  14 372.386 200.979   7
   2   0  14 568.362 205.161   6
   2   0  15 784.734 244.067   7
  -2   0 -15 677.308 240.059  13
   2   0  15 450.575 214.708  22
   2   0  15 406.683 199.531   6
  -2   0 -15 826.102 252.091  16
  -2   0 -15 737.006 240.233  27
   2   0  16 126.036 190.797  22
   2   0  16 131.092 167.803   6
  -2   0 -16-301.654 128.910  16
   2   0  16-36.5390 169.850   7
  -2   0 -16 109.657 160.338  13
  -2   0 -16-45.4562 165.161  27
  -2   0 -17 786.440 234.873  13
   2   0  17 670.437 215.839   6
   2   0  17 573.951 209.053   7
   2   0  18 168.617 136.158   7
   2   0  18 51.6172 122.851   6
  -2   0 -18-27.7445 124.293  13
   2   0  19 260.426 133.093   7
  -2   0 -19 178.205 111.213  23
   2   0  19 402.960 153.384   6
  -2   0 -19 559.894 165.043  13
   2   1 -21-117.924 107.869  27
  -2  -1  20 696.140 190.889  22
  -2  -1  20 248.243 116.246  12
   2   1 -20 374.353 124.695  16
   2   1 -20 205.895 167.208  27
  -2  -1  20 529.962 137.525   7
  -2  -1  19 373.822 153.574   7
  -2  -1  19-51.8076 140.108  22
  -2  -1  19 92.8061 151.236  12
   2   1 -19 243.779 178.994  27
   2   1 -19 144.460 126.911  16
  -2  -1  18 685.925 223.957   7
  -2  -1  18 276.526 177.420  22
  -2  -1  18 349.290 189.018  24
   2   1 -18 371.605 181.693  16
   2   1 -18 394.342 210.374  27
  -2  -1  17 1169.77 288.187  24
   2   1 -17 780.685 255.285  27
  -2  -1  17 977.995 241.162   7
  -2  -1  17 1055.29 288.349  22
   2   1 -17 893.642 241.176  16
   2   1 -16 1732.64 359.666  27
  -2  -1  16 1441.76 331.022  24
  -2  -1  16 1782.95 322.245   7
  -2  -1  16 1771.22 344.625  22
   2   1 -16 2093.01 348.001  16
  -2  -1  15 45.8080 134.421   7
  -2  -1  15 300.167 211.029  22
  -2  -1  15 313.569 203.541  24
   2   1 -15-155.435 186.482  16
   2   1 -15 111.857 218.113  27
  -2  -1  14 1296.53 289.107  24
  -2  -1  14 1150.28 282.011   7
   2   1 -14 1385.89 318.263  21
  -2  -1  14 1323.67 312.684  18
  -2  -1  14 1169.16 289.090  22
   2   1 -14 1242.47 284.550  16
  -2  -1  13 4013.24 456.483  22
   2   1 -13 4073.15 456.165  21
  -2  -1  13 3653.60 434.275  24
   2   1 -13 3919.08 458.598  16
  -2  -1  13 3967.95 444.847   7
   2   1 -12 1081.44 268.210  21
   2   1 -12 600.222 193.631   4
  -2  -1  12 1086.75 264.393   7
   2   1 -12 1344.22 258.858   2
   2   1 -12 1176.13 263.246  16
  -2  -1  12 1216.14 286.900  24
  -2  -1  12 1045.01 269.555  22
   2   1 -11 306.517 177.591   4
   2   1 -11 303.417 155.735   2
   2   1 -11 157.743 132.001  21
   2   1 -10 6249.19 472.983  21
  -2  -1  10 5664.11 422.208  19
   2   1 -10 5892.21 467.500   4
   2   1 -10 6338.81 466.283   2
   2   1  -9 777.146 198.773  21
  -2  -1   9 842.415 194.339  19
   2   1  -9 674.866 202.212   4
   2   1  -9 857.060 187.061   2
   2   1  -8 1054.10 192.825   2
   2   1  -8 1302.00 236.974   4
   2   1  -8 1087.65 202.323  21
  -2  -1   8 1548.82 251.916  20
  -2  -1   8 1490.29 226.570  19
  -2  -1   8 1132.58 165.392  17
  -2  -1   7 891.909 150.811  17
   2   1  -7 647.558 190.048   4
   2   1  -7 505.708 148.855   2
  -2  -1   7 523.094 164.685  20
  -2  -1   7 534.434 163.475  19
   2   1  -7 584.131 167.223  21
   2   1  -6 5700.74 349.018   2
   2   1  -6 5452.73 351.526  21
  -2  -1   6 5259.08 352.849  20
  -2  -1   6 5895.13 352.926  17
   2   1  -6 6448.08 303.972   3
   2   1  -6 5306.62 388.451   4
  -2  -1   6 5415.16 361.631  19
  -2  -1   5 6286.02 377.479  19
  -2  -1   5 6015.56 355.185  17
   2   1  -5 5922.44 339.210   2
   2   1  -5 6377.58 320.684   3
  -2  -1   4 5440.85 350.078  19
   2   1  -4 5837.15 324.941   2
  -2  -1   4 5237.08 330.560  17
  -2  -1   4 5607.03 358.275  18
  -2  -1   3 46030.6 931.451  19
  -2  -1   3 46667.2 930.998  17
  -2  -1   3 46773.2 925.488  18
   2   1  -3 48763.4 871.103   2
  -2  -1   2 44713.6 906.802  19
  -2  -1   2 46398.7 872.621  18
   2   1  -2 46986.1 847.091   2
  -2  -1   2 44553.2 906.307  17
   2   1  -1 2658.01 225.564   2
  -2  -1   1 2449.61 247.783  19
  -2  -1   1 2717.18 223.323  18
  -2  -1   1 2618.80 253.760  17
  -2  -1   0 2912.40 259.725  19
   2   1   0 3281.13 251.517   2
  -2  -1   0 3468.64 285.368  17
  -2  -1   0 3186.46 229.540  18
   2   1   1 21622.6 617.613   2
  -2  -1  -1 21282.3 642.399  19
  -2  -1  -1 21506.6 535.474  18
  -2  -1  -1 21225.2 631.508  17
   2   1   2 572.143 72.7971   5
  -2  -1  -2 676.289 163.792  19
  -2  -1  -2 674.112 122.623  18
  -2  -1  -2 639.992 164.062  17
   2   1   2 656.387 164.809   2
  -2  -1  -3 287.372 101.461  18
  -2  -1  -3 220.522 132.168  19
  -2  -1  -3 171.209 139.965  21
  -2  -1  -3 151.073 131.373  17
   2   1   3 174.000 128.123   2
   2   1   3 213.232 160.162   1
   2   1   4 1967.27 253.592   1
  -2  -1  -4 1885.58 234.395  19
  -2  -1  -4 2256.02 188.088  18
  -2  -1  -4 2067.39 229.807  17
  -2  -1  -4 2209.16 257.341  21
   2   1   5 285.234 168.819   1
  -2  -1  -5 270.828 145.544  19
  -2  -1  -5 328.001 136.782  17
  -2  -1  -5 365.323 168.776  21
   2   1   6 96.2637 147.239   1
  -2  -1  -6 112.276 175.786  21
  -2  -1  -6 156.684 97.6542  17
   2   1   6 78.6718 119.729   3
  -2  -1  -7 5080.27 431.830  21
   2   1   7 6134.86 414.283   3
   2   1   7 5479.60 458.582   1
   2   1   8 2303.40 338.543   1
   2   1   8 2256.00 268.938   3
  -2  -1  -8 2066.11 314.937  21
   2   1   9 19006.6 911.004   1
  -2  -1  -9 17357.9 851.270  21
   2   1  10 131.505 125.484   7
  -2  -1 -10 68.7666 181.302  21
   2   1  10-181.854 175.475   6
   2   1  10 179.745 155.763   1
   2   1  11 2624.92 365.947   7
   2   1  11 3189.73 417.694  22
  -2  -1 -11 3231.59 431.100  21
   2   1  11 3241.07 407.910   6
  -2  -1 -11 4356.19 466.878  16
   2   1  11 3420.81 453.497   1
  -2  -1 -12 3466.86 455.025  21
   2   1  12 3645.52 443.984   7
   2   1  12 3110.18 413.058  22
   2   1  12 3258.49 432.168   6
  -2  -1 -12 3539.31 423.748  16
   2   1  12 3863.68 493.190   1
   2   1  13 6236.06 574.930   7
   2   1  13 6788.73 605.307  22
   2   1  13 7014.17 614.575   6
  -2  -1 -13 7229.36 599.536  16
   2   1  14 196.808 196.411   7
   2   1  14-20.3054 185.332  22
   2   1  14-90.3616 178.968   6
   2   1  15 192.800 186.443   7
   2   1  15 305.451 158.101  22
   2   1  15 255.041 196.011   6
   2   1  16 63.2785 139.718   7
  -2  -1 -16 48.0999 156.376  13
   2   1  16 46.9616 154.820   6
  -2  -1 -17-62.9473 157.203  13
   2   1  17-119.012 153.353   7
   2   1  17-47.6770 129.488   6
  -2  -1 -18 156.469 156.113  13
   2   1  18 163.357 136.827   6
   2   1  18 246.092 147.278   7
   2   1  19 184.486 129.772   7
  -2  -1 -19 212.833 113.827  13
  -2  -1 -19 85.6812 102.001  23
   2   1  19 1.56027 66.6741   6
  -2  -2  21-27.4984 89.8037  22
   2   2 -21-45.2733 94.5071  27
  -2  -2  20-93.5798 127.059  22
  -2  -2  20 122.986 111.655  12
   2   2 -20 26.0321 105.203  16
   2   2 -20 184.638 157.561  27
  -2  -2  19 303.488 172.172  22
  -2  -2  19 166.219 152.455  12
   2   2 -19 512.687 186.227  16
   2   2 -19 537.258 218.891  27
  -2  -2  18 49.4059 163.740  24
  -2  -2  18 1.29507 163.368  22
   2   2 -18 149.371 179.783  16
   2   2 -18 290.959 209.714  27
  -2  -2  17-78.7083 174.108  24
  -2  -2  17 91.8307 128.652   7
  -2  -2  17 244.451 203.940  22
   2   2 -17 104.460 168.343  16
   2   2 -17 310.514 218.168  27
  -2  -2  16 323.001 207.138  24
  -2  -2  16 480.274 195.947   7
   2   2 -16 342.928 229.079  16
  -2  -2  16 232.204 214.866  22
   2   2 -16 211.863 210.764  27
  -2  -2  15 1896.48 359.533  24
  -2  -2  15 1745.50 333.289  22
  -2  -2  15 2083.45 322.551   7
   2   2 -15 2005.19 355.906  16
   2   2 -15 1701.75 328.028  27
  -2  -2  14 3092.12 422.124  24
   2   2 -14 2976.14 423.621  21
  -2  -2  14 2428.89 371.944  22
  -2  -2  14 3302.31 404.783   7
   2   2 -14 2257.24 374.042  16
   2   2 -14 2611.82 414.342  27
   2   2 -13-43.1036 123.451   4
  -2  -2  13 19.9026 168.613  24
  -2  -2  13 31.3534 147.849  22
   2   2 -13 241.564 169.158  21
   2   2 -13 114.910 143.070  16
   2   2 -12-62.4453 167.064  21
  -2  -2  12-19.7997 165.931  22
   2   2 -12 302.991 233.246   4
  -2  -2  12-206.547 158.585  19
  -2  -2  12-56.5499 190.661  24
   2   2 -12-138.310 151.904  16
   2   2 -11 2616.47 342.301   4
  -2  -2  11 2284.70 319.088  19
  -2  -2  11 1847.60 311.051  20
   2   2 -11 1981.88 318.644  21
  -2  -2  10 573.422 217.776  20
  -2  -2  10 915.928 223.120  19
   2   2 -10 1196.67 271.217   4
   2   2 -10 985.742 224.147  21
   2   2  -9 8880.88 555.866  21
  -2  -2   9 8456.94 544.474  20
  -2  -2   9 9140.19 560.996  19
   2   2  -9 10053.4 510.150   2
   2   2  -9 9026.43 580.967   4
  -2  -2   8 26383.1 900.661  19
   2   2  -8 26456.0 935.630   4
  -2  -2   8 27736.1 826.988  17
   2   2  -8 29055.6 933.999  21
  -2  -2   8 25462.2 861.904  20
   2   2  -8 28492.0 804.891   2
   2   2  -7-4.30575 72.1107   2
   2   2  -7 197.594 168.993   4
  -2  -2   7 15.5135 121.829  20
  -2  -2   7 95.3985 145.784  19
  -2  -2   7 13.3297 117.196  17
   2   2  -6 16118.3 533.620   2
   2   2  -6 14701.5 652.003   4
  -2  -2   6 15394.5 578.332  20
  -2  -2   6 14995.9 633.864  19
  -2  -2   6 14599.4 593.304  17
   2   2  -6 16943.2 546.645   3
   2   2  -5 1009.81 211.176   4
   2   2  -5 969.547 164.135   3
  -2  -2   5 1009.59 168.997  20
  -2  -2   5 862.681 198.402  19
   2   2  -5 1010.35 144.359   2
  -2  -2   5 963.217 196.757  17
   2   2  -4 20266.6 705.055   4
   2   2  -4 20498.3 553.429   2
  -2  -2   4 19850.0 537.331  20
  -2  -2   4 19332.1 682.703  19
  -2  -2   4 19753.6 670.244  17
   2   2  -4 20328.6 634.371   3
  -2  -2   3 187.183 141.841  19
  -2  -2   3 368.370 136.504  18
   2   2  -3 360.736 96.8345   2
  -2  -2   3 354.619 166.527  17
   2   2  -3 228.338 136.353   3
  -2  -2   2 46498.4 876.552  18
  -2  -2   2 46589.1 1001.64  19
   2   2  -2 48697.9 830.994   2
  -2  -2   2 47448.2 1007.64  17
   2   2  -2 45193.9 970.088   3
   2   2  -1 27449.1 654.457   2
  -2  -2   1 26111.6 751.327  19
  -2  -2   1 27881.9 636.473  18
  -2  -2   1 27069.6 770.376  17
   2   2  -1 27720.6 767.055   3
  -2  -2   0 1292.70 209.234  19
  -2  -2   0 1433.37 158.431  18
  -2  -2   0 1250.50 205.869  17
   2   2   0 1312.72 168.636   2
   2   2   0 1426.32 165.621   5
   2   2   0 1345.16 211.895   3
  -2  -2  -1 22643.3 706.319  17
   2   2   1 24880.2 682.851   2
  -2  -2  -1 23484.2 705.539  19
  -2  -2  -1 24488.5 518.253  18
   2   2   1 23183.9 733.583   3
  -2  -2  -2 7990.29 432.037  17
   2   2   2 8474.65 432.544   2
   2   2   2 8543.93 461.258   3
  -2  -2  -2 8292.61 436.080  19
  -2  -2  -2 9091.96 290.097  18
   2   2   2 9335.35 325.941   5
   2   2   2 8262.89 443.397   1
  -2  -2  -3 6743.61 402.384  19
   2   2   3 6612.38 419.910   1
  -2  -2  -3 6390.77 391.882  17
   2   2   3 6449.82 422.216   3
  -2  -2  -3 6277.33 414.098  21
  -2  -2  -4 1907.44 240.912  17
   2   2   4 1753.93 246.901   1
  -2  -2  -4 2130.27 276.302  21
  -2  -2  -4 2238.82 249.302  19
   2   2   4 2124.94 265.149   3
  -2  -2  -5 17890.0 669.142  19
   2   2   5 17126.4 728.244   1
  -2  -2  -5 16541.8 721.048  21
  -2  -2  -5 17853.0 631.251  17
   2   2   5 18182.0 712.622   3
   2   2   6 4840.29 395.627   3
   2   2   6 4606.54 415.364   1
  -2  -2  -6 5036.08 431.783  21
  -2  -2  -6 5120.09 376.875  19
  -2  -2  -6 5618.52 364.304  17
  -2  -2  -7 1579.31 287.552  21
   2   2   7 1776.26 302.895   1
   2   2   7 1570.62 239.808   3
  -2  -2  -8 1608.52 287.186  21
   2   2   8 1432.77 293.740   1
   2   2   8 1723.23 257.472   3
  -2  -2  -9 1807.63 314.929  21
   2   2   9 1831.13 315.592   1
   2   2  10-32.0224 146.684   6
   2   2  10-114.071 150.126  22
  -2  -2 -10-480.630 219.935  21
   2   2  10-248.521 171.412   1
   2   2  11 2244.83 359.133   7
   2   2  11 2733.86 380.537  22
  -2  -2 -11 2372.33 407.751  21
   2   2  11 2599.15 397.920   6
   2   2  11 2860.90 418.713   1
   2   2  12 324.255 196.989   7
   2   2  12 124.695 185.408  22
   2   2  12 353.106 194.562   6
   2   2  13 388.511 178.899   7
   2   2  13 292.091 175.921   6
   2   2  14-114.485 172.773   6
   2   2  14 143.753 167.318   7
   2   2  15 156.923 168.463   6
   2   2  15-66.4313 152.548   7
   2   2  16 114.515 155.012   7
  -2  -2 -16 143.303 138.784  13
   2   2  16 425.537 178.997   6
   2   2  17 98.0227 134.518   7
  -2  -2 -17 61.2253 155.697  13
   2   2  17-56.6274 125.837   6
   2   2  18 111.162 114.566   7
   2   2  18 315.839 102.446   6
  -2  -2 -18 163.757 136.629  13
   2   2  19 34.5734 90.9027   7
  -2  -2 -19 81.3223 82.5395  13
  -2  -3  20-19.2639 112.311  22
   2   3 -20 268.102 132.159  16
   2   3 -20 302.721 148.251  27
  -2  -3  19 60.9399 150.073  22
   2   3 -19 28.3234 134.550  16
   2   3 -19 329.110 157.322  27
  -2  -3  18 52.6892 159.767  24
   2   3 -18-235.922 167.399  27
  -2  -3  18-210.062 187.314  22
   2   3 -18 41.8232 163.938  16
  -2  -3  17 746.294 230.323  22
   2   3 -17 790.645 242.203  16
  -2  -3  17 733.948 270.077  24
   2   3 -17 711.401 246.355  27
  -2  -3  16-235.538 190.647  24
  -2  -3  16 214.830 161.007  22
   2   3 -16-162.384 172.931  16
   2   3 -16 200.249 174.025  27
  -2  -3  15 194.627 213.294  24
  -2  -3  15 94.3472 184.782  22
  -2  -3  15 63.6362 152.335   6
   2   3 -15 281.956 189.386  16
   2   3 -15 669.567 243.166  27
  -2  -3  14 53.4575 175.320  22
  -2  -3  14 464.142 215.625  24
   2   3 -14 187.817 174.392  16
   2   3 -14-23.6425 147.382  27
  -2  -3  13 7109.48 613.028  24
   2   3 -13 6584.66 589.727  27
   2   3 -13 7486.41 631.426   5
  -2  -3  13 6755.47 597.519  22
  -2  -3  13 7726.24 610.854   6
   2   3 -13 7090.62 614.450   4
  -2  -3  13 8264.34 632.161  19
   2   3 -13 6403.89 579.596  16
  -2  -3  12 1685.18 314.095  19
  -2  -3  12 2573.60 377.423  24
  -2  -3  12 2520.75 370.532  22
  -2  -3  12 1710.63 333.531  20
   2   3 -12 2132.80 355.038   4
   2   3 -12 1379.43 296.426  16
   2   3 -12 2043.93 349.226  27
  -2  -3  11 2387.44 348.300  22
   2   3 -11 2616.95 377.406   4
  -2  -3  11 2217.95 339.069  20
  -2  -3  11 2316.02 349.008  19
   2   3 -11 2579.87 360.175  16
  -2  -3  11 2685.28 386.510  24
   2   3 -10 537.066 221.101   4
  -2  -3  10 678.300 218.960  19
  -2  -3  10 473.915 190.048  20
  -2  -3   9 9110.91 568.924  20
  -2  -3   9 8816.00 596.907  19
  -2  -3   9 9698.41 559.487  17
   2   3  -9 9424.61 623.756   4
   2   3  -8 9732.64 615.849   4
  -2  -3   8 9482.43 544.180  17
  -2  -3   8 9283.82 534.596  20
  -2  -3   8 8256.30 555.358  19
  -2  -3   7 70263.8 1350.40  20
   2   3  -7 64584.8 1480.97   4
  -2  -3   7 64342.5 1452.53  19
   2   3  -7 73833.3 1242.20   3
  -2  -3   7 69600.2 1422.49  17
   2   3  -6 258.137 159.372   4
  -2  -3   6 375.172 143.985  20
  -2  -3   6 159.675 160.634  19
  -2  -3   6 275.952 157.388  17
   2   3  -6 307.191 127.172   3
  -2  -3   5 57666.2 1254.09  17
  -2  -3   5 61449.4 1053.38  20
  -2  -3   5 54794.0 1256.20  19
   2   3  -5 57319.9 1299.05   4
   2   3  -5 59070.3 1168.83   3
   2   3  -4 3684.19 337.878   4
  -2  -3   4 3398.97 232.740  20
  -2  -3   4 3538.47 339.010  19
   2   3  -4 4039.33 330.354   3
  -2  -3   4 3873.70 349.214  17
   2   3  -3 17741.1 683.985   4
   2   3  -3 19828.2 493.192   2
  -2  -3   3 19124.8 624.766  18
   2   3  -3 17659.7 664.189   3
  -2  -3   3 18487.0 706.083  17
  -2  -3   3 17558.7 686.603  19
   2   3  -2-39.0664 125.474   4
  -2  -3   2 19.8420 98.5988  18
   2   3  -2 116.268 126.675   5
  -2  -3   2 30.2802 147.805  19
   2   3  -2 47.4178 63.1917   2
   2   3  -2-178.393 162.560   3
  -2  -3   2-69.3227 169.333  17
   2   3  -1 480.142 147.126   4
  -2  -3   1 452.133 179.603  19
  -2  -3   1 636.893 181.816  17
  -2  -3   1 709.330 131.499  18
   2   3  -1 844.056 190.792   3
   2   3  -1 808.094 125.360   2
   2   3  -1 622.199 149.205   5
   2   3   0 3786.76 278.687   1
  -2  -3   0 3638.36 325.791  19
  -2  -3   0 3531.08 331.420  17
   2   3   0 3174.17 321.522   3
   2   3   0 3944.15 288.384   5
   2   3   1 11123.4 496.285   1
  -2  -3  -1 10493.7 516.741  19
  -2  -3  -1 10794.2 542.649  17
   2   3   1 9937.28 535.148   3
   2   3   1 11023.4 456.201   5
   2   3   2 4941.38 361.016   1
  -2  -3  -2 5543.69 388.339  19
   2   3   2 5247.03 405.458   3
  -2  -3  -2 4931.67 379.612  17
   2   3   2 5792.70 315.016   5
   2   3   3 3382.81 319.543   1
  -2  -3  -3 3891.74 330.773  19
   2   3   3 3558.68 351.696   3
  -2  -3  -3 3846.37 342.206  17
   2   3   4 2859.21 311.628   1
  -2  -3  -4 3165.01 299.751  19
   2   3   4 2491.34 307.538   3
  -2  -3  -4 2578.83 287.435  17
  -2  -3  -4 2859.84 333.577  21
   2   3   5 2199.47 300.607   1
  -2  -3  -5 2744.47 287.989  19
   2   3   5 2533.66 309.171   3
  -2  -3  -5 2853.96 296.094  17
  -2  -3  -5 2243.51 327.559  21
   2   3   6 11367.4 622.071   3
   2   3   6 10734.0 639.481   1
  -2  -3  -6 10028.1 641.149  21
   2   3   7 519.285 201.591   1
   2   3   7 521.567 171.978   3
  -2  -3  -7 530.531 221.625  21
  -2  -3  -8 2406.09 377.820  21
   2   3   8 2413.28 359.758   1
   2   3   9 9316.27 659.533   7
   2   3   9 10048.1 717.018   1
  -2  -3  -9 9523.44 695.230  21
   2   3   9 8203.52 631.230   6
   2   3   9 9899.68 663.853  12
   2   3  10 2378.78 367.759   7
   2   3  10 2399.15 334.702  12
   2   3  10 1965.66 372.802   6
  -2  -3 -10 2210.63 363.253  21
   2   3  10 2204.06 355.824   1
   2   3  11 5573.61 534.959   7
  -2  -3 -11 6178.25 607.351  21
   2   3  11 5437.64 544.831   6
   2   3  11 5852.05 565.472   1
   2   3  11 6320.41 548.977  12
   2   3  12-216.346 175.682   7
   2   3  12 144.848 177.066   6
   2   3  13 915.437 245.783   7
   2   3  13 1275.86 312.158   6
   2   3  14 474.720 219.707   6
   2   3  14 116.234 172.550   7
   2   3  15 1379.35 261.028   7
   2   3  15 901.490 246.165   6
   2   3  16-174.049 153.566   7
  -2  -3 -16 28.4275 147.905  13
   2   3  16 2.98933 136.271   6
   2   3  16-88.4935 118.951   8
  -2  -3 -17 155.741 143.923  13
   2   3  17 150.501 117.740   6
   2   3  17 415.409 145.449   7
   2   3  18 150.136 96.1816   7
  -2  -3 -18 264.913 126.083  13
  -2  -3 -18 318.945 113.695  23
  -2  -4  20-6.28808 102.125  22
   2   4 -20-26.5969 108.574  16
   2   4 -20-95.3149 89.6112  27
  -2  -4  19 270.926 165.362  22
   2   4 -19 172.434 158.157  16
   2   4 -19 75.3335 132.796  27
  -2  -4  18 1563.04 296.332  22
   2   4 -18 1628.13 281.222  27
   2   4 -18 844.188 227.632  16
  -2  -4  17 302.999 195.712  22
  -2  -4  17 539.524 221.151  24
  -2  -4  17 613.768 221.799   6
   2   4 -17 714.594 223.471  16
   2   4 -17 571.047 205.563  27
  -2  -4  16 20.6199 171.332  22
  -2  -4  16-62.6627 156.306  24
  -2  -4  16 402.885 195.159   6
   2   4 -16 268.292 189.715  16
   2   4 -16 157.510 202.265  27
  -2  -4  15 679.794 236.823  24
  -2  -4  15 512.558 216.080  22
  -2  -4  15 871.259 250.173   6
   2   4 -15 283.906 179.977  16
   2   4 -15 443.809 222.912  27
  -2  -4  14 515.603 218.011  22
  -2  -4  14 622.138 247.803  24
  -2  -4  14 508.740 215.087   6
   2   4 -14 658.145 235.189  16
   2   4 -14 424.062 212.027  27
  -2  -4  13 2410.25 378.078  22
  -2  -4  13 2734.24 412.281  24
   2   4 -13 2741.61 381.608  25
   2   4 -13 2693.15 393.543  16
   2   4 -13 2775.86 408.112  27
   2   4 -12 4870.39 510.644  25
   2   4 -12 4805.83 519.590   4
  -2  -4  12 4938.83 498.942  22
  -2  -4  12 5213.80 525.360  20
  -2  -4  12 5882.48 559.913  19
   2   4 -12 4531.01 498.586  16
   2   4 -12 5191.79 544.362   5
  -2  -4  12 5495.48 541.710  24
   2   4 -12 5210.79 522.709  27
   2   4 -11 232.414 185.721  25
   2   4 -11 154.392 174.552   5
  -2  -4  11 71.1805 148.363  24
  -2  -4  11 487.554 187.290  20
  -2  -4  11 95.8877 194.513  19
   2   4 -11 335.854 188.491  16
   2   4 -11 203.511 189.393   4
  -2  -4  11-62.9663 132.687  22
   2   4 -10 108.967 137.777   5
  -2  -4  10 629.725 213.642  22
   2   4 -10-23.3267 217.149   4
  -2  -4  10 53.0208 113.652  20
  -2  -4  10 595.426 221.650  19
   2   4 -10 290.423 171.402  16
   2   4 -10-177.570 166.940  25
   2   4  -9 388.809 214.296   5
   2   4  -9 257.157 171.564   4
  -2  -4   9 519.664 195.311  19
  -2  -4   9 81.0417 134.202  20
  -2  -4   9 556.142 199.751  17
  -2  -4   8 26352.7 914.810  20
  -2  -4   8 24204.4 992.999  19
  -2  -4   8 25476.4 963.293  17
   2   4  -8 24471.9 1005.40   5
   2   4  -8 25280.8 1029.36   4
   2   4  -7 825.589 230.985   5
   2   4  -7 679.085 217.883   4
  -2  -4   7 897.441 206.584  20
  -2  -4   7 719.144 229.197  19
  -2  -4   7 661.301 218.859  17
   2   4  -7 935.635 184.403   3
   2   4  -6 1599.54 274.603   4
  -2  -4   6 1575.59 268.892  19
   2   4  -6 1819.08 252.237   3
   2   4  -6 1568.95 276.497   5
  -2  -4   6 1594.41 270.551  17
  -2  -4   5 12254.2 655.072  19
   2   4  -5 13132.4 682.141   4
   2   4  -5 13349.4 625.757   3
  -2  -4   5 13422.7 677.648  17
   2   4  -5 13066.7 668.580   5
   2   4  -4 686.883 184.116   5
   2   4  -4 611.490 186.466   4
  -2  -4   4 534.529 187.111  19
  -2  -4   4 529.103 188.852  17
   2   4  -4 583.388 165.712   3
  -2  -4   3 8874.64 535.591  19
   2   4  -3 9616.23 547.649   4
  -2  -4   3 10337.9 468.221  18
   2   4  -3 9959.96 557.116   3
  -2  -4   3 8988.53 552.455  17
   2   4  -3 9881.58 552.291   5
   2   4  -2 1418.03 239.336   4
   2   4  -2 1078.39 217.820   5
  -2  -4   2 1176.21 231.561  17
  -2  -4   2 1068.65 227.800  19
   2   4  -2 1333.85 232.667   3
   2   4  -1 7694.18 461.998   4
  -2  -4   1 6597.28 454.035  19
   2   4  -1 7508.98 498.978   3
  -2  -4   1 6994.80 486.644  17
   2   4  -1 7275.97 448.678   5
   2   4   0 2796.89 283.682   4
  -2  -4   0 2672.66 302.137  19
   2   4   0 2888.14 331.904   3
  -2  -4   0 2560.86 320.477  17
   2   4   0 3103.92 259.717   1
   2   4   0 3378.98 305.075   5
   2   4   1 2330.77 250.554   4
   2   4   1 2539.66 250.069   1
  -2  -4  -1 2427.11 280.601  19
   2   4   1 2489.39 324.217   3
   2   4   1 2497.29 258.381   5
  -2  -4  -1 2183.59 290.016  17
  -2  -4  -2 418.725 184.224  17
   2   4   2 356.921 124.919   1
  -2  -4  -2 317.053 147.595  19
   2   4   2 554.883 194.843   3
   2   4   2 323.149 117.302   5
   2   4   3 891.922 191.212   1
  -2  -4  -3 748.486 187.294  19
   2   4   3 747.662 203.135   3
  -2  -4  -3 804.793 220.673  17
   2   4   4 4324.17 395.264   1
   2   4   4 4407.01 426.074   3
  -2  -4  -4 4258.61 433.354  21
  -2  -4  -4 4098.35 377.723  17
  -2  -4  -5 4501.49 390.855  17
   2   4   5 4053.35 408.743   1
   2   4   5 4379.53 430.496   3
  -2  -4  -5 3814.70 424.032  21
  -2  -4  -6 566.356 232.670  21
   2   4   6 434.799 184.578   1
   2   4   6 653.601 208.985   3
   2   4   7 1922.93 310.841   1
   2   4   7 1819.82 319.089  12
  -2  -4  -7 1757.34 309.540  21
   2   4   7 1599.68 291.642   6
   2   4   7 2277.07 326.839   3
  -2  -4  -8 3564.84 467.850  21
   2   4   8 4086.04 455.784  12
   2   4   8 3337.87 411.059   6
   2   4   8 3315.96 413.075   1
  -2  -4  -9 2215.19 390.662  21
   2   4   9 1930.66 343.989   6
   2   4   9 1937.28 331.248  12
   2   4   9 2303.49 335.923   7
   2   4   9 1875.97 351.639   1
   2   4  10 405.840 205.777  12
   2   4  10 388.722 202.447   6
   2   4  10 732.122 233.027   7
   2   4  11 4988.13 497.617   7
   2   4  11 5283.26 536.655   6
   2   4  11 5106.54 505.499  12
   2   4  12 387.704 179.119  12
   2   4  12 71.5357 144.592   6
   2   4  12 160.942 175.116   7
   2   4  13 120.416 132.955   7
   2   4  13 496.485 184.546  12
   2   4  13 459.440 222.339   6
   2   4  14 404.207 177.099   7
   2   4  14-118.316 163.793   8
   2   4  14 3.63302 139.488   6
   2   4  15-172.100 132.230   8
   2   4  15 114.744 116.656   7
   2   4  15 74.4656 125.680   6
   2   4  16 1.54473 102.039   7
  -2  -4 -16-112.202 136.752  13
  -2  -4 -17 142.128 106.532  13
   2   4  17 88.1930 71.5084   7
  -2  -5  20 71.4535 84.8466  22
   2   5 -20 89.6926 88.0521  16
  -2  -5  19 346.775 159.176  22
   2   5 -19 542.468 164.088  16
  -2  -5  18-47.9639 137.860  22
   2   5 -18 293.103 165.087  16
  -2  -5  18-226.550 124.216   6
   2   5 -18 177.124 136.103  27
  -2  -5  17 27.6559 144.332  24
  -2  -5  17 297.474 174.997  22
   2   5 -17-39.1271 156.147  16
  -2  -5  17 123.804 142.361   6
  -2  -5  16 1903.10 330.836  22
  -2  -5  16 2357.04 333.798  24
  -2  -5  16 1895.54 308.059   6
   2   5 -16 1767.61 314.493  16
   2   5 -16 2175.78 333.772  27
  -2  -5  15-129.742 159.989  22
  -2  -5  15 82.0047 147.289   6
   2   5 -15 73.9899 169.677  16
   2   5 -15 232.249 167.834  27
  -2  -5  15 135.663 164.004  24
  -2  -5  14-383.155 232.069  24
  -2  -5  14 133.850 159.409  22
  -2  -5  14 276.986 202.760   6
   2   5 -14 114.069 174.484  16
   2   5 -14-114.682 171.807  25
  -2  -5  13 253.770 174.020  24
  -2  -5  13 278.098 176.783  22
   2   5 -13 53.4606 175.210  25
   2   5 -13 17.1728 164.156  16
  -2  -5  12 129.102 195.290  24
   2   5 -12 283.676 183.827  25
  -2  -5  12 212.770 165.283  22
   2   5 -12 641.451 227.968  16
   2   5 -11 657.452 250.048  25
   2   5 -11 713.703 262.225   5
   2   5 -11 472.461 248.940   4
  -2  -5  11 649.099 214.334  22
  -2  -5  11 488.465 240.693  19
   2   5 -11 803.193 240.513  16
  -2  -5  11 824.412 255.515  24
   2   5 -10 318.451 224.938  25
  -2  -5  10 265.108 211.538  22
   2   5 -10 652.594 243.469   5
  -2  -5  10 630.301 258.298  19
   2   5 -10 535.694 227.634   4
   2   5 -10 235.428 169.946  16
   2   5  -9 171.076 210.564   5
  -2  -5   9-7.09365 72.1910  22
   2   5  -9 74.4079 162.349   4
  -2  -5   9 35.7428 138.450  19
  -2  -5   9 8.19295 177.160  17
   2   5  -9 101.751 140.315  16
   2   5  -9 116.082 137.472  25
   2   5  -8 1591.72 321.124  25
   2   5  -8 840.048 253.003   4
   2   5  -8 1254.50 288.552   5
  -2  -5   8 1151.11 276.620  19
  -2  -5   8 1195.60 265.965  17
  -2  -5   7 10687.6 691.997  19
   2   5  -7 12125.0 646.068   3
  -2  -5   7 10824.7 679.127  17
   2   5  -7 11633.6 728.965   5
   2   5  -7 11669.3 724.972   4
   2   5  -6 5752.68 509.542   4
  -2  -5   6 5465.62 487.528  19
  -2  -5   6 5626.42 499.785  17
   2   5  -6 6224.20 477.724   3
   2   5  -6 5970.45 518.126   5
   2   5  -5 2161.09 327.719   4
  -2  -5   5 2296.94 326.775  19
  -2  -5   5 1551.51 288.280  17
   2   5  -5 1952.31 287.257   3
   2   5  -5 2283.95 333.799   5
   2   5  -4 153.873 167.671   5
   2   5  -4-78.3236 119.716   4
  -2  -5   4 207.872 170.161  19
  -2  -5   4 415.822 226.983  17
   2   5  -4 134.043 142.297   3
   2   5  -3 19471.2 825.073   4
  -2  -5   3 17765.2 801.257  19
   2   5  -3 18290.7 817.299   3
  -2  -5   3 17633.1 827.591  17
   2   5  -3 19565.7 842.219   5
  -2  -5   2 23711.0 910.258  19
   2   5  -2 24816.4 954.466   3
  -2  -5   2 25503.1 986.602  17
   2   5  -2 26442.5 928.198   4
   2   5  -2 27501.7 977.615   5
   2   5  -1 1010.82 211.813   4
  -2  -5   1 1137.90 228.117  19
  -2  -5   1 994.711 235.799  17
   2   5  -1 787.511 226.810   3
   2   5  -1 1182.41 229.903   5
  -2  -5   0 303.037 149.387  19
   2   5   0 448.715 148.211   4
   2   5   0 524.569 184.774   3
   2   5   0 512.838 165.341   5
  -2  -5   0 602.061 207.849  17
  -2  -5  -1 15505.0 714.415  19
   2   5   1 13949.7 744.176   3
  -2  -5  -1 14277.7 739.703  17
   2   5   1 16627.1 715.406   5
  -2  -5  -2 1760.39 266.007  19
  -2  -5  -2 1465.60 277.199  17
   2   5   2 1552.68 283.526   3
   2   5   3 3090.95 367.535   3
  -2  -5  -3 3073.93 368.518  17
  -2  -5  -4 368.943 188.145  17
   2   5   4 547.295 231.142   3
  -2  -5  -4 200.032 182.049  21
   2   5   5 586.384 226.035   6
   2   5   5 817.086 241.727  12
  -2  -5  -5 939.984 262.365  21
   2   5   5 1009.15 232.747   1
   2   5   5 675.588 206.438   8
   2   5   5 1024.41 255.236   3
   2   5   5 785.731 218.098  26
   2   5   6 932.164 242.689  12
  -2  -5  -6 1054.13 308.748  21
   2   5   6 954.929 268.129   8
   2   5   6 955.420 278.954   6
   2   5   6 965.624 213.751  26
   2   5   6 1235.73 283.461   3
   2   5   6 1222.64 292.069   1
  -2  -5  -7 4174.15 498.489  21
   2   5   7 4426.83 491.060  12
   2   5   7 4717.05 483.801   1
   2   5   7 4500.00 482.643   3
   2   5   7 4386.50 483.909   6
   2   5   7 4917.91 517.633   8
   2   5   7 5328.27 503.214  26
   2   5   8 560.903 217.568   8
   2   5   8 388.270 190.114  12
  -2  -5  -8 650.889 221.770  21
   2   5   8 839.947 245.120   6
   2   5   8 214.064 197.933   1
   2   5   9-25.6829 137.769  12
   2   5   9 222.651 207.584   6
   2   5   9 396.825 211.984   8
   2   5  10 1143.10 292.297   8
   2   5  10 1483.44 293.974  12
   2   5  10 1162.61 284.849   6
   2   5  11 2428.24 360.679  12
   2   5  11 2043.37 319.188   6
   2   5  11 1635.53 320.842   8
   2   5  12 142.210 186.454   8
   2   5  12 656.309 211.432  12
   2   5  12 460.990 209.005   6
   2   5  13 26.6259 121.515  12
   2   5  13-142.299 167.334   8
   2   5  13 153.476 131.774   7
   2   5  14 561.933 171.596   8
   2   5  14 727.375 169.684   7
   2   5  14 764.890 178.146  12
  -2  -5 -15 123.762 144.379  13
  -2  -5 -16 33.9066 94.7435  13
  -2  -5 -16-8.51427 96.0470  23
  -2  -6  19 4.31306 107.211  22
   2   6 -19 60.5150 86.9878  16
  -2  -6  18 728.517 181.306  22
  -2  -6  18 856.059 159.643   6
   2   6 -18 628.675 165.132  16
  -2  -6  17 1113.95 217.064   6
   2   6 -17 1092.39 221.655  16
  -2  -6  17 1391.87 257.848  22
  -2  -6  16 544.086 186.947  22
  -2  -6  16 305.665 199.064   6
   2   6 -16 259.518 168.996  16
  -2  -6  15 670.586 238.098  22
  -2  -6  15 936.697 238.128   6
   2   6 -15 756.550 231.849  16
   2   6 -14 974.969 247.295  25
   2   6 -14 1108.40 256.609  16
  -2  -6  14 646.569 239.347  22
  -2  -6  14 718.838 242.900   6
  -2  -6  13 2755.58 384.710  22
   2   6 -13 2535.04 386.349  25
   2   6 -13 2332.62 358.587  16
  -2  -6  12 2824.31 406.677  22
   2   6 -12 3377.67 418.998  16
   2   6 -12 3259.89 433.375  25
   2   6 -12 3419.70 411.496   8
  -2  -6  11 2940.05 409.787  22
   2   6 -11 2850.46 418.904  25
   2   6 -11 2933.71 415.429  16
   2   6 -11 3147.87 420.188   8
  -2  -6  10 1057.75 280.176  22
   2   6 -10 943.625 265.888   4
   2   6 -10 974.430 282.966  25
  -2  -6  10 853.163 245.152  19
   2   6 -10 805.385 217.455  16
   2   6 -10 1147.83 275.857   8
   2   6 -10 744.087 251.934   5
  -2  -6   9 924.604 258.154  22
   2   6  -9 1384.73 327.940   4
  -2  -6   9 1405.42 283.555  19
  -2  -6   9 1396.90 332.437  17
   2   6  -9 869.494 257.435  25
   2   6  -9 1535.06 322.760   8
   2   6  -9 1391.28 313.441   5
  -2  -6   8 357.987 165.838  22
   2   6  -8 112.229 174.833  25
   2   6  -8 324.170 209.921   4
   2   6  -8 86.6540 187.510   5
  -2  -6   8 170.673 208.126  19
  -2  -6   8 99.2393 186.709  17
   2   6  -8 492.044 211.671   8
   2   6  -7 265.579 179.908  25
   2   6  -7 180.550 180.812   5
   2   6  -7 411.859 217.397   4
  -2  -6   7 467.807 206.332  19
  -2  -6   7 365.522 196.476  17
   2   6  -7 418.043 208.082   8
   2   6  -6 624.533 235.287   4
   2   6  -6 945.330 245.454  10
  -2  -6   6 358.286 220.255  19
  -2  -6   6 861.437 262.209  17
   2   6  -6 987.941 231.136   3
   2   6  -6 812.344 243.958  25
   2   6  -6 872.738 248.369   8
   2   6  -6 919.678 255.512   5
   2   6  -5 393.552 201.734  25
   2   6  -5 266.209 179.804   4
   2   6  -5 16.2953 99.9579  10
  -2  -6   5 241.762 185.429  19
  -2  -6   5 361.553 227.999  17
   2   6  -5-145.846 159.928   3
   2   6  -5 359.889 174.917   8
   2   6  -5 365.528 183.468   5
   2   6  -4 2165.52 327.488   4
   2   6  -4 1804.11 289.705  25
   2   6  -4 1760.05 308.153  10
  -2  -6   4 1886.07 311.363  19
  -2  -6   4 2005.61 354.445  17
   2   6  -4 1759.96 314.238   3
   2   6  -4 1230.44 263.583   9
   2   6  -4 2190.37 352.118   5
   2   6  -4 1789.22 339.035   8
   2   6  -3-83.5059 124.120  10
   2   6  -3 377.713 190.118   8
   2   6  -3 148.504 141.106   4
   2   6  -3 556.858 212.002   3
  -2  -6   3 185.461 195.939  19
  -2  -6   3 168.270 199.346  17
   2   6  -3 37.0728 129.935   9
   2   6  -3 106.771 124.514   5
   2   6  -2 254.349 211.208   4
   2   6  -2 198.231 165.956   8
  -2  -6   2 76.1255 138.210  19
  -2  -6   2 56.4056 172.630  17
   2   6  -2 20.9530 125.757  12
   2   6  -2 90.9862 131.193   3
   2   6  -2-92.1096 164.141   9
   2   6  -2-154.046 149.391   5
  -2  -6   1 1074.27 232.032  19
   2   6  -1 1245.69 287.322   8
   2   6  -1 1231.38 278.085  12
  -2  -6   1 879.360 236.581  17
   2   6  -1 1209.38 272.622   3
   2   6  -1 1442.48 275.185   5
   2   6   0 2929.07 398.666   8
   2   6   0 3887.05 433.948  12
  -2  -6   0 3417.56 372.249  19
  -2  -6   0 3185.41 403.420  17
   2   6   0 3793.33 390.232   9
   2   6   0 2920.71 388.936   3
   2   6   0 3493.26 396.705   5
   2   6   1 1342.80 285.420  12
   2   6   1 1520.39 286.737   8
  -2  -6  -1 1909.98 339.332  17
   2   6   1 1797.29 303.266   9
   2   6   1 1460.13 295.508   3
   2   6   1 1478.28 289.978  26
   2   6   2 700.063 245.440  12
  -2  -6  -2 636.482 235.402  17
   2   6   2 562.679 208.554   9
   2   6   2 567.034 213.140   8
   2   6   2 511.843 221.348   3
   2   6   2 154.280 175.143  26
   2   6   3 57.9799 181.342   8
   2   6   3-39.3346 190.678   9
   2   6   3 578.378 209.575  12
  -2  -6  -3 39.3937 190.397  21
   2   6   3 502.567 176.204  26
   2   6   3 193.882 191.848   3
  -2  -6  -3-135.596 193.721  17
   2   6   4 66.6067 156.460  26
   2   6   4-132.532 173.880   8
   2   6   4-71.0813 154.330  12
  -2  -6  -4 40.7066 158.833  21
   2   6   4-420.074 184.743   9
   2   6   4 7.54650 162.093   3
   2   6   5 819.909 273.132  12
   2   6   5 767.650 246.813   8
  -2  -6  -5 1118.27 294.420  21
   2   6   5 1249.56 267.983  26
   2   6   5 963.925 267.261   3
   2   6   6 5509.65 550.343  12
  -2  -6  -6 6203.37 605.207  21
   2   6   6 6200.83 582.986   3
   2   6   6 5935.47 585.561   8
   2   6   6 5521.98 527.630  26
   2   6   7 2124.99 365.336  12
   2   6   7 1550.55 328.538   8
   2   6   8 122.705 178.323   8
   2   6   8 226.227 200.961  12
   2   6   9 169.983 154.964  12
   2   6   9 309.884 185.592   8
   2   6  10 1514.84 320.293   8
   2   6  10 2218.78 344.062  12
   2   6  11 644.145 214.737   8
   2   6  11 1018.70 264.794  12
   2   6  12-87.6818 148.796  12
   2   6  12-133.118 146.648   8
   2   6  13 650.590 187.436   8
  -2  -6 -13 594.536 176.650  13
   2   6  13 909.401 191.637  12
   2   6  14 385.654 130.300  12
  -2  -6 -14 19.4190 111.199  13
  -2  -7  17 126.577 104.075  22
  -2  -7  17 429.742 139.155   6
   2   7 -17 119.781 108.930  16
  -2  -7  16 118.591 121.910  22
  -2  -7  16 141.751 144.091   6
   2   7 -16-58.2425 89.0568  16
  -2  -7  15 210.730 155.508  22
  -2  -7  15 149.609 133.402   6
   2   7 -15-85.4723 125.982  16
  -2  -7  14-29.2028 146.941  22
  -2  -7  14 154.369 164.605   6
   2   7 -14-274.125 160.929  16
   2   7 -13 762.351 266.285  25
  -2  -7  13 1025.18 260.352  22
   2   7 -13 792.541 236.544  16
   2   7 -13 996.668 255.757   8
  -2  -7  12 450.414 195.759  22
   2   7 -12 177.847 149.908  16
   2   7 -12 54.3603 168.546   9
   2   7 -12 741.899 241.333   8
   2   7 -12 514.093 234.999  25
  -2  -7  11 1642.63 319.797  22
   2   7 -11 499.191 242.915   9
   2   7 -11 979.659 294.452  25
   2   7 -11 1227.08 293.530   8
  -2  -7  10-59.9226 158.219  22
   2   7 -10-73.5372 173.487  25
   2   7 -10 77.2450 227.548   9
   2   7 -10 414.896 223.578   8
  -2  -7   9 13.1927 132.001  22
   2   7  -9-136.786 169.181  25
   2   7  -9-165.382 198.684   9
   2   7  -9-325.621 215.833   8
  -2  -7   8 103.519 142.229  22
   2   7  -8 312.402 219.936  25
   2   7  -8-59.0624 167.190   8
  -2  -7   7 427.177 177.538  22
   2   7  -7 142.036 199.948   4
  -2  -7   7 469.230 233.983  19
  -2  -7   7 163.497 167.174  17
   2   7  -7 352.693 214.135   9
   2   7  -7 161.658 168.827   8
   2   7  -7 518.922 235.603   5
   2   7  -7 392.261 179.842  25
   2   7  -6 5548.85 552.539   4
   2   7  -6 5017.96 520.544  25
  -2  -7   6 4985.18 516.653  19
   2   7  -6 6129.13 575.984   3
  -2  -7   6 4834.39 534.701  17
   2   7  -6 5472.48 497.592   9
   2   7  -6 5588.40 557.797   8
   2   7  -6 5922.15 584.352   5
   2   7  -5 3159.36 442.073  25
  -2  -7   5 2900.68 409.711  19
  -2  -7   5 3334.86 452.379  17
   2   7  -5 3563.03 437.941   3
   2   7  -5 2885.31 393.884   9
   2   7  -5 3198.12 411.026   4
   2   7  -5 3914.42 460.335   5
   2   7  -5 2731.17 402.463   8
  -2  -7   4 156.571 161.407  19
   2   7  -4 223.733 154.345  10
  -2  -7   4 190.844 220.973  17
   2   7  -4 75.7334 174.467   3
   2   7  -4 130.073 208.410   9
   2   7  -4-44.5343 161.931  25
   2   7  -4 29.6243 147.726   5
   2   7  -4 43.1248 181.503   8
   2   7  -3-139.215 171.286  25
   2   7  -3 473.972 201.700  10
  -2  -7   3 51.9822 152.441  19
  -2  -7   3 172.163 153.548  17
   2   7  -3 112.105 130.942   3
   2   7  -3 679.470 238.148   9
   2   7  -3 33.4336 118.399   5
   2   7  -3-233.439 212.672   8
   2   7  -2 523.402 231.052  25
   2   7  -2 471.499 225.962   8
   2   7  -2 170.663 154.235  10
  -2  -7   2 510.251 217.075  17
   2   7  -2 548.579 223.101   3
   2   7  -2 464.557 216.804   9
   2   7  -2 490.961 192.930   5
   2   7  -1 5559.58 553.396  12
   2   7  -1 5137.81 513.767  10
   2   7  -1 5994.53 568.680   3
  -2  -7   1 5182.67 535.163  17
   2   7  -1 5092.68 483.034   9
   2   7  -1 6142.47 570.278   5
   2   7  -1 5584.93 564.464   8
   2   7   0 7406.61 622.405  10
   2   7   0 8994.63 700.095   3
   2   7   0 8388.01 665.370  12
  -2  -7   0 7875.06 644.971  17
   2   7   0 8280.53 596.886   9
   2   7   0 8035.63 664.838   8
   2   7   1 454.190 216.523   8
   2   7   1-183.400 139.422  10
  -2  -7  -1 722.596 252.073  17
   2   7   1 1063.43 273.611  12
   2   7   1 538.185 190.817   9
   2   7   1 278.944 231.378   3
   2   7   2 462.974 239.788  12
   2   7   2-46.0470 111.987  10
  -2  -7  -2 411.075 226.345  17
   2   7   2 261.133 209.819   9
   2   7   2 627.638 190.403   3
   2   7   2 736.902 247.626   8
   2   7   3 1655.01 332.665  12
   2   7   3 2156.20 356.155   8
   2   7   3 1674.01 304.657   9
   2   7   4 4017.74 482.910  12
   2   7   4 3393.75 414.694   9
   2   7   4 4336.47 502.399   8
   2   7   5 178.756 184.789  12
   2   7   5 474.704 231.396   9
   2   7   5-24.5936 173.205   8
   2   7   6 2514.35 392.010   8
   2   7   6 2971.97 420.304  12
   2   7   7 395.138 224.299  12
   2   7   7 444.294 210.018   8
   2   7   8 110.088 204.113   8
   2   7   8-25.6396 158.747  12
   2   7   9 88.8411 160.290   8
   2   7   9-95.1932 156.789  12
   2   7  10-232.120 172.231   8
   2   7  10-283.721 175.307  12
   2   7  11-267.062 155.396  12
   2   7  11 244.245 144.642   8
   2   7  12 232.557 134.358  12
   2   7  12 22.0614 101.648   8
   2   7  13 374.765 110.356  12
  -2  -8  16 616.000 163.297   6
  -2  -8  15 907.355 191.080  22
  -2  -8  15 1045.22 222.420   6
  -2  -8  14 776.146 192.170  22
  -2  -8  14 737.909 217.145   6
  -2  -8  13-125.245 138.455  22
   2   8 -13 236.933 150.285   8
  -2  -8  12 663.990 191.250  22
   2   8 -12 163.818 169.216   9
   2   8 -12 341.828 217.997   8
  -2  -8  11 1578.36 291.912  22
   2   8 -11 852.139 277.912  25
   2   8 -11 395.319 205.890   9
   2   8 -11 1185.05 276.738   8
  -2  -8  10 3431.75 402.279  22
   2   8 -10 2594.52 397.271  25
   2   8 -10 2100.85 328.473   9
   2   8 -10 3434.89 439.852   8
  -2  -8   9-63.1782 154.612  22
   2   8  -9 45.6089 153.878  25
   2   8  -9 416.260 228.688   9
   2   8  -9 457.711 205.203   8
  -2  -8   8 300.372 161.311  22
   2   8  -8 573.632 232.860  25
   2   8  -8 130.074 196.915   9
   2   8  -8 417.261 207.274   8
  -2  -8   7 2017.64 326.565  22
   2   8  -7 1494.11 299.173   9
   2   8  -7 1485.56 304.998   8
   2   8  -7 1504.52 322.655  25
  -2  -8   6 481.627 184.583  22
   2   8  -6 290.561 194.853   9
   2   8  -6 298.459 235.644   8
   2   8  -6 251.107 195.523  25
   2   8  -5 355.559 209.833  25
   2   8  -5 466.297 220.242   9
   2   8  -5 317.392 197.839   8
   2   8  -4 510.042 214.796  25
   2   8  -4 648.604 265.615   9
   2   8  -4 511.577 245.917   8
   2   8  -3-96.5893 164.295  25
   2   8  -3-193.674 202.942   9
   2   8  -3 56.1269 166.290   8
   2   8  -2 1232.89 285.931   9
   2   8  -2 1264.06 319.482  25
   2   8  -2 1192.58 298.510   8
   2   8  -1 708.697 246.953   9
   2   8  -1 754.580 240.983   8
   2   8   0 12.5718 187.557  12
   2   8   0-226.331 198.373   8
   2   8   0 161.339 199.353   9
   2   8   1 144.283 184.870  12
   2   8   1 201.254 263.159   9
   2   8   1-57.5419 162.778   8
   2   8   2 745.351 263.254  12
   2   8   2 576.581 248.746   8
   2   8   2 748.182 255.583   9
   2   8   3 1014.67 256.862   9
   2   8   3 583.867 242.313  12
   2   8   3 785.157 266.349   8
   2   8   4 857.994 249.044  12
   2   8   4 1086.15 287.446   9
   2   8   4 747.873 252.409   8
   2   8   5 402.544 214.563  12
   2   8   5 210.189 177.052   8
   2   8   6 718.567 225.645  12
   2   8   6 357.360 199.924   8
   2   8   7 287.117 179.726  12
   2   8   7 168.670 172.928   8
   2   8   8 18.9505 159.146  12
   2   8   8-162.083 154.078   8
   2   8   9-433.461 165.929   8
   2   8   9 360.368 151.560  12
   2   8  10-282.778 139.889  12
   2   8  10-122.976 107.038   8
   2   8  11 59.2958 98.7822  12
  -2  -9  15 79.6101 87.2509   6
  -2  -9  14 6.75050 105.971   6
  -2  -9  13 113.266 137.677   6
   2   9 -13 45.9796 95.2970   8
   2   9 -12 501.994 193.986   8
   2   9 -11-303.054 171.565   9
   2   9 -11 55.6932 144.626   8
   2   9 -10 327.303 155.234   9
   2   9 -10 48.6706 120.684   8
   2   9  -9 953.887 246.805   9
   2   9  -9 1442.11 300.265   8
   2   9  -8 232.356 205.336   9
   2   9  -8 134.850 186.539   8
   2   9  -7 587.776 236.295   9
   2   9  -7 287.989 192.433   8
   2   9  -6 245.172 188.498   9
   2   9  -6 651.922 252.286   8
   2   9  -5 477.505 224.458   9
   2   9  -5 489.956 221.972   8
   2   9  -4 120.313 179.912   9
   2   9  -4 65.9871 171.713   8
   2   9  -3 349.339 249.555   9
   2   9  -3 740.544 244.532   8
   2   9  -2 307.116 229.540   9
   2   9  -2 195.819 218.361   8
   2   9  -1 696.578 251.313   9
   2   9  -1 744.535 236.305   8
   2   9   0 334.467 210.875   9
   2   9   0 250.974 158.673   8
   2   9   1 2503.43 378.024   9
   2   9   1 3417.75 432.422   8
   2   9   2 566.880 217.431   9
   2   9   2 18.6528 150.136   8
   2   9   3 141.339 193.340  12
   2   9   3 137.883 177.949   9
   2   9   3 376.317 206.947   8
   2   9   4 21.6034 153.886  12
   2   9   4-288.236 197.731   9
   2   9   4 115.089 147.594   8
   2   9   5 232.739 212.949   9
   2   9   5 585.369 205.955  12
   2   9   5 394.320 171.277   8
   2   9   6 625.910 222.438  12
   2   9   6 473.926 177.095   8
   2   9   7-115.640 138.254  12
   2   9   7 79.1991 109.416   8
   2   9   8 199.814 136.729  12
   2   9   8 296.857 133.147   8
  -2 -10  13-33.0098 75.9622   6
  -2 -10  12 118.618 98.5596   6
  -2 -10  11 19.7071 101.203   6
   2  10 -11 91.9758 100.176   8
   2  10 -10 649.270 172.319   9
   2  10 -10 948.424 204.110   8
   2  10  -9-105.523 147.380   9
   2  10  -9 59.5541 108.947   8
   2  10  -8 90.0278 161.931   9
   2  10  -8-10.6742 130.987   8
   2  10  -7 47.0065 166.798   9
   2  10  -7-31.8693 151.141   8
   2  10  -6 257.084 211.401   9
   2  10  -6 166.734 157.419   8
   2  10  -5 110.669 176.404   9
   2  10  -5 471.329 213.036   8
   2  10  -4 243.334 199.265   9
   2  10  -4-92.3941 165.337   8
   2  10  -3-241.430 204.075   9
   2  10  -3 116.763 159.309   8
   2  10  -2 316.413 214.442   9
   2  10  -2-129.842 182.692   8
   2  10  -1 27.1764 161.678   9
   2  10  -1 87.1299 160.872   8
   2  10   0 30.0283 170.852   9
   2  10   0-41.6903 153.151   8
   2  10   1 2.66852 154.221   9
   2  10   1-136.699 148.818   8
   2  10   2 23.0088 171.659   9
   2  10   2-83.4534 156.216   8
   2  10   3 154.573 154.100   9
   2  10   3 218.898 142.819   8
   2  10   4 48.6284 139.816   9
   2  10   4 43.5808 125.230   8
   2  10   5-177.178 123.383   8
   2  10   6 321.375 114.888   8
  -2 -11   9 81.5800 92.6949   6
   2  11  -9 185.587 85.9777   8
   2  11  -8-61.3177 104.920   9
   2  11  -8-131.781 103.851   8
   2  11  -7 128.204 123.444   9
   2  11  -7-9.22004 102.351   8
   2  11  -6 192.045 135.301   9
   2  11  -6-19.1930 108.335   8
   2  11  -5 181.169 149.911   9
   2  11  -5 85.4651 119.230   8
   2  11  -4 109.337 143.916   9
   2  11  -4 19.8397 117.336   8
   2  11  -3 92.5567 142.484   9
   2  11  -3 115.319 128.879   8
   2  11  -2 388.163 166.294   9
   2  11  -2 66.0455 122.413   8
   2  11  -1 62.6799 120.581   8
   2  11  -1-143.126 154.591   9
   2  11   0-177.768 143.208   9
   2  11   0 31.5132 115.683   8
   2  11   1 67.4562 118.505   9
   2  11   1-15.8774 103.348   8
   2  11   2-14.0804 104.978   9
   2  11   2 77.9316 77.4248   8
  -3  12  -2 7.55724 109.553  14
  -3  12  -3-131.895 124.595  14
  -3  12  -4 35.6068 116.890  14
  -3  12  -5 104.432 108.059  14
  -3  12  -6 728.034 155.863  14
  -3  12  -7 126.570 88.0441  14
  -3  11   7 12.0145 83.8004  15
  -3  11   6-6.77917 93.8643  15
  -3  11   5 16.7218 108.311  15
  -3  11   4-376.061 142.078  15
  -3  11   3-126.790 125.998  15
  -3  11   2 163.575 130.907  15
  -3  11   1-4.42775 95.7779  15
  -3  11   1 295.977 175.061  14
  -3  11   0 212.440 133.162  15
  -3  11   0 92.5801 154.449  14
  -3  11  -1 333.491 191.885  14
  -3  11  -2 217.721 166.101  14
  -3  11  -3 363.479 176.621  14
  -3  11  -4 220.322 174.427  14
  -3  11  -5-74.5429 148.516  14
  -3  11  -6-46.3740 142.960  14
  -3  11  -7 81.9556 141.341  14
  -3  11  -8 157.886 143.888  14
   3 -11   9-1.66974 76.8752  26
  -3  11  -9 14.8981 120.628  14
  -3  11 -10 342.191 138.337  14
  -3  11 -11 42.7417 81.7934  14
  -3  10  10 149.146 100.473  15
  -3  10   9 176.570 147.794  15
  -3  10   8-54.5590 136.770  11
  -3  10   8 67.0138 124.080  15
  -3  10   7 132.644 150.719  11
  -3  10   7 447.195 183.812  15
  -3  10   6 548.035 205.621  11
  -3  10   6 507.263 187.387  15
  -3  10   5 94.3386 158.805  11
  -3  10   5 38.1868 158.699  15
  -3  10   4 269.252 172.367  11
  -3  10   4 258.448 163.429  15
  -3  10   3 187.571 162.534  11
  -3  10   3 198.897 156.925  15
  -3  10   2 506.496 210.330  11
  -3  10   2 279.953 177.935  14
  -3  10   1-66.2363 138.714  11
  -3  10   1-89.3684 153.197  15
  -3  10   1 112.269 161.393  14
  -3  10   0 221.695 162.576  11
  -3  10   0 155.501 144.035  15
  -3  10   0 83.9683 159.935  14
  -3  10  -1 95.7585 152.525  15
  -3  10  -1-104.263 180.634  14
  -3  10  -2 781.470 236.239  15
  -3  10  -2 915.301 251.464  14
  -3  10  -3 1134.76 277.656  14
  -3  10  -4 83.2643 187.354  14
  -3  10  -5 166.219 177.622  14
   3 -10   6 76.8093 132.763  26
  -3  10  -6 169.941 160.415  14
   3 -10   7 821.486 208.067  26
  -3  10  -7 829.313 207.345   8
  -3  10  -7 1040.86 253.058  14
   3 -10   8 148.092 134.563  26
  -3  10  -8 119.878 191.861  14
  -3  10  -9-67.1682 147.991  14
   3 -10   9-7.16447 162.486  26
   3 -10  10 45.6079 127.162  26
  -3  10 -10-5.45758 149.403  14
   3 -10  11 286.519 138.107  26
  -3  10 -11 189.836 145.830  14
  -3  10 -12-36.6034 127.890  14
   3 -10  12-251.923 125.153  26
  -3  10 -13 166.996 107.975  14
   3 -10  13-14.9833 92.3219  26
   3 -10  13 89.6938 78.4280  10
  -3   9  12-77.3450 108.452  15
  -3   9  11 246.989 153.846  11
  -3   9  11 41.5492 118.781  15
  -3   9  10-17.5592 127.460  11
  -3   9  10-62.4947 130.050  15
  -3   9   9 24.7941 140.237  11
  -3   9   9 64.5870 139.472  15
  -3   9   8 110.325 185.127  11
  -3   9   8 133.319 159.449  15
  -3   9   7-26.3616 126.704  11
  -3   9   7 178.866 194.154  15
  -3   9   6-23.2225 171.417  11
  -3   9   6 281.073 195.435  15
  -3   9   5-349.488 199.020  11
  -3   9   5-47.0241 166.280  15
  -3   9   4 41.8943 162.149  15
  -3   9   4 360.059 213.552  14
  -3   9   3 238.747 181.462  11
  -3   9   3 22.6354 146.291  15
  -3   9   3-45.0529 186.085  14
  -3   9   2 37.7416 127.025  11
  -3   9   2 637.337 289.375   9
  -3   9   2 140.552 151.983  15
  -3   9   2 323.640 182.719  14
  -3   9   1 375.109 178.157  11
  -3   9   1-257.413 248.236   9
  -3   9   1 264.793 202.110  15
  -3   9   1 128.845 188.410  14
  -3   9   0 670.427 192.333  11
  -3   9   0 481.509 215.548  15
  -3   9   0 498.999 235.658  14
  -3   9  -1 30.8193 212.776   9
  -3   9  -1 538.870 235.053  15
  -3   9  -1 548.823 237.370  14
  -3   9  -2 1216.95 284.731  15
  -3   9  -2 931.302 266.221  14
  -3   9  -3 561.322 201.729  15
  -3   9  -3 783.048 259.969  14
  -3   9  -4-74.0398 172.855  15
  -3   9  -4-235.616 216.152  14
   3  -9   5 659.818 205.909  26
  -3   9  -5 370.272 235.180  14
   3  -9   6 973.058 217.416  26
  -3   9  -6 420.469 243.516  14
  -3   9  -6 315.928 197.310   8
  -3   9  -7 292.565 215.708  14
  -3   9  -7 160.048 168.723   8
   3  -9   7 751.408 221.586  26
   3  -9   8 893.311 253.517  26
  -3   9  -8 766.038 236.775  14
  -3   9  -8 793.087 248.194   8
   3  -9   9 268.589 182.237  26
  -3   9  -9 2.94912 151.639  14
  -3   9 -10-159.476 186.056  14
   3  -9  10-54.4847 138.782  26
   3  -9  11-125.036 168.657  26
  -3   9 -11 11.4845 138.071  14
   3  -9  12 940.938 228.846  26
  -3   9 -12 764.905 226.531  14
   3  -9  13 140.124 140.915  26
  -3   9 -13 91.3656 131.862  14
   3  -9  14-246.926 113.571  26
   3  -9  14-48.0815 75.5117  10
  -3   9 -14 0.79747 106.589  14
   3  -9  15-304.288 103.002  26
  -3   9 -15-16.1451 79.9833  14
  -3   8  13 103.936 99.8965  12
  -3   8  13-52.1887 102.757  11
  -3   8  13 34.3911 108.809  15
  -3   8  12-42.1917 104.241  12
  -3   8  12-51.0004 134.388  11
  -3   8  12-38.3689 160.679  15
  -3   8  11 238.086 152.314  11
  -3   8  11 32.0047 122.106  12
  -3   8  11 4.80745 160.015  15
  -3   8  10 346.780 139.151  12
  -3   8  10-6.62054 162.415  11
  -3   8  10 204.299 193.869  15
  -3   8   9 158.219 201.954  11
  -3   8   9 386.842 186.486  15
  -3   8   8 641.135 222.383  11
  -3   8   8 513.506 219.554  15
  -3   8   7 1055.73 276.818  11
  -3   8   7 690.999 249.842  15
  -3   8   6 4.79699 160.547  11
  -3   8   6 14.2348 172.772  15
  -3   8   5 22.4852 162.526  11
  -3   8   5-73.1549 172.668  15
  -3   8   5-117.453 192.289  14
  -3   8   4 2318.06 371.773  11
  -3   8   4 1950.68 357.276  15
  -3   8   4 2006.71 356.740  14
  -3   8   3 2125.29 373.727  11
  -3   8   3 1646.61 316.239  13
  -3   8   3 1438.23 322.227   9
  -3   8   3 1385.07 306.335  15
  -3   8   3 1681.39 347.317  14
  -3   8   2 866.530 291.054   9
  -3   8   2 1673.93 305.412  11
  -3   8   2 1601.21 294.248  13
  -3   8   2 1334.29 304.145  15
  -3   8   2 1563.07 325.385  14
  -3   8   1 2019.51 349.335  13
  -3   8   1 2980.59 402.244  11
   3  -8  -1 2390.18 388.632  20
  -3   8   1 2163.39 357.340   9
  -3   8   1 2978.73 417.231  15
  -3   8   1 2157.95 380.104  14
  -3   8   0 138.797 169.177  13
  -3   8   0 53.0312 118.570  11
   3  -8   0 124.883 184.918  20
  -3   8   0 61.7047 226.545   9
  -3   8   0 102.402 165.314  15
  -3   8   0-39.8518 163.154  14
  -3   8  -1 2616.13 364.501   9
  -3   8  -1 2742.64 378.418  13
   3  -8   1 2884.70 461.314  20
  -3   8  -1 2573.59 383.377  15
  -3   8  -1 2449.06 395.366  14
   3  -8   2 1502.36 343.257  20
  -3   8  -2 1120.73 290.884  14
  -3   8  -2 1174.09 297.811   5
  -3   8  -2 1292.35 288.744  15
  -3   8  -3 529.091 240.744  14
  -3   8  -3 349.876 158.514   5
  -3   8  -3 319.055 224.516  15
  -3   8  -4 5212.77 517.859  15
  -3   8  -4 5607.10 567.540  14
  -3   8  -5 523.564 222.412  14
  -3   8  -5 34.6246 136.282  15
  -3   8  -6 186.145 191.921  14
  -3   8  -6-304.016 182.484   8
  -3   8  -6 90.3474 159.287  15
  -3   8  -7 2667.41 419.607  14
  -3   8  -7 2653.71 393.669   8
  -3   8  -8 155.316 206.550  14
   3  -8   8 13.6930 180.597  26
  -3   8  -8 48.5235 173.580   8
   3  -8   9 60.3250 185.966  26
  -3   8  -9 319.060 229.731  14
  -3   8  -9 198.987 195.803   8
   3  -8  10 586.940 213.272  26
  -3   8 -10 758.646 246.459  14
   3  -8  11-257.392 192.774  26
  -3   8 -11 172.373 163.962  14
   3  -8  12 542.085 198.676  26
  -3   8 -12 263.862 203.767  14
  -3   8 -13 456.003 200.805  14
   3  -8  13 667.836 210.510  26
   3  -8  13 447.187 166.052   6
  -3   8 -14 531.540 196.882  14
   3  -8  14 248.478 139.419   6
   3  -8  14 492.156 156.903  10
   3  -8  14 552.488 202.876  26
   3  -8  15 111.094 139.824  26
  -3   8 -15-6.18744 118.960  14
   3  -8  15 156.489 99.7058   6
   3  -8  16-72.5677 91.9453  26
  -3   8 -16-9.78142 97.5198  14
  -3   7  15 1.30338 97.6620  12
  -3   7  14-101.626 112.185  12
  -3   7  14-291.727 144.232  15
  -3   7  13 346.295 150.605  11
  -3   7  13 394.623 186.560  12
  -3   7  13 400.773 188.762  15
  -3   7  12 101.195 153.938  12
  -3   7  12-133.123 152.382  11
  -3   7  12 131.629 173.663  15
  -3   7  11 148.799 154.904  12
  -3   7  11 61.5591 141.622  11
  -3   7  11 1.42463 156.006  15
  -3   7  10 217.011 178.162  11
  -3   7  10 655.913 235.585  12
  -3   7  10 547.277 233.298  15
  -3   7   9 163.785 173.758  11
  -3   7   9 107.355 183.377  15
  -3   7   8-1.60935 192.688  11
  -3   7   8 56.2348 143.742  15
  -3   7   7 2321.85 383.622  11
  -3   7   7 2355.91 368.690  15
  -3   7   6 238.400 170.075  15
  -3   7   6 299.226 201.052  11
  -3   7   5-136.306 171.701  11
  -3   7   5-205.058 194.337  15
  -3   7   5 199.539 170.928  14
  -3   7   4-13.0309 130.232  13
  -3   7   4 350.882 202.133  11
   3  -7  -4-35.5572 218.180  20
  -3   7   4 366.967 242.336   9
  -3   7   4-124.006 163.744  15
  -3   7   4-156.755 190.874  14
  -3   7   3 100.613 170.646  13
  -3   7   3-115.202 169.464  11
   3  -7  -3 355.072 209.750  20
  -3   7   3-286.767 252.924   9
  -3   7   3 44.1414 119.573  15
  -3   7   3 145.909 166.316  14
  -3   7   2-662.126 238.907  13
  -3   7   2-791.913 279.510   9
  -3   7   2 82.6949 134.294  11
   3  -7  -2 34.2792 158.526  20
  -3   7   2 110.751 166.407  15
  -3   7   2-527.595 216.191  14
  -3   7   1 3893.94 439.036  13
  -3   7   1 4807.82 480.477  11
  -3   7   1 4255.52 435.513  18
   3  -7  -1 4001.28 480.450  20
  -3   7   1 3178.95 394.777   9
  -3   7   1 4186.12 488.119  14
  -3   7   1 4056.19 455.641  15
  -3   7   0 725.941 234.605  13
  -3   7   0 1123.12 278.823  14
   3  -7   0 1142.03 275.310  20
  -3   7   0 1353.63 294.805  18
  -3   7   0 447.429 210.762   9
  -3   7   0 1355.72 240.376  11
  -3   7   0 965.175 248.102  15
  -3   7  -1 2675.04 339.101  13
   3  -7   1 2909.21 409.451  20
  -3   7  -1 2986.96 396.886  18
  -3   7  -1 3791.25 446.169  14
  -3   7  -1 3245.39 422.726   5
  -3   7  -1 2885.05 379.299  15
  -3   7  -2 11.8584 142.224  13
   3  -7   2 194.885 196.753  20
  -3   7  -2-22.9694 160.278  18
  -3   7  -2 254.391 176.148  14
  -3   7  -2 113.980 126.439   5
  -3   7  -2 184.535 157.726  15
  -3   7  -3 3453.80 415.914  13
  -3   7  -3 3468.68 456.025  14
   3  -7   3 3405.66 441.498  20
  -3   7  -3 2994.64 405.859   5
  -3   7  -3 3370.02 414.198  15
  -3   7  -4-68.7447 167.556  14
   3  -7   4-34.7507 178.414  20
  -3   7  -4-252.050 152.005   5
   3  -7   5 5059.13 547.025  20
  -3   7  -5 5136.20 534.321  14
   3  -7   6-29.3283 194.862  20
  -3   7  -6-113.164 177.524   8
  -3   7  -6 182.916 219.931  14
  -3   7  -7 1549.49 317.329  14
   3  -7   7 1424.63 319.865  20
  -3   7  -7 786.378 250.548   8
   3  -7   8 2090.90 367.254  26
  -3   7  -8 2183.61 388.767  14
  -3   7  -8 1895.34 331.598   8
   3  -7   9 5211.18 530.847  26
  -3   7  -9 5380.04 555.832   8
  -3   7  -9 5313.76 571.746  14
   3  -7  10 387.960 223.448  26
  -3   7 -10 232.445 204.839  14
   3  -7  11 110.701 154.728  26
  -3   7 -11 84.6598 172.612  14
   3  -7  11 172.510 147.858   6
   3  -7  12 2.94399 136.566  26
  -3   7 -12-254.542 200.604  14
   3  -7  12 66.9575 154.762   6
   3  -7  13 701.718 236.081  26
   3  -7  13 521.097 197.622   6
  -3   7 -13 334.322 166.952  14
   3  -7  14 483.933 215.508  26
  -3   7 -14 386.967 192.005  14
   3  -7  14 639.182 197.215   6
   3  -7  14 189.696 154.128  10
   3  -7  15 686.594 215.090  26
   3  -7  15 627.932 174.541   6
  -3   7 -15 521.718 209.197  14
   3  -7  16-267.240 136.604  26
   3  -7  16-119.063 115.958   6
  -3   7 -16-6.29213 114.543  14
  -3   7 -17 166.614 100.919  14
   3  -7  17 53.9009 94.5004  26
  -3   6  17 99.8233 102.813  12
  -3   6  16-8.44595 112.701  12
  -3   6  16-148.492 99.5144   7
  -3   6  15 224.790 143.598   7
  -3   6  15 41.1242 147.921  12
  -3   6  14 136.454 174.281  12
  -3   6  14 65.5821 134.933   7
  -3   6  14-23.3169 155.057  11
  -3   6  14 14.5532 191.492  15
  -3   6  13 176.499 155.520  12
  -3   6  13 149.679 140.740   7
  -3   6  13 79.9596 148.945  11
  -3   6  13 151.897 161.037  15
  -3   6  12 144.154 174.879  12
  -3   6  12 155.405 145.366   7
  -3   6  12 142.800 154.075  11
  -3   6  12 472.757 204.919  15
  -3   6  11 178.112 156.339  12
  -3   6  11-56.1928 164.589   7
  -3   6  11 144.523 182.261  11
  -3   6  11 52.4317 168.288  15
  -3   6  10 263.554 183.346  12
  -3   6  10 259.402 148.906   7
  -3   6  10 483.382 193.372  11
  -3   6  10 445.416 210.628  15
  -3   6   9 463.907 214.783  12
  -3   6   9 607.437 195.199   7
  -3   6   9 385.554 227.379  11
  -3   6   9 327.306 185.203  15
  -3   6   8-95.7702 135.182  12
  -3   6   8 205.695 169.281   7
  -3   6   8-140.158 153.785  11
   3  -6  -8-208.968 150.903   2
   3  -6  -7 1774.06 334.385   2
  -3   6   7 1620.67 306.711  11
  -3   6   7 1630.12 340.555  15
  -3   6   6 321.285 192.368  13
  -3   6   6 76.4210 140.909  11
   3  -6  -6 104.517 152.733   2
  -3   6   6-30.1911 157.282  23
  -3   6   6-65.6104 124.124  15
  -3   6   6 197.786 159.970  14
  -3   6   5 1893.50 335.824  13
  -3   6   5 1840.76 312.966  23
  -3   6   5 1910.95 348.954  11
   3  -6  -5 2201.34 353.613   2
  -3   6   5 2104.62 337.338  15
  -3   6   5 1639.05 317.727  14
  -3   6   4 1296.48 260.243  13
  -3   6   4 917.402 238.264  11
   3  -6  -4 1182.08 268.591   2
  -3   6   4 1610.40 273.164  18
  -3   6   4 1738.82 381.101   9
  -3   6   4 1363.17 276.184  15
  -3   6   3 10072.2 669.103  13
   3  -6  -3 9983.60 659.079   2
  -3   6   3 9961.00 640.330  18
  -3   6   3 10339.5 700.247  15
   3  -6  -2 6353.92 554.496  20
  -3   6   2 6894.27 538.846  18
   3  -6  -2 7714.20 562.878   2
  -3   6   1 34.7537 176.020  18
   3  -6  -1 52.1338 109.622   2
   3  -6  -1-25.5344 174.748  20
   3  -6   0 3337.54 356.957   2
  -3   6   0 2506.74 350.180  18
   3  -6   0 2678.06 369.910  20
   3  -6   1 962.595 264.514  20
  -3   6  -1 606.638 217.989  18
   3  -6   1 788.007 199.931   2
  -3   6  -1 916.057 236.924   5
   3  -6   2 356.899 217.494  20
  -3   6  -2 316.289 188.694  18
  -3   6  -2 336.374 179.806   5
   3  -6   3 10770.4 723.623  20
  -3   6  -3 11378.1 714.805  18
  -3   6  -3 12552.3 703.643   5
   3  -6   4 1699.23 326.094  20
  -3   6  -4 1619.07 300.965  18
  -3   6  -4 1935.03 293.054   5
  -3   6  -5 3252.14 435.409  14
   3  -6   5 2510.94 384.818  20
  -3   6  -6 2826.71 340.666  13
   3  -6   6 2142.55 353.693  20
  -3   6  -6 2454.35 396.907  14
  -3   6  -6 2888.50 396.914   8
  -3   6  -7 5001.23 462.801  13
   3  -6   7 4785.21 521.090  20
  -3   6  -7 4798.92 504.546   8
  -3   6  -7 4550.26 501.057  14
  -3   6  -8 241.112 193.181  14
   3  -6   8 59.6209 152.589  26
   3  -6   8 489.699 207.310  20
  -3   6  -8 569.310 215.631  16
  -3   6  -8 39.8220 164.352   8
   3  -6   9 1977.53 358.985  26
   3  -6   9 1942.28 348.327  20
  -3   6  -9 1827.91 320.606  16
  -3   6  -9 2137.59 369.860  14
   3  -6  10 4729.81 483.884   6
  -3   6 -10 3858.20 468.525  16
  -3   6 -10 4216.49 508.898  14
   3  -6  10 3724.48 463.050  26
   3  -6  11 484.935 207.087  26
  -3   6 -11-1.67590 166.872  14
   3  -6  11 481.085 206.546   6
  -3   6 -11 834.981 219.138  16
  -3   6 -12 45.8468 183.708  14
   3  -6  12 197.521 190.204  26
   3  -6  12 221.002 160.094   6
  -3   6 -12-35.9064 142.215  16
   3  -6  13 79.9867 189.732  26
   3  -6  13 172.128 165.611   6
  -3   6 -13 87.0412 143.224  16
  -3   6 -13-84.2370 190.537  14
   3  -6  14 264.570 168.779  26
   3  -6  14 359.768 193.123   6
   3  -6  14 76.0958 144.151  10
  -3   6 -14 55.3019 141.071  16
  -3   6 -14 43.2137 178.235  14
   3  -6  15 194.494 158.083  26
   3  -6  15 32.8998 165.516   6
  -3   6 -15 139.420 165.035  14
  -3   6 -16 156.549 159.215  14
   3  -6  16 43.9619 126.240   6
   3  -6  16 79.2696 130.110  26
   3  -6  17 27.7812 97.9077  26
  -3   6 -17-83.7243 111.554  14
   3  -6  17 14.8103 90.8218   6
  -3   6 -18-195.168 94.1977  14
  -3   5  18-52.9118 84.5592  12
  -3   5  17 253.221 121.995   7
  -3   5  17 376.877 153.401  12
  -3   5  16 123.585 140.105   7
  -3   5  16 118.356 131.085  12
   3  -5 -16-73.8241 114.668  27
  -3   5  15-156.711 159.146   7
  -3   5  15-82.6234 166.661  12
  -3   5  15 101.837 146.443  15
  -3   5  14 69.7505 143.868  11
  -3   5  14 58.4907 170.888  12
  -3   5  14 93.4964 166.495   7
  -3   5  14-11.2930 200.998  15
  -3   5  13 479.239 220.910  12
  -3   5  13 492.243 218.656   7
  -3   5  13 658.678 214.790  11
  -3   5  13 548.426 219.904  15
  -3   5  12-64.8284 162.677   7
  -3   5  12 69.7429 154.349  12
  -3   5  12 155.244 180.080  11
  -3   5  12 242.159 201.186  15
  -3   5  11 808.875 255.888  12
  -3   5  11 630.053 216.539   7
  -3   5  11 1050.42 253.700  11
  -3   5  11 798.569 265.918  15
  -3   5  10 1533.65 305.923  11
  -3   5  10 1240.64 291.747  12
  -3   5  10 1521.43 312.846   7
  -3   5  10 1518.22 316.840  15
  -3   5   9 691.414 225.231  12
  -3   5   9 1095.68 253.482   7
  -3   5   9 859.810 241.134  11
   3  -5  -9 663.114 243.520   2
  -3   5   9 766.072 234.419  15
  -3   5   8-138.811 161.585  12
  -3   5   8-329.495 186.152  11
   3  -5  -8-22.1332 149.295   2
  -3   5   8 10.0813 139.054  23
  -3   5   8-33.1859 180.251  15
   3  -5  -7 4469.18 484.785   2
  -3   5   7 3567.40 420.207  23
  -3   5   7 4312.72 478.351  13
  -3   5   7 3806.08 449.693  11
  -3   5   7 4295.36 443.522  18
  -3   5   7 4332.01 470.468  15
  -3   5   6 1756.04 323.196  13
  -3   5   6 2140.36 326.168  11
   3  -5  -6 2501.58 367.579   2
  -3   5   6 2043.39 315.266  18
  -3   5   6 1935.99 332.787  15
   3  -5  -5 121.186 162.020   2
  -3   5   5-29.9454 125.610  18
   3  -5  -4 256.227 173.989   2
  -3   5   4 324.499 159.412  18
   3  -5  -3 824.489 239.818   2
  -3   5   3 1095.73 240.111  18
   3  -5  -2 1976.04 300.576   2
  -3   5   2 2138.38 313.517  18
   3  -5  -1 9765.24 597.960   2
  -3   5   1 8576.27 572.742  18
  -3   5   0 118.285 154.524  18
   3  -5   0 79.6939 160.960  20
   3  -5   0-79.5810 124.134   2
   3  -5   1 542.677 220.757  20
  -3   5  -1 490.759 208.444  18
   3  -5   1 511.406 196.744   2
  -3   5  -2 166.345 169.918  18
   3  -5   2 304.215 197.368  20
   3  -5   2 298.279 159.448   2
  -3   5  -2 87.4434 140.483   5
  -3   5  -3-59.9708 163.682  18
   3  -5   3 60.7997 118.538   2
   3  -5   3-84.8256 157.262  20
  -3   5  -3 159.532 136.753   5
   3  -5   4 235.069 171.205  20
  -3   5  -4 251.409 181.806  18
   3  -5   4 248.245 144.360   2
  -3   5  -4 65.7695 109.449   5
   3  -5   5 2932.29 340.813   2
   3  -5   5 2473.20 352.770  20
  -3   5  -5 2236.11 338.712  18
   3  -5   6 4324.95 425.818   2
   3  -5   6 3997.08 440.669  20
   3  -5   7 633.404 236.471  20
  -3   5  -7 676.986 213.269   8
  -3   5  -7 219.915 176.136  14
   3  -5   8 1827.82 313.427  26
  -3   5  -8 1077.42 303.628  14
   3  -5   8 1732.58 323.255  20
  -3   5  -8 1856.69 270.291  13
  -3   5  -8 1451.06 300.716  16
  -3   5  -9 5269.00 496.286  13
   3  -5   9 5294.33 501.397   6
   3  -5   9 5014.23 524.782  20
  -3   5  -9 5307.50 532.889  16
  -3   5  -9 5058.68 529.024  14
   3  -5   9 4924.08 504.388  26
   3  -5  10-34.5330 174.956  26
  -3   5 -10 55.5612 156.371  13
   3  -5  10 220.816 211.267  20
   3  -5  10 115.507 168.278   6
  -3   5 -10 166.928 175.134  16
  -3   5 -10 97.0997 156.774  14
   3  -5  11 2125.37 369.950  26
  -3   5 -11 1576.39 298.384  13
  -3   5 -11 1668.83 366.500  14
   3  -5  11 1966.35 338.821   6
  -3   5 -11 1504.85 320.750  16
   3  -5  12 285.484 214.175  26
  -3   5 -12 458.565 220.652  14
  -3   5 -12 527.308 190.205  13
   3  -5  12 433.411 219.391   6
  -3   5 -12 711.093 226.659  16
  -3   5 -13 1964.89 372.244  14
   3  -5  13 2616.72 389.107  26
   3  -5  13 2667.28 379.808   6
   3  -5  13 2998.39 383.058  10
  -3   5 -13 3021.80 407.323  16
  -3   5 -13 2547.81 320.600  13
   3  -5  14 835.401 252.477  26
  -3   5 -14 786.933 257.466  14
   3  -5  14 747.683 227.405   6
  -3   5 -14 456.485 193.738  16
   3  -5  15 1224.36 263.774  26
  -3   5 -15 1060.03 278.081  14
   3  -5  15 800.955 246.275   6
  -3   5 -15 1066.49 256.383  16
   3  -5  16 1280.08 256.768  26
   3  -5  16 1286.27 261.544   6
  -3   5 -16 1253.56 278.703  14
   3  -5  17 349.001 142.958   6
   3  -5  17 310.865 139.019  26
  -3   5 -17 209.876 166.015  14
   3  -5  18-129.384 106.054   6
  -3   5 -18-60.9695 109.569  14
  -3   4  18 164.648 117.343   7
  -3   4  18 481.668 160.189  12
   3  -4 -18 435.182 133.494  27
  -3   4  17 249.439 168.188  12
  -3   4  17 270.530 170.123   7
   3  -4 -17 73.6803 109.795  27
  -3   4  16 153.197 168.326   7
  -3   4  16 488.308 197.297  12
   3  -4 -16 159.622 159.615  27
  -3   4  15 706.227 222.214   7
  -3   4  15 559.961 204.575  12
  -3   4  14-8.91521 139.572  12
  -3   4  14 335.681 186.355   7
  -3   4  13 908.298 268.619  12
  -3   4  13 690.771 230.837  11
  -3   4  13 745.058 253.024   7
  -3   4  13 1225.18 289.301  15
  -3   4  12 1135.01 298.174  12
  -3   4  12 1198.64 294.293   7
  -3   4  12 1792.37 327.960  15
  -3   4  12 1281.39 263.462  11
  -3   4  11 1539.66 300.563  12
  -3   4  11 1685.68 317.245   7
  -3   4  11 1255.88 282.436  11
   3  -4 -11 1242.65 295.922   2
  -3   4  11 1963.43 334.784  15
  -3   4  10 119.478 170.367  12
  -3   4  10-312.998 177.112   7
  -3   4  10 163.817 156.109  11
   3  -4 -10-281.456 176.234   2
  -3   4  10-232.011 197.643  15
  -3   4   9-1.44677 113.370  23
  -3   4   9 358.342 165.403  11
   3  -4  -9-43.9285 136.962   2
  -3   4   9 363.133 161.705  18
  -3   4   9 37.5615 160.356  15
  -3   4   8-52.2886 120.318  23
  -3   4   8 59.1707 114.504  11
   3  -4  -8 154.204 211.413   2
  -3   4   8 250.816 211.567  18
   3  -4  -7 149.423 155.062   2
  -3   4   7-46.0612 152.577  18
   3  -4  -6 4584.49 448.237   2
  -3   4   6 4428.76 429.020  18
   3  -4  -5 7194.97 540.401   2
  -3   4   5 7396.60 540.653  18
  -3   4   4 5962.83 476.265  18
   3  -4  -4 5959.28 484.867   2
   3  -4  -3 3235.88 365.053   2
  -3   4   3 2659.75 327.147  18
   3  -4  -2 387.494 183.694   2
  -3   4   2 395.644 192.953  18
  -3   4   1 3933.16 384.425  18
   3  -4  -1 3765.32 368.304   2
  -3   4   0 27727.8 964.285  18
   3  -4   0 27851.5 969.824  20
   3  -4   0 29998.1 975.846   2
   3  -4   1 4212.29 385.285   2
   3  -4   1 3903.15 386.727  20
  -3   4  -1 4151.49 391.638  18
   3  -4   2 3433.31 363.555  20
   3  -4   2 3617.45 359.551   2
  -3   4  -2 3363.30 366.715  18
  -3   4  -3 4731.50 440.770  18
   3  -4   3 4784.42 410.061   2
   3  -4   3 4757.73 423.157  20
   3  -4   4 1329.26 259.796  20
  -3   4  -4 852.505 230.723  18
   3  -4   4 1681.30 266.709   2
   3  -4   5 21340.7 874.822   2
   3  -4   5 19819.2 865.689  20
  -3   4  -5 19198.0 871.423  18
   3  -4   6 9984.52 616.931   2
   3  -4   6 8846.56 603.561  20
  -3   4  -6 8450.10 604.924  18
   3  -4   6 9828.70 601.502   1
   3  -4   7 806.157 204.443   1
   3  -4   7 1036.87 258.271  20
  -3   4  -8 232.119 158.629  13
   3  -4   8 433.189 201.096  26
   3  -4   8 595.410 224.945  20
  -3   4  -8 679.698 204.093  16
   3  -4   9 547.480 197.447  26
   3  -4   9 390.818 214.819  20
   3  -4   9 496.738 197.511   6
  -3   4  -9 107.316 138.899  16
  -3   4  -9 8.23307 169.244  13
  -3   4 -10 4343.33 474.725  13
   3  -4  10 4234.61 476.854  26
   3  -4  10 4197.10 460.244   6
   3  -4  10 5590.88 555.489  20
   3  -4  10 4985.52 469.179   7
  -3   4 -10 4577.51 496.947  16
   3  -4  11 1438.24 292.915  26
  -3   4 -11 1790.56 302.711  13
   3  -4  11 2157.73 329.302   7
   3  -4  11 1280.66 297.454  20
   3  -4  11 1381.24 300.996   6
  -3   4 -11 1652.67 310.897  16
   3  -4  12 280.430 179.503   7
  -3   4 -12 421.804 222.554  13
   3  -4  12 924.161 276.349   6
   3  -4  12 655.387 205.808  10
  -3   4 -12 632.113 237.144  16
   3  -4  12 683.650 237.785  26
  -3   4 -13-59.9939 161.407  13
   3  -4  13 431.172 218.160   6
  -3   4 -13 176.499 162.890  16
   3  -4  13 312.271 178.812   7
   3  -4  13-132.448 171.528  26
  -3   4 -14 230.266 173.819  14
  -3   4 -14-592.814 212.505  13
   3  -4  14 67.9670 165.692   6
  -3   4 -14-101.946 157.021  16
   3  -4  14 50.3202 151.138  26
   3  -4  14-366.852 185.503   7
   3  -4  15-29.5882 157.330  26
  -3   4 -15-23.9555 146.352  13
  -3   4 -15-11.6506 175.433  14
   3  -4  15 167.216 186.798   6
  -3   4 -15 176.854 167.290  16
   3  -4  16 32.1055 136.002  26
  -3   4 -16 0.92095 105.916  13
   3  -4  16 211.525 175.469   6
  -3   4 -16 88.5516 140.592  14
   3  -4  17 8.14963 133.041   6
   3  -4  17-46.0213 129.408  26
  -3   4 -17 120.429 171.467  14
   3  -4  18 60.2532 131.972   6
  -3   4 -18 67.1054 133.834  14
  -3   3  19 799.964 173.134   7
  -3   3  19 861.764 173.318  12
   3  -3 -19 459.023 132.880  27
  -3   3  18 38.9350 139.113  12
  -3   3  18 40.4805 125.168   7
   3  -3 -18 276.067 152.775  27
  -3   3  17-37.4520 126.108   7
  -3   3  17-61.9558 131.032  12
   3  -3 -17-66.0895 143.528  27
  -3   3  16 1128.44 269.606   7
  -3   3  16 1209.03 283.170  12
  -3   3  15 880.418 245.300  24
  -3   3  15 628.687 213.465   7
  -3   3  15 1039.91 271.916  12
  -3   3  14 383.027 200.573  12
  -3   3  14 700.195 223.747   7
  -3   3  14 608.463 215.031  24
  -3   3  13 314.882 198.062   7
  -3   3  13 95.4122 187.135  24
  -3   3  12 1419.45 291.779  24
  -3   3  12 1014.41 270.093   7
  -3   3  12 785.804 216.906  11
  -3   3  11 1622.30 297.288  11
   3  -3 -11 1239.14 328.770   2
  -3   3  11 1336.44 277.593  18
  -3   3  11 1081.56 273.315   7
  -3   3  10 336.324 192.893  23
  -3   3  10 547.933 204.028  11
   3  -3 -10 454.612 231.758   2
  -3   3  10 17.3427 164.297  18
  -3   3   9 765.551 233.908  23
   3  -3  -9 457.339 203.609   2
  -3   3   9 514.142 214.758  18
   3  -3  -8 691.377 230.036   2
  -3   3   8 685.011 202.278  18
   3  -3  -7 31.3645 171.820   2
  -3   3   7 186.659 206.914  18
   3  -3  -6 696.707 201.724   2
  -3   3   6 816.001 222.066  18
   3  -3  -5 6581.67 497.023   2
  -3   3   5 5415.87 454.636  18
   3  -3  -4 6236.19 472.942   2
  -3   3   4 6572.12 371.067  19
  -3   3   4 5906.18 459.952  18
   3  -3  -3 218.559 160.667   2
  -3   3   3 241.048 97.4596  19
  -3   3   3 123.470 171.349  18
   3  -3  -2 3940.95 367.143   2
  -3   3   2 3616.44 303.640  19
  -3   3   2 3611.33 359.649  18
  -3   3   1 21681.9 734.937  19
  -3   3   1 20554.7 794.451  18
   3  -3  -1 21134.3 797.163   2
   3  -3   0 16846.1 709.346   2
  -3   3   0 15741.5 699.348  18
   3  -3   1 9545.53 527.228  20
   3  -3   1 8380.67 511.463   2
  -3   3  -1 8488.26 523.846  18
   3  -3   2 438.357 167.234  20
  -3   3  -2 546.352 194.361  18
   3  -3   2 304.788 173.467   2
   3  -3   3-22.1674 135.970  20
  -3   3  -3 144.652 171.962  18
   3  -3   3 115.539 144.036   2
   3  -3   4 13364.5 669.751   2
   3  -3   4 14181.9 665.659  20
  -3   3  -4 13329.1 674.996  18
   3  -3   5 372.699 177.417  20
  -3   3  -5 116.730 137.166  18
   3  -3   5 128.975 147.658   2
   3  -3   6 677.221 202.380   1
   3  -3   6 819.134 208.905  20
  -3   3  -6 710.763 201.547  18
   3  -3   6 755.787 229.824   2
   3  -3   7 461.381 205.993   1
   3  -3   7 334.823 177.436  20
   3  -3   8 2236.02 323.823   1
   3  -3   8 2310.94 336.953  20
   3  -3   9 808.786 209.463  26
   3  -3   9 1093.12 250.458   7
  -3   3  -9 880.948 243.001  13
   3  -3   9 903.065 238.459  20
   3  -3   9 820.440 216.671   6
  -3   3  -9 1106.90 258.004  16
   3  -3   9 1086.06 233.131   1
  -3   3 -10 8753.47 640.902  13
   3  -3  10 9587.18 674.429   1
   3  -3  10 8117.73 626.383   6
   3  -3  10 9981.87 685.545  20
   3  -3  10 9299.73 661.423   7
  -3   3 -10 8285.44 660.205  16
   3  -3  10 7848.00 628.705  26
   3  -3  11 626.946 244.786  26
  -3   3 -11 797.619 239.192  13
   3  -3  11 410.721 199.563   6
   3  -3  11 482.441 152.359  10
  -3   3 -11 381.548 192.331  16
   3  -3  11 619.954 196.535   7
   3  -3  12 935.128 232.134  26
   3  -3  12 869.560 270.072   7
  -3   3 -12 841.274 267.646  13
   3  -3  12 1298.24 299.124  22
   3  -3  12 1165.00 278.343   6
  -3   3 -12 850.335 227.334  16
  -3   3 -13 9637.21 688.672  13
   3  -3  13 9729.48 714.053  26
   3  -3  13 11013.3 720.088  22
   3  -3  13 9356.16 700.175   6
   3  -3  13 9536.27 675.129   7
  -3   3 -13 9351.44 712.407  16
   3  -3  14 840.859 248.083  26
   3  -3  14 820.276 224.847   7
   3  -3  14 1074.95 262.157  22
   3  -3  14 1084.34 270.908   6
  -3   3 -14 851.485 235.712  16
  -3   3 -14 880.970 250.629  13
   3  -3  15 844.818 225.079   7
  -3   3 -15 777.508 236.101  13
   3  -3  15 926.550 252.968   6
  -3   3 -15 1062.33 275.976  16
   3  -3  15 762.497 219.411  26
  -3   3 -16 657.168 196.845  13
   3  -3  16 337.929 153.206   7
   3  -3  16 579.977 201.658   6
   3  -3  16 464.888 168.684  26
   3  -3  17 766.224 186.341  26
  -3   3 -17 768.156 194.619  13
   3  -3  17 796.763 224.639   6
   3  -3  17 709.261 183.123   7
  -3   3 -17 445.144 193.624  14
  -3   3 -18-6.78932 122.464  14
   3  -3  18 39.5434 119.088   6
   3  -3  19 171.941 94.9838   6
  -3   3 -19 74.6040 94.3603  14
  -3   2  20 68.0332 76.1963  12
  -3   2  19 3.92806 126.134   7
  -3   2  19 92.5329 113.065  12
   3  -2 -19-21.7688 108.765  27
  -3   2  18-99.7709 138.763   7
  -3   2  18-1.06541 143.490  12
   3  -2 -18-79.2548 148.584  27
  -3   2  17 119.372 144.018  12
   3  -2 -17 281.626 173.045  27
  -3   2  16 550.473 211.741  24
  -3   2  16 966.160 256.001   7
  -3   2  16 607.802 234.186  12
  -3   2  15 2165.39 337.765  24
  -3   2  15 2102.45 359.396   7
  -3   2  14 623.495 235.751   7
  -3   2  14 602.674 235.722  24
  -3   2  13 3316.47 443.121  24
  -3   2  13 2411.86 377.872   7
  -3   2  12 2407.85 354.989   7
   3  -2 -12 2598.40 404.271   2
  -3   2  12 2264.84 376.113  18
  -3   2  12 2648.25 390.851  24
  -3   2  11 1946.81 345.656  23
  -3   2  11 1609.56 290.331  11
   3  -2 -11 1977.59 353.230   2
  -3   2  11 1284.71 293.050  18
  -3   2  11 2041.14 335.125  24
  -3   2  10 1767.48 312.625  23
   3  -2 -10 2220.51 353.503   2
  -3   2  10 2007.11 320.327  18
  -3   2   9 5318.79 500.660  18
   3  -2  -9 5537.13 506.720   2
   3  -2  -8 895.094 197.336   4
   3  -2  -8 739.593 231.936   2
  -3   2   8 787.880 222.054  18
   3  -2  -7 124.625 143.208   2
  -3   2   7-67.9562 171.386  18
   3  -2  -6 3202.75 361.833   2
  -3   2   6 3405.23 368.906  18
  -3   2   6 4008.75 324.379  17
   3  -2  -5 4188.06 391.895   2
  -3   2   5 5248.15 344.186  19
  -3   2   5 4721.60 418.318  18
  -3   2   5 4391.73 349.073  17
   3  -2  -4 16093.2 707.125   2
  -3   2   4 17400.3 631.372  19
  -3   2   4 15852.8 708.567  18
  -3   2   4 16476.9 661.276  17
  -3   2   3 14145.5 577.183  19
  -3   2   3 13951.7 652.082  18
  -3   2   3 13831.7 608.328  17
   3  -2  -3 14655.7 663.612   2
   3  -2  -2 11171.7 577.270   2
  -3   2   2 10873.7 519.376  19
  -3   2   2 10768.3 561.801  18
  -3   2   2 10398.1 531.801  17
  -3   2   1 2951.87 292.497  19
   3  -2  -1 3410.08 334.084   2
  -3   2   1 3154.73 330.769  18
  -3   2   1 2889.26 305.022  17
  -3   2   0 181.379 154.070  19
  -3   2   0 40.6609 155.785  18
   3  -2   0 56.4975 141.793   2
  -3   2   0 110.980 165.754  17
   3  -2   1 31919.4 953.378   2
  -3   2  -1 31531.6 921.139  19
  -3   2  -1 31628.1 939.254  18
  -3   2  -1 32711.0 948.618  17
   3  -2   1 33134.2 868.433  20
   3  -2   2 42434.7 1117.75   2
  -3   2  -2 41978.7 1087.93  19
  -3   2  -2 41791.6 1088.96  18
  -3   2  -2 41761.2 1085.21  17
   3  -2   3 1109.34 188.331  20
  -3   2  -3 1152.16 228.458  19
  -3   2  -3 973.266 218.955  18
  -3   2  -3 1216.06 240.214  17
   3  -2   3 1126.11 223.680   2
   3  -2   4 24.2864 109.309  20
  -3   2  -4 203.982 148.196  18
  -3   2  -4 202.461 146.150  17
   3  -2   4 55.4306 131.870   2
   3  -2   5 8372.41 550.046   2
  -3   2  -5 8790.25 434.811  21
   3  -2   5 9406.34 500.800  20
  -3   2  -5 8190.95 526.597  18
   3  -2   6 9987.16 615.626   2
  -3   2  -6 11896.9 554.567  21
   3  -2   6 11211.6 573.655  20
  -3   2  -6 10873.9 623.525  18
   3  -2   6 10698.5 636.526   1
   3  -2   7 7177.29 477.103  20
   3  -2   7 6725.50 529.082   1
  -3   2  -7 7819.25 485.956  21
   3  -2   8 141.480 172.768   1
  -3   2  -8 94.9222 112.350  21
   3  -2   8 131.996 147.263  20
   3  -2   9 2967.82 384.487  26
   3  -2   9 3320.67 397.762   7
  -3   2  -9 3363.18 417.887  13
   3  -2   9 2980.44 389.642   1
  -3   2  -9 2657.48 345.874  21
   3  -2   9 3340.79 405.048   6
  -3   2  -9 3382.00 418.693  16
   3  -2  10 497.059 222.447  26
   3  -2  10 505.665 205.717   7
  -3   2 -10-99.1992 150.727  13
   3  -2  10 281.948 177.445  22
  -3   2 -10 282.370 161.666  21
   3  -2  10 83.6520 157.842   1
   3  -2  10 880.108 237.846   6
  -3   2 -10 731.051 230.286  16
  -3   2 -11 2737.79 392.400  13
   3  -2  11 3133.90 408.417  22
   3  -2  11 2941.49 401.611   1
   3  -2  11 3066.19 412.329   6
   3  -2  11 2386.09 366.678   7
  -3   2 -11 2671.61 414.582  16
   3  -2  11 2135.26 351.893  26
   3  -2  12 1532.48 321.417  26
  -3   2 -12 1700.78 337.865  13
   3  -2  12 1749.93 329.244  22
   3  -2  12 1491.37 298.857   7
   3  -2  12 1651.05 320.643   6
  -3   2 -12 1705.00 329.024  16
   3  -2  13 6112.75 559.626   7
  -3   2 -13 6473.00 565.067  23
   3  -2  13 5219.17 527.118  22
   3  -2  13 5615.01 554.237   6
  -3   2 -13 5573.60 549.376  16
  -3   2 -13 6028.62 557.657  13
   3  -2  13 6521.98 586.252  26
   3  -2  14-16.1341 136.326  26
  -3   2 -14-235.942 196.941  13
   3  -2  14-196.327 177.281  22
   3  -2  14 191.920 162.374   6
  -3   2 -14-106.703 155.058  16
  -3   2 -14-230.134 175.918  23
   3  -2  14 294.785 169.959   7
  -3   2 -15 489.856 220.242  13
  -3   2 -15 741.299 226.719  23
   3  -2  15 809.867 241.528  26
   3  -2  15 693.518 219.405   6
   3  -2  15 588.708 214.772   7
   3  -2  16 36.4487 133.176   7
  -3   2 -16-93.6937 156.927  13
   3  -2  16 114.643 181.737   6
   3  -2  16 27.8465 158.379  26
   3  -2  17 275.016 164.514   7
   3  -2  17 180.924 147.966   6
  -3   2 -17 227.411 162.495  13
  -3   2 -18-244.379 124.375  14
   3  -2  18-67.1434 113.693   6
  -3   2 -18 90.3822 107.256  13
   3  -2  18 10.4659 90.2873   7
   3  -2  19-65.3513 90.2415   6
  -3   1  20 56.6721 83.3819   7
  -3   1  20 15.2107 92.2939  12
  -3   1  19 252.225 134.110   7
  -3   1  19 0.89723 129.325  12
   3  -1 -19-13.0351 132.945  27
  -3   1  18 98.8746 153.691   7
  -3   1  18 94.2376 142.824  12
   3  -1 -18-180.919 195.784  27
  -3   1  17-46.1376 152.117  24
   3  -1 -17 228.281 181.049  27
  -3   1  17 61.0891 164.679   7
  -3   1  17 46.6347 148.733  22
  -3   1  16 769.449 216.917  22
  -3   1  16 244.199 169.656   7
   3  -1 -16 250.826 162.198  16
  -3   1  16 214.110 184.715  24
  -3   1  15 90.9795 168.285  24
  -3   1  15 173.695 190.131   7
   3  -1 -15-8.16885 135.022  16
  -3   1  14 1361.05 284.911  22
  -3   1  14 832.224 268.152   7
  -3   1  14 1010.60 299.608  24
   3  -1 -14 869.956 261.618  16
  -3   1  13 2711.34 388.810   7
  -3   1  13 2506.95 397.332  24
   3  -1 -13 2341.51 380.551   2
  -3   1  13 3081.56 434.311  18
   3  -1 -13 2655.91 354.517  16
  -3   1  12 1308.56 304.778  24
  -3   1  12 505.977 227.532   7
   3  -1 -12 288.321 175.477   2
  -3   1  12 655.355 244.678  18
   3  -1 -12 983.272 239.471  16
  -3   1  11 1469.72 309.330  23
  -3   1  11 1402.97 306.123  24
   3  -1 -11 2030.36 340.050   2
  -3   1  11 1740.32 310.469  18
   3  -1 -11 1853.28 301.739  16
   3  -1 -10 390.301 196.847   2
  -3   1  10 535.272 234.454  18
   3  -1  -9 367.653 162.420   4
   3  -1  -9 414.875 192.934   2
  -3   1   9 290.469 187.695  18
   3  -1  -8 678.896 186.843   4
   3  -1  -8 753.738 216.333   2
  -3   1   8 682.287 237.128  18
   3  -1  -7 1045.33 234.972   2
  -3   1   7 1085.28 177.526  19
  -3   1   7 1195.99 248.070  18
  -3   1   7 1024.71 180.180  17
   3  -1  -6 359.225 170.342   2
  -3   1   6 229.460 130.094  19
  -3   1   6 194.901 159.528  18
  -3   1   6 138.614 104.913  17
   3  -1  -5 70.2814 133.403   2
  -3   1   5 83.3462 112.736  19
  -3   1   5-86.5691 167.400  18
  -3   1   5-121.197 143.948  17
   3  -1  -4 2694.26 303.707   2
  -3   1   4 2149.11 283.433  18
  -3   1   4 2404.41 268.921  19
  -3   1   4 2118.79 270.351  17
   3  -1  -3 2417.15 289.327   2
  -3   1   3 2710.75 283.559  19
  -3   1   3 2444.43 304.399  18
  -3   1   3 2269.16 278.674  17
  -3   1   2 240.714 156.650  19
  -3   1   2 330.610 182.694  18
   3  -1  -2 196.356 139.771   2
  -3   1   2 123.557 148.830  17
  -3   1   1 1569.94 231.925  19
  -3   1   1 1357.39 231.279  18
   3  -1  -1 1693.54 255.631   2
  -3   1   1 1502.48 252.749  17
   3  -1   0 109434. 1703.19   2
  -3   1   0 109360. 1669.45  19
  -3   1   0 108752. 1655.85  18
  -3   1   0 110636. 1699.38  17
   3  -1   1 7291.95 355.668  20
  -3   1  -1 6816.99 449.267  19
  -3   1  -1 6779.04 430.153  18
  -3   1  -1 6543.28 446.112  17
   3  -1   1 6454.27 434.899   2
  -3   1  -2 154.775 72.7702  21
   3  -1   2-34.5036 87.0703  20
  -3   1  -2 56.3564 133.328  19
  -3   1  -2 132.516 158.741  18
  -3   1  -2 50.7559 152.326  17
   3  -1   2 118.358 149.966   2
  -3   1  -3-22.9467 76.6193  21
   3  -1   3 39.7361 70.6950  20
  -3   1  -3 69.6428 142.349  19
  -3   1  -3 153.717 157.694  18
  -3   1  -3-126.208 157.570  17
   3  -1   3-25.9084 149.867   2
   3  -1   4 25638.3 906.408   2
  -3   1  -4 27652.7 750.450  21
   3  -1   4 28920.5 737.846  20
  -3   1  -4 25414.8 899.757  19
  -3   1  -4 26625.5 861.979  18
  -3   1  -4 26297.4 875.432  17
   3  -1   5 4380.14 406.907   2
  -3   1  -5 4786.49 348.251  21
  -3   1  -5 4473.84 380.967  18
  -3   1  -5 4916.73 404.443  17
   3  -1   5 4537.28 419.987   1
  -3   1  -6 3971.76 345.705  21
   3  -1   6 3405.52 382.999   1
  -3   1  -6 3920.90 369.928  18
  -3   1  -6 3912.58 367.541  17
  -3   1  -7 6649.67 472.148  21
   3  -1   7 6127.93 515.279   1
   3  -1   8 6110.58 533.941   1
  -3   1  -8 6278.80 492.682  21
  -3   1  -9 8.29098 111.722  13
   3  -1   9 173.934 178.979  22
   3  -1   9 227.481 167.578   1
  -3   1  -9-165.237 171.016  21
   3  -1   9 219.018 151.376  26
   3  -1   9 455.833 197.093   6
  -3   1  -9 127.226 122.504  16
   3  -1   9-70.7629 148.373   7
   3  -1  10-201.313 161.128   7
  -3   1 -10-138.079 172.076  13
   3  -1  10 359.065 237.415  22
  -3   1 -10 147.334 144.028  21
   3  -1  10 25.2262 135.497   1
   3  -1  10 133.127 160.438   6
  -3   1 -10 220.697 155.210  16
   3  -1  10 348.513 209.728  26
  -3   1 -11 134.317 169.378  13
   3  -1  11 505.036 201.922  22
  -3   1 -11 114.469 177.941  21
   3  -1  11 398.109 193.925  26
   3  -1  11 661.353 223.640   6
   3  -1  11 550.568 229.986   1
  -3   1 -11 202.349 165.400  16
   3  -1  11-154.509 168.125   7
   3  -1  12-241.458 190.183  26
  -3   1 -12 307.508 204.838  13
   3  -1  12-282.230 173.912  22
   3  -1  12 421.166 222.175   6
  -3   1 -12 21.7947 151.576  16
   3  -1  12 359.783 194.757   7
   3  -1  13 3909.87 460.785   7
   3  -1  13 4295.76 479.294  22
   3  -1  13 4017.47 455.224  26
   3  -1  13 3344.75 451.193   6
  -3   1 -13 3866.36 450.471  13
  -3   1 -13 4366.93 499.722  16
  -3   1 -14 253.520 169.163  13
   3  -1  14-78.3255 145.850  26
   3  -1  14 513.154 206.968   6
   3  -1  14 196.344 190.276   7
   3  -1  15 437.855 209.716   7
  -3   1 -15 91.8703 174.450  23
   3  -1  15 303.741 192.909   6
  -3   1 -15 551.807 227.295  13
   3  -1  15 423.517 195.510  26
   3  -1  16-9.59775 173.253   7
  -3   1 -16 48.3343 155.828  13
  -3   1 -16-12.9416 149.687  23
   3  -1  16-171.782 144.246  26
   3  -1  16-31.6585 150.412   6
   3  -1  17 87.1016 124.266   7
  -3   1 -17 374.224 157.777  23
  -3   1 -17 43.0703 138.568  13
   3  -1  17 343.188 179.531   6
   3  -1  18 630.200 173.241   7
  -3   1 -18 561.791 150.151  13
   3  -1  18 626.169 165.821   6
  -3   0  20 9.64993 91.2497  12
   3   0 -20-4.97420 111.182  27
  -3   0  19-183.682 120.203   7
  -3   0  19 149.064 120.961  22
  -3   0  19 1.85830 142.301  12
   3   0 -19 78.6637 147.588  27
  -3   0  18 14.0042 142.175  24
  -3   0  18-86.3072 156.965   7
  -3   0  18 251.545 156.050  22
   3   0 -18 285.666 144.243  16
   3   0 -18 41.3143 165.193  27
  -3   0  17-9.46227 170.788  24
  -3   0  17 56.3500 154.035   7
  -3   0  17 456.140 188.855  22
   3   0 -17 494.674 190.315  16
   3   0 -17 80.0016 187.397  27
  -3   0  16 35.6414 140.726  24
  -3   0  16-25.5212 162.090  22
  -3   0  16 139.745 152.811   7
   3   0 -16 106.698 150.649  16
  -3   0  15-143.769 204.638  24
  -3   0  15 94.5062 179.563  22
  -3   0  15 313.325 176.166   7
   3   0 -15-33.8395 150.661  16
  -3   0  14 3514.98 417.560  22
  -3   0  14 2166.89 365.288  24
   3   0 -14 2717.83 384.749  16
  -3   0  14 2574.56 393.963   7
  -3   0  13 1082.07 292.878  22
  -3   0  13 960.561 297.505   7
  -3   0  13 1043.82 291.653  18
   3   0 -13 653.466 244.523  16
  -3   0  13 1243.42 316.325  24
  -3   0  12 1187.43 283.492  18
  -3   0  12 1582.92 325.847  24
  -3   0  12 1876.51 326.571  22
  -3   0  12 1930.05 325.415   7
   3   0 -12 2177.84 372.133   2
   3   0 -12 1308.71 302.671  16
  -3   0  11 140.413 159.913  23
  -3   0  11 117.046 131.821  24
  -3   0  11 648.511 196.644  22
   3   0 -11 1.38816 151.298   2
  -3   0  11 62.9041 182.989  18
   3   0 -11 21.2546 133.195  16
   3   0 -10 12729.9 724.520   4
  -3   0  10 11225.7 729.133  18
   3   0 -10 11543.0 693.632   2
  -3   0   9 5617.45 430.772  19
  -3   0   9 4910.65 475.983  18
   3   0  -9 5246.85 463.879   2
   3   0  -9 5457.64 473.790   4
   3   0  -8 2334.28 316.869   2
   3   0  -8 2553.75 330.628   4
  -3   0   8 2695.54 301.780  19
  -3   0   8 2579.97 360.757  18
  -3   0   7 319.864 161.901  19
  -3   0   7 65.8705 168.011  18
   3   0  -7 125.587 161.149   2
  -3   0   7 274.547 139.666  17
  -3   0   6 5282.16 405.549  19
  -3   0   6 5373.34 443.368  18
  -3   0   6 6269.42 423.086  17
   3   0  -6 5309.50 413.188   2
  -3   0   5 587.141 184.891  19
   3   0  -5 513.030 170.980   2
  -3   0   5 642.369 209.185  18
  -3   0   5 565.893 179.373  17
   3   0  -4 773.519 192.728   2
  -3   0   4 710.115 198.748  18
  -3   0   4 604.818 185.108  17
  -3   0   4 1160.47 220.314  19
   3   0  -3 6104.72 417.826   2
  -3   0   3 5588.80 402.672  19
  -3   0   3 5322.70 399.674  18
  -3   0   3 5140.47 392.915  17
  -3   0   2 431.582 181.155  19
  -3   0   2 425.399 180.795  18
   3   0  -2 802.921 201.648   2
  -3   0   2 626.195 201.824  17
   3   0  -1 23328.6 787.266   2
  -3   0   1 23129.8 788.809  19
  -3   0   1 23657.5 773.373  18
  -3   0   1 23705.5 801.030  17
  -3   0   0 15411.8 473.632  21
   3   0   0 14195.7 617.941   2
  -3   0   0 13072.9 606.993  19
  -3   0   0 13628.7 580.330  18
  -3   0   0 13009.0 606.540  17
   3   0   1 6618.55 442.660   2
  -3   0  -1 6411.98 329.432  21
  -3   0  -1 6110.50 436.287  19
  -3   0  -1 6250.26 399.827  18
  -3   0  -1 6485.17 440.853  17
  -3   0  -2 1071.28 163.766  21
  -3   0  -2 1045.61 222.386  19
  -3   0  -2 941.722 192.493  18
  -3   0  -2 1127.54 234.868  17
   3   0   2 937.288 206.635   2
   3   0   3 21017.4 802.587   2
  -3   0  -3 20231.4 790.537  19
  -3   0  -3 22163.9 730.069  18
  -3   0  -3 20775.7 773.268  17
  -3   0  -3 22641.1 699.016  21
   3   0   4 2631.28 325.752   2
  -3   0  -4 2945.78 277.857  21
  -3   0  -4 3201.73 347.922  19
  -3   0  -4 2831.76 284.895  18
  -3   0  -4 3097.37 320.660  17
   3   0   4 3036.44 346.409   1
   3   0   5 65.1047 141.804   1
  -3   0  -5-56.4090 113.145  21
  -3   0  -5-129.733 163.409  19
  -3   0  -5-160.869 125.771  18
  -3   0  -5 96.4508 141.052  17
   3   0   5 112.510 167.809   2
   3   0   6 207.659 175.928   1
  -3   0  -6 107.012 122.101  21
  -3   0  -6 93.0103 128.197  17
  -3   0  -7 3685.93 373.383  21
  -3   0  -7 4186.90 383.688  17
   3   0   7 3794.92 428.679   1
  -3   0  -8 15053.1 783.620  21
   3   0   8 14678.9 830.399   1
   3   0   9 801.599 232.658  26
   3   0   9 507.788 201.209   7
  -3   0  -9 430.126 195.414  13
  -3   0  -9 219.659 174.261  21
   3   0   9 345.187 191.883   1
   3   0   9 684.286 221.789   6
  -3   0 -10 2394.58 362.985  13
   3   0  10 2619.06 382.509  26
  -3   0 -10 2855.67 396.331  21
   3   0  10 2306.38 353.417   7
   3   0  10 2745.81 386.156   1
   3   0  10 1866.58 354.396   6
   3   0  11 7871.83 683.726   1
   3   0  11 6065.51 568.509   7
  -3   0 -11 7087.04 621.018  21
   3   0  11 6309.92 575.020   6
  -3   0 -11 7096.81 608.436  13
   3   0  11 7729.86 629.216  26
   3   0  12 3340.58 430.874  26
  -3   0 -12 2397.03 380.375  13
   3   0  12 3273.53 431.840   7
   3   0  12 3116.35 428.268   6
   3   0  13 259.721 172.280  26
  -3   0 -13 28.9708 168.201  13
   3   0  13 102.503 154.533   7
   3   0  13 160.654 184.680   6
   3   0  14 16.0494 171.523   7
  -3   0 -14 7.26198 173.682  13
   3   0  14 206.714 168.042  26
   3   0  14 66.2670 163.226   6
   3   0  15-175.564 165.900  26
  -3   0 -15 98.1330 184.412  13
   3   0  15-24.8746 148.165   6
   3   0  15 33.3880 182.663   7
   3   0  16 154.711 150.470   7
  -3   0 -16 249.373 182.449  13
  -3   0 -16 65.9040 184.366  23
   3   0  16 14.4570 159.273   6
   3   0  17 260.174 144.807   7
  -3   0 -17 182.730 156.617  13
  -3   0 -17 126.678 132.190  23
   3   0  17 317.413 164.083   6
   3   0  18 213.498 129.593   7
  -3   0 -18 13.8790 84.0637  13
  -3   0 -18 313.697 113.578  23
   3   0  18 227.212 115.545   6
  -3  -1  20 315.439 125.565  22
  -3  -1  20 674.871 152.604  12
   3   1 -20 452.522 146.025  27
  -3  -1  19 31.4131 76.6969   7
  -3  -1  19-67.4173 121.051  22
  -3  -1  19-234.374 146.932  12
   3   1 -19 23.5717 93.7803  16
   3   1 -19-53.3721 154.773  27
  -3  -1  18-65.4365 159.476  24
  -3  -1  18 250.593 160.628  22
  -3  -1  18 0.94793 101.408   7
   3   1 -18 366.284 174.145  16
   3   1 -18-5.98287 156.280  27
  -3  -1  17 681.136 236.759  24
  -3  -1  17 403.318 187.648   7
  -3  -1  17 337.781 191.586  22
   3   1 -17 559.093 208.821  16
   3   1 -17 317.466 207.185  27
  -3  -1  16 830.479 250.972  24
  -3  -1  16 814.990 228.320   7
  -3  -1  16 917.541 266.926  22
   3   1 -16 742.704 227.890  16
   3   1 -16 803.722 250.852  27
  -3  -1  15 334.870 198.259  24
  -3  -1  15-80.0576 147.762  22
  -3  -1  15-227.883 175.087   7
   3   1 -15 33.6748 194.643  16
  -3  -1  14 1010.22 289.138  24
  -3  -1  14 645.326 231.893   7
  -3  -1  14 790.458 263.696  22
   3   1 -14 1169.59 278.290  16
  -3  -1  13-252.763 179.487  24
  -3  -1  13-125.748 143.007  22
  -3  -1  13 139.403 181.056   7
  -3  -1  13 19.2633 205.224  18
   3   1 -13 247.182 173.804  16
  -3  -1  12 544.254 208.025  22
   3   1 -12 909.549 255.480   4
  -3  -1  12 815.863 238.964   7
  -3  -1  12 361.041 217.487  18
   3   1 -12 424.374 211.594  16
  -3  -1  12 525.951 222.492  24
  -3  -1  11 2472.84 372.364  24
  -3  -1  11 2695.24 366.219  22
   3   1 -11 2335.66 358.016   4
  -3  -1  11 2385.16 379.258  18
   3   1 -11 1927.48 320.214  16
   3   1 -10 679.428 221.114   4
   3   1 -10 756.581 207.647   2
  -3  -1  10 718.718 239.030  18
  -3  -1  10 749.723 201.426  19
   3   1 -10 500.714 193.614  16
  -3  -1  10 745.487 197.912  24
  -3  -1   9 1229.46 242.294  19
   3   1  -9 1398.72 271.918   4
   3   1  -9 1150.58 224.947   2
  -3  -1   9 1170.65 269.295  18
   3   1  -8 1323.89 264.188   4
   3   1  -8 1086.92 214.798   2
  -3  -1   8 1150.83 232.582  19
  -3  -1   8 1009.63 238.020  18
  -3  -1   8 1122.14 203.012  17
  -3  -1   7 7204.46 503.864  19
   3   1  -7 7282.90 528.893   4
   3   1  -7 7893.65 498.864   2
  -3  -1   7 6867.24 516.210  18
  -3  -1   7 7326.24 477.500  17
  -3  -1   6 8.77572 120.919  19
   3   1  -6 50.5338 111.348   2
  -3  -1   6 58.3297 144.143  18
  -3  -1   6 90.0285 161.693  17
   3   1  -6 13.6735 112.414   3
  -3  -1   5 111.000 175.358  19
   3   1  -5-21.5314 112.857   2
  -3  -1   5 39.4709 141.166  18
  -3  -1   5 51.3820 125.857  17
   3   1  -5 7.86745 115.250   3
  -3  -1   4 1721.75 263.915  19
  -3  -1   4 1447.93 243.742  18
   3   1  -4 1747.53 239.680   2
  -3  -1   4 1852.99 262.679  17
   3   1  -3 44518.0 1065.96   2
  -3  -1   3 44417.8 1128.72  19
  -3  -1   3 44840.3 1097.91  18
  -3  -1   3 42444.3 1105.66  17
   3   1  -2 7881.88 456.150   2
  -3  -1   2 6748.28 461.163  19
  -3  -1   2 6883.32 430.102  18
  -3  -1   2 6875.85 459.544  17
   3   1  -1 2279.70 264.082   2
  -3  -1   1 2590.83 278.512  18
  -3  -1   1 2275.22 286.665  17
  -3  -1   1 2126.84 282.040  19
  -3  -1   0 1248.44 234.875  19
  -3  -1   0 1025.10 192.235  18
  -3  -1   0 1182.21 244.443  17
   3   1   0 992.574 202.243   2
   3   1   1 9877.91 532.033   2
  -3  -1  -1 10387.5 487.700  21
  -3  -1  -1 9785.50 554.707  19
  -3  -1  -1 9929.57 475.529  18
  -3  -1  -1 9330.98 533.120  17
   3   1   2 16817.4 710.676   2
  -3  -1  -2 17881.6 667.909  21
  -3  -1  -2 17049.3 728.856  19
  -3  -1  -2 18156.1 627.149  18
  -3  -1  -2 16416.4 703.797  17
   3   1   3 2583.32 317.831   2
  -3  -1  -3 2787.02 297.866  21
  -3  -1  -3 2536.03 311.892  19
  -3  -1  -3 3228.47 272.688  18
  -3  -1  -3 2661.21 315.596  17
   3   1   3 2725.16 322.563   1
   3   1   4 24.7345 123.000   1
  -3  -1  -4-61.3698 134.739  21
  -3  -1  -4-4.09640 137.130  19
  -3  -1  -4 37.3841 148.444  17
   3   1   4 36.9982 151.702   2
  -3  -1  -5 13159.2 664.847  21
  -3  -1  -5 13477.4 696.682  19
  -3  -1  -5 13493.1 656.935  17
   3   1   5 12985.0 715.244   1
   3   1   6 9224.50 629.809   1
  -3  -1  -6 8227.00 553.896  21
  -3  -1  -6 9283.11 590.578  19
  -3  -1  -6 9572.27 562.859  17
   3   1   6 9311.11 596.774   3
   3   1   7 1810.82 310.092   1
  -3  -1  -7 1693.52 281.804  21
   3   1   7 2354.01 331.176   3
   3   1   8 3336.51 403.223   7
  -3  -1  -8 3573.17 415.611  21
   3   1   8 4012.61 445.972  26
   3   1   8 3628.07 425.047   6
   3   1   8 3746.60 394.517   3
   3   1   8 3620.92 432.087   1
   3   1   9 899.570 245.383   7
   3   1   9 1462.34 316.452  26
  -3  -1  -9 1091.81 279.295  21
   3   1   9 1193.33 263.393   1
   3   1   9 1264.87 278.415   6
  -3  -1 -10 96.7306 160.035  21
   3   1  10 490.078 214.163   6
   3   1  10 434.673 198.916   1
   3   1  10 544.128 234.489  26
   3   1  10 442.325 201.213   7
   3   1  11 219.257 181.338  26
  -3  -1 -11 122.787 205.806  13
   3   1  11 284.822 181.572   6
   3   1  11 26.0823 164.277   7
   3   1  12 515.758 208.316   7
   3   1  12 399.439 234.788   6
   3   1  12 161.590 177.474  26
  -3  -1 -12 710.080 237.969  13
   3   1  13 43.2266 163.530  26
   3   1  13 253.570 189.928   7
  -3  -1 -13 49.3069 177.947  13
   3   1  13 188.693 200.318   6
   3   1  14 230.305 136.019  26
  -3  -1 -14-22.4092 178.685  13
   3   1  14 56.5232 178.178   6
   3   1  14 117.462 166.878   7
   3   1  15 45.1768 157.894   7
  -3  -1 -15 133.173 174.935  13
   3   1  15 146.668 201.036   6
   3   1  16 597.985 191.935   7
  -3  -1 -16 566.619 187.053  13
  -3  -1 -16 252.606 168.680  23
   3   1  16 207.539 139.038   6
  -3  -1 -17 157.844 146.254  13
  -3  -1 -17 160.279 131.744  23
   3   1  17 132.602 122.197   7
   3   1  17 86.2634 123.952   6
  -3  -1 -18 163.975 94.9696  23
  -3  -1 -18-43.5073 89.5864  13
   3   1  18 3.86693 84.8373   6
  -3  -2  20 34.1309 83.1370  22
  -3  -2  20 31.4673 63.8734  12
   3   2 -20 12.6586 70.1774  16
   3   2 -20 66.6331 93.1653  27
  -3  -2  19 251.082 143.804  22
   3   2 -19 474.276 162.534  16
   3   2 -19 259.580 151.214  27
  -3  -2  18 3.46766 157.917  24
  -3  -2  18 125.579 135.216  22
   3   2 -18-8.84383 107.553  16
   3   2 -18 145.334 149.871  27
  -3  -2  17 75.1065 184.276  24
  -3  -2  17 117.201 150.050  22
   3   2 -17 88.6741 160.835  16
   3   2 -17 60.0418 150.884  27
  -3  -2  16 608.258 229.909  24
   3   2 -16 902.556 249.329  16
  -3  -2  16 585.782 218.796  22
   3   2 -16 1040.38 270.703  27
  -3  -2  15 1216.79 279.513  24
  -3  -2  15 1169.81 282.705  22
   3   2 -15 1122.25 290.273  16
   3   2 -15 1106.23 298.635  27
  -3  -2  14 2845.23 405.965  24
  -3  -2  14 2720.26 404.123  22
   3   2 -14 2689.21 395.130  16
  -3  -2  13 2718.52 400.737  24
  -3  -2  13 2805.02 405.563  22
   3   2 -13 2488.86 386.795  16
  -3  -2  12 882.299 259.562  24
  -3  -2  12 487.988 200.980  22
   3   2 -12 1087.72 262.248   4
  -3  -2  12 549.573 220.068  18
   3   2 -12 835.711 241.679  16
   3   2 -11 190.770 156.812  25
  -3  -2  11-405.022 194.178  24
  -3  -2  11 216.327 177.541  22
   3   2 -11 59.3390 186.023   4
  -3  -2  11-36.1654 183.875  19
  -3  -2  11 257.159 206.108  18
   3   2 -11-64.9909 155.543  16
   3   2 -10 358.606 176.933  25
  -3  -2  10 18.7895 123.441  24
  -3  -2  10 152.651 164.169  22
   3   2 -10 401.103 187.804   4
  -3  -2  10 101.259 170.543  18
  -3  -2  10 270.139 190.888  19
   3   2 -10 207.841 161.342  16
   3   2  -9 3913.32 440.033   4
  -3  -2   9 3835.87 422.466  19
  -3  -2   9 3843.19 438.446  18
   3   2  -8 5392.46 495.913   4
  -3  -2   8 5470.19 470.104  19
  -3  -2   8 4989.67 474.140  18
  -3  -2   8 4908.65 425.193  17
   3   2  -7 1767.61 308.526   4
  -3  -2   7 1481.70 283.066  19
  -3  -2   7 1571.72 266.213  18
  -3  -2   7 1285.31 252.006  17
   3   2  -6 5192.01 374.353   2
   3   2  -6 4446.87 434.305   4
  -3  -2   6 4261.90 401.913  19
  -3  -2   6 4596.55 415.384  18
   3   2  -6 5037.81 390.022   3
  -3  -2   6 3799.52 373.308  17
   3   2  -5 12021.7 550.445   2
   3   2  -5 10335.3 617.925   4
  -3  -2   5 9929.97 599.172  19
  -3  -2   5 10157.8 580.334  18
  -3  -2   5 9971.85 582.978  17
   3   2  -5 11121.7 578.815   3
  -3  -2   4 1481.67 260.296  19
  -3  -2   4 1115.20 219.679  18
  -3  -2   4 1420.09 262.785  17
   3   2  -4 1357.21 202.313   2
   3   2  -4 1312.91 236.743   3
  -3  -2   3 81.8051 158.250  19
  -3  -2   3 117.619 140.155  18
  -3  -2   3 73.7858 174.755  17
   3   2  -3-8.21031 93.9636   2
   3   2  -3 490.685 180.361   3
  -3  -2   2 88.7094 148.006  19
  -3  -2   2 205.736 134.228  18
  -3  -2   2 331.093 190.373  17
   3   2  -2 179.908 99.3978   2
   3   2  -2 162.147 148.221   3
  -3  -2   1 8.83200 141.087  19
  -3  -2   1 15.6135 106.276  18
  -3  -2   1 114.060 146.299  17
   3   2  -1 107.558 98.4300   2
   3   2  -1 47.2053 151.384   3
   3   2   0 4108.01 346.632   2
  -3  -2   0 3683.58 368.305  19
  -3  -2   0 4123.18 307.373  18
  -3  -2   0 3512.22 363.060  17
   3   2   0 3449.52 366.677   3
   3   2   0 4262.36 300.472   5
  -3  -2  -1 897.120 211.186  19
  -3  -2  -1 749.727 205.438  17
   3   2   1 958.188 204.731   2
   3   2   1 949.616 220.065   3
   3   2   2 2355.52 290.564   2
  -3  -2  -2 1829.33 269.573  21
  -3  -2  -2 1830.23 282.354  19
  -3  -2  -2 1730.42 267.136  17
   3   2   2 1973.76 297.891   3
   3   2   2 2154.48 294.762   1
  -3  -2  -3 3013.71 347.493  21
  -3  -2  -3 3339.06 366.438  19
  -3  -2  -3 2931.00 338.611  17
   3   2   3 3096.29 359.540   3
   3   2   3 3030.01 340.460   1
  -3  -2  -4 3687.25 385.281  21
  -3  -2  -4 3310.94 368.990  19
   3   2   4 3225.37 369.666   1
  -3  -2  -4 3490.90 369.674  17
   3   2   4 3348.78 374.174   3
   3   2   5 2842.65 363.013   1
  -3  -2  -5 2620.94 342.035  21
  -3  -2  -5 2771.10 340.823  19
  -3  -2  -5 2872.34 335.489  17
   3   2   5 2781.52 359.446   3
   3   2   6 3648.31 421.365   1
  -3  -2  -6 3296.26 395.585  21
  -3  -2  -6 3352.74 379.163  19
   3   2   6 3191.78 375.979   3
   3   2   7 832.947 212.711  26
   3   2   7 972.653 228.902   7
   3   2   7 1073.32 276.449   1
   3   2   7 592.387 177.378   6
   3   2   7 610.365 197.768   3
  -3  -2  -7 990.007 253.983  21
   3   2   8 3826.52 449.508  26
   3   2   8 4547.28 493.392   1
  -3  -2  -8 4487.57 486.333  21
   3   2   8 3824.35 467.837   6
   3   2   8 4291.97 448.370   3
   3   2   8 4401.34 459.808   7
   3   2   9-143.552 155.026  26
   3   2   9 123.997 148.048   7
  -3  -2  -9 222.942 221.919  21
   3   2   9 96.5218 175.240   6
   3   2   9 433.201 214.195   1
   3   2  10 3786.08 454.068   7
   3   2  10 4235.41 489.071   6
  -3  -2 -10 4539.11 514.120  21
   3   2  10 4474.38 480.168  26
   3   2  11 810.841 245.393   7
  -3  -2 -11 673.813 253.156  13
   3   2  11 383.509 188.956   6
   3   2  11 527.490 199.275  26
   3   2  12 22.5765 169.517  26
   3   2  12 300.038 210.195   7
   3   2  12 265.782 210.049   6
  -3  -2 -12 322.119 182.620  13
  -3  -2 -13 2265.38 358.677  13
   3   2  13 2490.76 374.893   6
   3   2  13 2353.01 362.574   7
   3   2  13 2971.60 379.801  26
   3   2  14 225.336 172.351   7
  -3  -2 -14 169.974 167.445  13
   3   2  14 360.995 193.129   6
   3   2  15 95.7604 133.009   7
  -3  -2 -15-62.2419 138.685  13
   3   2  15 133.826 157.506   6
   3   2  16 170.912 144.986   7
  -3  -2 -16 234.508 164.341  13
  -3  -2 -16 560.923 186.041  23
   3   2  16 356.562 154.651   6
   3   2  17 102.137 105.452   8
   3   2  17 332.282 128.863   7
  -3  -2 -17 326.019 135.327  13
  -3  -2 -17 260.706 118.583  23
   3   2  17 349.701 123.308   6
  -3  -3  20-39.3890 83.2676  22
   3   3 -20 241.937 91.6361  16
  -3  -3  19 127.150 146.473  22
   3   3 -19 383.503 151.912  16
   3   3 -19 172.520 132.271  27
  -3  -3  18 444.192 176.987  24
  -3  -3  18 331.632 170.774  22
   3   3 -18 201.002 156.003  16
   3   3 -18 458.260 182.832  27
  -3  -3  17 72.6853 183.205  24
  -3  -3  17 103.926 175.280  22
   3   3 -17 218.258 183.706  16
   3   3 -17-133.815 163.889  27
  -3  -3  16-54.8708 149.000  24
  -3  -3  16-135.965 175.292  22
   3   3 -16-219.583 188.200  16
   3   3 -16-109.315 181.948  27
  -3  -3  15-4.54290 150.337  24
  -3  -3  15 59.6728 150.662  22
   3   3 -15 154.077 177.657  16
   3   3 -15 251.606 180.733  27
   3   3 -14 119.554 182.979  27
  -3  -3  14 161.247 164.075  22
   3   3 -14 298.300 183.991  16
  -3  -3  14 288.125 226.490  24
  -3  -3  13 178.351 162.930  24
  -3  -3  13 380.999 197.667  22
   3   3 -13 281.782 196.268  25
   3   3 -13 120.331 180.892  16
   3   3 -13 87.5574 179.565  27
  -3  -3  12 78.8202 184.629  24
   3   3 -12 403.639 204.412  25
  -3  -3  12 309.066 182.702  22
   3   3 -12 606.847 248.335   4
  -3  -3  12 283.453 202.763  18
   3   3 -12 374.537 212.721  16
   3   3 -11-48.9015 158.248  25
  -3  -3  11 76.8624 140.310  24
  -3  -3  11 121.275 148.847  22
   3   3 -11 293.959 184.023   4
  -3  -3  11-248.208 185.968  19
  -3  -3  11 198.411 199.303  18
   3   3 -11 499.402 222.352  16
   3   3 -10 3409.10 430.763  25
  -3  -3  10 3779.86 446.868  24
  -3  -3  10 3866.39 439.384  22
   3   3 -10 3607.93 453.292   4
  -3  -3  10 4053.25 451.997  19
  -3  -3  10 3539.96 444.780  18
   3   3 -10 3608.95 432.247  16
   3   3  -9 79.1939 140.113  25
  -3  -3   9 324.345 173.097  22
   3   3  -9 258.268 194.122   4
  -3  -3   9 378.342 179.749  19
  -3  -3   9 313.415 201.579  18
  -3  -3   9-79.5393 141.976  17
   3   3  -9 148.227 168.964  16
  -3  -3   9-145.379 116.628  24
   3   3  -8 3726.87 453.004   4
  -3  -3   8 3921.82 427.759  19
  -3  -3   8 4265.91 441.485  18
  -3  -3   8 3966.95 431.025  17
   3   3  -7 4669.31 468.675   4
  -3  -3   7 4653.87 462.063  19
  -3  -3   7 4862.70 459.688  18
  -3  -3   7 4873.70 456.193  17
   3   3  -6 3241.39 389.843   4
  -3  -3   6 3686.51 412.514  19
  -3  -3   6 3580.98 379.815  18
   3   3  -6 3771.48 361.200   3
  -3  -3   6 3544.44 394.399  17
   3   3  -5 5969.82 499.177   4
  -3  -3   5 5315.34 466.330  19
  -3  -3   5 6154.85 465.236  18
   3   3  -5 6608.41 479.254   3
  -3  -3   5 5846.78 492.312  17
   3   3  -4 13.8652 149.804   4
  -3  -3   4-163.298 175.171  19
  -3  -3   4 156.530 148.218  18
   3   3  -4-360.015 168.193   3
  -3  -3   4-106.325 182.155  17
   3   3  -3-6.77080 141.310   5
   3   3  -3 71.8642 143.834   4
  -3  -3   3 50.6603 173.828  19
  -3  -3   3 21.9356 118.142  18
  -3  -3   3 1.12865 171.662  17
   3   3  -3 76.6499 149.266   3
   3   3  -2 18050.9 792.692   4
  -3  -3   2 17187.5 790.369  19
  -3  -3   2 16671.7 783.011  17
   3   3  -2 17242.1 784.605   3
   3   3  -2 19069.7 747.427   5
   3   3  -1 17484.1 667.344   2
  -3  -3   1 15247.0 744.933  19
  -3  -3   1 16121.0 769.231  17
   3   3  -1 15998.6 762.196   3
   3   3  -1 18201.8 698.785   5
  -3  -3   0 968.232 224.379  19
  -3  -3   0 706.664 207.852  17
   3   3   0 1185.28 258.050   3
   3   3   0 1054.49 189.962   2
   3   3   0 1176.39 217.042   1
  -3  -3  -1 263.752 173.324  19
  -3  -3  -1 311.843 184.647  17
   3   3   1 460.010 176.518   1
   3   3   1 139.352 162.918   3
   3   3   2 2671.40 328.038   1
  -3  -3  -2 2986.77 357.376  19
   3   3   2 2938.40 370.072   3
  -3  -3  -2 2449.43 336.103  17
   3   3   3 29954.2 1048.74   1
  -3  -3  -3 28050.8 1044.61  21
  -3  -3  -3 28250.3 1024.00  19
   3   3   3 28267.3 1063.96   3
  -3  -3  -3 28082.9 1023.08  17
   3   3   4 3071.00 368.124   1
  -3  -3  -4 2724.10 362.846  21
  -3  -3  -4 2673.31 341.407  19
  -3  -3  -4 2726.53 353.577  17
   3   3   4 2632.44 359.038   3
   3   3   5 1042.71 273.616   1
  -3  -3  -5 1216.99 269.245  21
  -3  -3  -5 1073.08 244.709  19
  -3  -3  -5 751.076 204.873  17
   3   3   5 766.489 232.604   3
   3   3   6 1878.31 296.651   7
  -3  -3  -6 1802.68 317.960  21
   3   3   6 1777.15 313.610   1
   3   3   6 1640.05 316.106   6
   3   3   6 1815.43 320.611  26
   3   3   6 1764.18 312.698   3
   3   3   7 1628.93 300.856   7
  -3  -3  -7 1421.60 324.716  21
   3   3   7 1111.59 279.888   6
   3   3   7 1301.53 298.879   1
   3   3   7 1127.45 260.735  26
   3   3   7 1159.16 265.583   3
  -3  -3  -8 1172.59 266.643  21
   3   3   8 1397.77 295.465  26
   3   3   8 1037.91 292.233   6
   3   3   8 1076.39 265.092   1
   3   3   8 1068.99 246.936   7
   3   3   9-28.7325 144.173  26
   3   3   9-211.113 196.345   6
   3   3   9-25.9720 127.304   7
   3   3  10 767.871 234.413   7
   3   3  10 679.914 246.571   6
   3   3  10 652.534 220.634  26
  -3  -3 -11 161.290 141.354  13
   3   3  11-42.3465 161.320  26
   3   3  11 23.4622 163.119   6
   3   3  11 84.0948 147.058   7
   3   3  12 118.453 169.981  26
  -3  -3 -12-76.4521 156.537  13
   3   3  12 164.227 162.009   7
   3   3  12 363.754 189.094   6
   3   3  13 28.6302 113.998   7
  -3  -3 -13 99.9506 154.251  13
   3   3  13-21.7234 139.724   6
   3   3  14-18.5252 123.536   7
  -3  -3 -14-45.2216 147.822  13
   3   3  14-44.9914 138.198   6
   3   3  15-21.5269 114.015   7
  -3  -3 -15 150.893 142.419  13
  -3  -3 -15 112.814 138.364  23
   3   3  15-44.4496 121.386   6
   3   3  15-196.836 153.247   8
  -3  -3 -16 502.571 162.418  13
   3   3  16 226.953 129.094   7
  -3  -3 -16 364.529 148.521  23
   3   3  16 229.844 114.875   8
  -3  -3 -17 41.9238 76.5033  23
  -3  -4  19-106.084 110.073  22
   3   4 -19 91.7232 107.807  16
  -3  -4  18 459.475 162.274  24
  -3  -4  18 481.966 161.036  22
   3   4 -18 271.265 169.103  16
   3   4 -18 453.198 146.690  27
  -3  -4  17 190.366 170.656  22
  -3  -4  17 282.394 170.754  24
   3   4 -17 225.415 153.198  16
   3   4 -17 219.425 146.662  27
  -3  -4  16 530.172 195.631  24
  -3  -4  16 163.906 154.817  22
   3   4 -16 445.301 202.126  16
   3   4 -16 445.194 175.004  27
  -3  -4  15-19.6141 164.932  24
  -3  -4  15 48.8433 142.013  22
   3   4 -15 24.5989 167.121  16
   3   4 -15 91.8859 164.975  27
   3   4 -14 36.0836 143.491  25
  -3  -4  14 366.572 190.277  24
  -3  -4  14 363.465 184.059  22
   3   4 -14 498.914 206.071  16
  -3  -4  13 601.311 234.949  24
  -3  -4  13 504.206 219.752  22
   3   4 -13-12.5852 157.680  16
   3   4 -13 92.0681 170.693  25
  -3  -4  12 9179.48 700.126  22
  -3  -4  12 8942.91 685.779  24
   3   4 -12 7899.93 649.576  16
   3   4 -12 8847.20 693.639  25
  -3  -4  11 669.822 224.036  24
  -3  -4  11 203.375 196.163  22
   3   4 -11 72.1960 224.660   4
  -3  -4  11 405.912 226.907  19
   3   4 -11 326.813 194.909   5
  -3  -4  11 781.381 262.936  18
   3   4 -11 455.773 185.052  16
   3   4 -11 618.683 215.291  25
   3   4 -10 10696.7 779.417   4
  -3  -4  10 10375.2 726.593  24
  -3  -4  10 9929.45 731.006  19
  -3  -4  10 10131.5 732.130  18
   3   4 -10 10130.3 711.463  16
  -3  -4  10 9668.89 707.789  22
   3   4 -10 9251.10 707.115  25
   3   4 -10 9717.76 737.450   5
   3   4  -9 449.201 221.898  25
  -3  -4   9 413.884 194.039  22
   3   4  -9 518.731 201.655   4
   3   4  -9 328.447 166.863  10
   3   4  -9 633.790 198.185   5
  -3  -4   9 444.760 172.788  19
  -3  -4   9 608.000 225.456  18
  -3  -4   9 191.472 185.739  17
   3   4  -9 904.239 270.655  16
  -3  -4   9 623.781 265.487  24
   3   4  -8 24274.9 1095.80  25
  -3  -4   8 25483.7 1077.42  24
   3   4  -8 24526.2 1063.53  10
  -3  -4   8 23340.5 1062.87  19
  -3  -4   8 22735.1 1006.78  18
  -3  -4   8 24213.5 1047.14  17
   3   4  -8 23678.1 1040.67  16
   3   4  -8 24194.3 1099.76   4
   3   4  -8 23264.6 1060.51   5
  -3  -4   7 93.1550 160.221  24
   3   4  -7 437.585 203.242  25
   3   4  -7 54.2979 156.694   4
   3   4  -7 30.0784 73.9503  10
  -3  -4   7-51.4424 186.719  19
  -3  -4   7-53.2687 142.721  18
  -3  -4   7 289.233 214.338  17
   3   4  -7-245.451 146.655  16
   3   4  -7 29.5838 168.157   5
  -3  -4   6 221.730 197.233  17
   3   4  -6 628.867 233.886   4
  -3  -4   6 19.2638 142.073  19
  -3  -4   6 126.283 140.408  18
   3   4  -6 242.424 196.579   5
   3   4  -6 410.267 176.582   3
  -3  -4   5 2217.22 354.149  17
   3   4  -5 2228.92 339.268   5
   3   4  -5 2350.67 347.590   4
  -3  -4   5 2224.37 336.605  19
   3   4  -5 2365.44 319.228   3
   3   4  -4 181.703 173.505   4
  -3  -4   4 294.645 187.722  19
  -3  -4   4 429.041 223.210  17
   3   4  -4-202.826 153.261   3
   3   4  -4 130.945 122.541   5
   3   4  -3 2926.87 363.841   4
  -3  -4   3 2794.82 366.246  19
   3   4  -3 3053.52 371.690   3
  -3  -4   3 2968.65 389.545  17
   3   4  -3 3315.55 361.833   5
   3   4  -2 1847.50 299.532   4
  -3  -4   2 1876.78 283.344  19
  -3  -4   2 1941.36 328.625  17
   3   4  -2 1607.70 290.746   3
   3   4  -2 2041.34 279.385   5
   3   4  -1-227.647 164.137   4
  -3  -4   1 209.700 147.843  19
  -3  -4   1 372.685 214.668  17
   3   4  -1 115.247 149.033   3
   3   4  -1-253.373 126.318   5
   3   4   0-127.351 135.243   4
  -3  -4   0 49.4930 157.639  19
  -3  -4   0 52.6482 172.328  17
   3   4   0 53.2261 148.911   3
   3   4   1 434.787 166.323   4
  -3  -4  -1-19.7709 136.500  19
  -3  -4  -1 83.5478 154.748  17
   3   4   1 25.1326 148.335   3
  -3  -4  -2 333.614 170.513  19
  -3  -4  -2 388.027 190.619  17
   3   4   2 547.335 230.119   3
  -3  -4  -3 1707.96 318.053  21
   3   4   3 1776.18 290.357   1
   3   4   3 1622.30 313.956   6
  -3  -4  -3 1999.53 307.452  19
  -3  -4  -3 1621.25 298.789  17
   3   4   3 1816.96 319.358   8
   3   4   3 1981.93 342.096   3
   3   4   3 2475.95 353.011  26
   3   4   4 226.062 161.294  12
  -3  -4  -4 180.222 199.164  21
   3   4   4 22.1929 126.727   6
   3   4   4 34.2110 155.625   1
  -3  -4  -4-118.198 144.810  17
   3   4   4 195.403 159.260  26
   3   4   4-195.418 161.698   3
   3   4   5 183.161 184.773  26
   3   4   5 170.546 181.920  12
  -3  -4  -5 13.9717 160.268  21
   3   4   5 70.0541 157.351   6
   3   4   5 237.793 165.316   1
   3   4   5 107.334 163.032   3
   3   4   6 3604.09 423.374  12
  -3  -4  -6 3443.76 463.891  21
   3   4   6 3415.89 427.571  26
   3   4   6 3414.37 449.915   6
   3   4   6 3363.26 414.372   1
   3   4   6 3676.69 448.041   3
   3   4   7-93.3837 174.287  12
  -3  -4  -7-174.266 224.316  21
   3   4   7 128.907 155.643   6
   3   4   7-130.377 191.218   1
   3   4   7 220.393 181.325   3
   3   4   7-383.198 197.522  26
   3   4   8 707.493 205.355   7
   3   4   8 1094.05 254.994  12
   3   4   8 752.592 274.121   6
   3   4   8 507.028 208.800  26
   3   4   9 108.386 151.866   7
   3   4   9 220.077 145.795  26
   3   4   9 58.9406 157.761   6
  -3  -4 -10 2771.05 369.787  13
   3   4  10 2498.32 349.396   7
   3   4  10 2143.70 361.645   6
   3   4  10 3197.63 414.708  26
   3   4  11 198.828 174.178   7
  -3  -4 -11 217.273 189.259  13
   3   4  11-219.161 191.699   6
   3   4  12 390.386 159.213   7
   3   4  12 556.218 227.532   8
  -3  -4 -12 542.615 213.603  13
   3   4  12 588.542 213.292   6
   3   4  13 17.7414 135.791   7
  -3  -4 -13-48.9407 147.892  13
   3   4  13-30.0964 156.942   8
   3   4  13-15.0673 135.401   6
   3   4  14 406.900 173.540   8
  -3  -4 -14 269.767 169.527  13
   3   4  14 474.338 145.411   7
  -3  -4 -14 256.899 146.027  23
   3   4  15 181.311 118.241   8
   3   4  15 104.336 86.0397   7
  -3  -4 -15 235.275 105.584  13
  -3  -4 -15-145.823 126.417  23
  -3  -4 -16 44.6835 81.1772  23
  -3  -5  19 148.614 90.5290  22
   3   5 -19 210.876 89.4046  16
  -3  -5  18 61.1080 108.641  22
   3   5 -18 149.749 117.533  16
  -3  -5  17 115.400 132.221  24
  -3  -5  17 184.099 154.837  22
   3   5 -17 175.438 155.306  16
  -3  -5  16 65.4071 146.232  24
  -3  -5  16-10.5639 154.969  22
   3   5 -16 115.703 156.406  16
  -3  -5  15 285.688 173.598  24
   3   5 -15-13.6399 134.453  25
  -3  -5  15-10.5612 145.868  22
  -3  -5  15 128.545 168.805   6
   3   5 -15 71.5574 160.554  16
  -3  -5  14 1660.97 319.283  24
  -3  -5  14 1403.18 283.881  22
  -3  -5  14 1263.57 273.592   6
   3   5 -14 1323.34 271.701  16
   3   5 -14 1273.20 283.137  25
  -3  -5  13 630.710 220.531  24
  -3  -5  13 374.082 192.412  22
   3   5 -13 600.276 209.577  25
   3   5 -13 1077.08 270.679  16
   3   5 -12 1110.12 327.854  25
  -3  -5  12 1408.79 322.544  24
  -3  -5  12 861.814 253.365  22
   3   5 -12 905.278 260.841  16
   3   5 -11 3478.87 462.971  25
  -3  -5  11 3719.43 459.928  24
  -3  -5  11 3347.92 443.340  22
   3   5 -11 3210.35 415.815  16
  -3  -5  10-191.490 177.055  24
  -3  -5  10-18.8064 131.309  22
   3   5 -10-58.9350 146.807  16
   3   5 -10 98.2475 181.398  25
  -3  -5   9-203.644 202.611  24
   3   5  -9 681.528 260.454  25
  -3  -5   9 489.872 232.880  22
   3   5  -9 348.905 185.109   4
   3   5  -9 134.897 149.619  10
  -3  -5   9 24.9789 172.186  19
  -3  -5   9 383.457 199.224  17
   3   5  -9 297.275 204.953  16
   3   5  -9 248.345 185.106   5
  -3  -5   8 2152.45 344.746  24
   3   5  -8 1595.52 329.847   4
   3   5  -8 1544.40 299.830  10
  -3  -5   8 1745.22 332.466  19
  -3  -5   8 1494.64 329.114  17
   3   5  -8 1224.10 274.507  16
   3   5  -8 1066.66 292.254  25
   3   5  -8 1291.84 310.287   5
  -3  -5   7 2619.86 381.559  24
   3   5  -7 2387.64 379.432  25
   3   5  -7 3123.77 459.184   4
   3   5  -7 3071.50 412.851  10
  -3  -5   7 2910.72 398.708  19
  -3  -5   7 2299.64 364.930  17
   3   5  -7 2814.27 391.530  16
   3   5  -7 2651.25 405.966   5
   3   5  -6 1530.69 322.962  25
  -3  -5   6 1314.56 252.054  24
   3   5  -6 986.606 257.186   4
   3   5  -6 1449.68 291.772  10
  -3  -5   6 1557.32 315.261  19
  -3  -5   6 1482.63 310.326  17
   3   5  -6 656.508 203.979   3
   3   5  -6 962.254 252.146   5
   3   5  -5 730.264 258.949  25
   3   5  -5 545.038 216.391   4
   3   5  -5 678.196 228.114  10
  -3  -5   5 247.138 205.734  19
  -3  -5   5 224.519 171.256  17
   3   5  -5 282.787 172.006   3
   3   5  -5 714.860 183.634   8
   3   5  -5 197.932 158.442   5
   3   5  -4 4825.35 480.056   4
   3   5  -4 5182.12 507.165  25
   3   5  -4 5408.75 527.092  10
  -3  -5   4 4862.03 493.713  19
   3   5  -4 5099.92 491.909   3
  -3  -5   4 4628.24 485.289  17
   3   5  -4 5681.47 538.842   8
   3   5  -4 4662.27 475.538   5
   3   5  -3 298.442 190.615   4
   3   5  -3 80.2880 199.856  25
   3   5  -3-139.147 93.5504  10
  -3  -5   3-51.2445 168.842  19
  -3  -5   3 40.0426 206.105  17
   3   5  -3-95.4173 119.013   8
   3   5  -3-121.217 153.524   3
   3   5  -3-18.1484 106.454   5
   3   5  -2 19.5825 173.806  25
   3   5  -2-381.241 186.472   4
   3   5  -2 147.112 133.613  10
  -3  -5   2-192.092 192.559  19
  -3  -5   2 76.5505 169.399  17
   3   5  -2-556.579 211.146   3
   3   5  -2 92.5806 138.041   5
   3   5  -2-282.748 177.258  26
   3   5  -2 476.767 215.395   8
   3   5  -1 3332.23 393.425   4
   3   5  -1 3601.53 428.363   8
   3   5  -1 2734.00 367.052  10
  -3  -5   1 3170.21 404.656  19
   3   5  -1 2680.00 385.464  26
  -3  -5   1 2676.35 396.269  17
   3   5  -1 2954.14 380.844   9
   3   5  -1 2752.03 394.741   3
   3   5   0 14002.0 808.979  12
   3   5   0 11471.8 744.563  10
  -3  -5   0 11808.0 736.732  19
   3   5   0 11897.2 760.338   3
  -3  -5   0 13017.8 800.896  17
   3   5   0 12466.3 683.915   9
   3   5   0 12756.1 794.534   8
   3   5   0 11665.7 758.328  26
   3   5   1 1061.39 261.394   8
   3   5   1 485.142 209.822  26
   3   5   1 716.415 179.881  12
   3   5   1 875.638 237.772  10
  -3  -5  -1 727.124 217.071  19
  -3  -5  -1 891.717 239.844  17
   3   5   1 1287.80 254.924   9
   3   5   1 324.980 196.847   3
   3   5   2 1.57044 150.675   8
   3   5   2-203.914 177.047  26
   3   5   2 478.454 217.299  12
  -3  -5  -2 212.850 198.795  21
   3   5   2 518.048 191.537  10
  -3  -5  -2 396.676 195.654  17
   3   5   2 347.897 182.418   9
   3   5   2 91.2228 177.446   3
   3   5   3 1933.34 356.850   8
   3   5   3 2368.90 377.697  12
  -3  -5  -3 2077.46 377.049  21
   3   5   3 1925.53 333.029  10
  -3  -5  -3 2209.92 349.079  17
   3   5   3 2450.25 370.022  26
   3   5   3 1709.63 324.658   3
   3   5   4 7240.43 608.066  12
  -3  -5  -4 8530.55 684.758  21
   3   5   4 9276.71 694.430   3
   3   5   4 6952.81 620.093   8
   3   5   4 7888.18 642.274  26
   3   5   5 2085.90 363.710   8
   3   5   5 2495.43 384.979  12
   3   5   5 2234.67 367.628  26
  -3  -5  -5 1875.60 362.887  21
   3   5   5 2674.83 387.235   3
   3   5   6-172.050 182.498   8
   3   5   6 59.2214 160.776  12
   3   5   6 235.084 178.163  26
   3   5   7 310.034 207.391  12
   3   5   7 277.964 193.800   8
   3   5   7 100.864 179.459  26
   3   5   8 1971.37 342.072   8
   3   5   8 2233.17 348.646  26
   3   5   8 1885.43 323.271  12
   3   5   9 276.351 180.089   8
  -3  -5  -9-109.796 121.324  13
   3   5   9 200.245 132.994  12
   3   5   9 70.9284 134.556  26
   3   5  10 569.108 202.031  12
  -3  -5 -10 394.939 170.452  13
   3   5  10 410.100 192.012   8
   3   5  11 72.9922 160.519   8
  -3  -5 -11 52.6182 152.348  13
   3   5  12 12.5918 125.825   8
  -3  -5 -12 162.718 136.471  13
  -3  -5 -12-54.2112 167.675  23
   3   5  13-3.68728 118.015   8
  -3  -5 -13-149.800 104.883  13
  -3  -5 -13 32.2728 115.085  23
  -3  -5 -14 133.073 97.1468  13
   3   5  14-77.0042 86.7064   8
  -3  -5 -14-68.8902 106.881  23
  -3  -6  18 328.370 118.888  22
  -3  -6  17 699.359 171.280  22
   3   6 -17 642.647 159.733  16
  -3  -6  16 190.398 147.879  22
  -3  -6  16 325.293 115.565   6
   3   6 -16 433.816 152.061  16
  -3  -6  15 193.381 175.235  22
  -3  -6  15 184.646 135.012   6
   3   6 -15 61.7124 133.415  16
   3   6 -14 31.8239 129.404  25
  -3  -6  14 87.4270 156.060  22
  -3  -6  14 155.451 155.268   6
   3   6 -14 214.930 173.304  16
   3   6 -14-110.235 151.980   9
   3   6 -13 374.421 223.731  25
  -3  -6  13 171.748 168.846  22
   3   6 -13 165.508 183.887  16
   3   6 -13 270.842 210.808   9
   3   6 -12 279.582 205.433  25
  -3  -6  12 47.9067 161.066  22
   3   6 -12 85.7346 142.580  16
   3   6 -12-204.612 196.132   9
   3   6 -11 649.521 234.377  25
  -3  -6  11 548.765 212.406  22
   3   6 -11 723.413 221.392  16
  -3  -6  10 2093.98 347.023  22
   3   6 -10 2319.52 356.135  25
   3   6 -10 2878.78 384.046  16
   3   6  -9 1128.81 306.298  25
  -3  -6   9 1293.21 279.426  22
   3   6  -9 1718.34 288.282  16
   3   6  -8 391.932 212.200  25
   3   6  -8 757.159 241.052   8
   3   6  -7 1325.64 306.703  25
   3   6  -7 1713.71 337.520  10
   3   6  -7 2285.85 359.657   8
   3   6  -6 5514.88 582.611   4
   3   6  -6 6014.03 581.864  10
  -3  -6   6 5823.04 565.148  19
   3   6  -6 4931.88 518.854  25
  -3  -6   6 7283.91 658.513  17
   3   6  -6 6497.10 587.255   8
   3   6  -6 6230.50 578.617   5
   3   6  -5 2197.96 374.123  25
   3   6  -5 1945.83 361.037   4
   3   6  -5 1777.61 332.472  10
  -3  -6   5 1629.68 312.182  19
  -3  -6   5 2114.92 401.197  17
   3   6  -5 2461.68 383.402   3
   3   6  -5 2280.70 386.411   8
   3   6  -5 1968.86 348.569   5
   3   6  -4 321.654 145.798  25
   3   6  -4 411.849 245.800   4
   3   6  -4 654.174 217.339  10
  -3  -6   4 581.880 216.733  19
  -3  -6   4 424.118 251.975  17
   3   6  -4 342.994 200.472   3
   3   6  -4 573.738 239.854   9
   3   6  -4 507.088 222.078   5
   3   6  -4 144.930 206.691   8
   3   6  -3-92.5967 144.939  25
   3   6  -3 233.636 123.147  10
  -3  -6   3-148.485 158.812  19
  -3  -6   3 1.65058 177.372  17
   3   6  -3-188.384 208.398   9
   3   6  -3-128.761 206.938   3
   3   6  -3-80.2139 177.836   8
   3   6  -2 3149.93 408.126  25
   3   6  -2 3000.56 418.612  10
  -3  -6   2 2589.83 400.190  19
  -3  -6   2 3447.09 466.229  17
   3   6  -2 2178.05 337.184   9
   3   6  -2 3246.97 429.844   3
   3   6  -2 2468.36 378.541   8
   3   6  -1 398.251 185.262  25
   3   6  -1 348.205 178.945  10
  -3  -6   1 551.944 220.546  19
  -3  -6   1 435.536 228.468  17
   3   6  -1 369.790 229.682   9
   3   6  -1 239.990 166.270   3
   3   6  -1 36.9171 192.355   8
   3   6   0 1047.09 242.103  10
  -3  -6   0 708.712 252.111  17
   3   6   0 899.600 229.266   9
   3   6   0 985.542 310.364   3
   3   6   0 1307.96 298.807   8
   3   6   1 272.240 209.246   8
   3   6   1 438.776 228.189  12
   3   6   1 175.643 126.525  10
  -3  -6  -1 233.842 223.563  17
   3   6   1 92.6524 227.978   9
   3   6   1-165.336 142.026   3
   3   6   1-187.458 154.609  26
   3   6   2 1504.03 327.820   8
   3   6   2 1084.15 290.650  12
   3   6   2 1156.97 275.093  10
  -3  -6  -2 1542.52 319.255  17
   3   6   2 1764.91 297.058   9
   3   6   2 1262.90 294.807  26
   3   6   3 249.538 164.844  12
   3   6   3 242.308 144.410  10
   3   6   3 284.532 187.394   8
   3   6   3 24.3917 184.360   9
   3   6   3 473.475 197.621  26
   3   6   4 254.805 212.929   8
   3   6   4 361.118 199.255  26
   3   6   4 187.935 172.932  12
   3   6   5 692.634 274.988   8
   3   6   5 700.650 253.320  12
   3   6   5 274.390 208.473  26
   3   6   6 235.250 197.959   8
   3   6   6 89.0838 172.731  12
   3   6   6 80.2592 145.938  26
   3   6   7 307.350 192.508   8
   3   6   7 179.742 185.262  12
   3   6   7 109.690 150.916  26
   3   6   8-123.287 180.232   8
   3   6   8 417.616 194.894  12
   3   6   8 241.128 167.087  26
   3   6   9 333.092 202.528   8
   3   6   9 321.807 165.722  12
  -3  -6  -9 235.943 147.656  23
  -3  -6 -10-11.4031 134.351  23
   3   6  10-70.8847 160.703   8
   3   6  11 573.705 179.047  12
  -3  -6 -11 236.282 125.468  23
   3   6  11 338.077 164.691   8
  -3  -6 -12 155.326 105.355  23
   3   6  12-346.358 145.115   8
   3   6  13-65.1422 85.0545   8
  -3  -7  16 492.737 135.394  22
  -3  -7  15 138.687 135.013  22
   3   7 -15 306.952 114.738  16
  -3  -7  14 54.6468 131.204  22
  -3  -7  14-11.4547 133.599   6
   3   7 -14 138.454 116.243  16
   3   7 -13 1022.49 239.733  25
  -3  -7  13 1218.16 264.508  22
   3   7 -13 844.007 209.132  16
   3   7 -13 381.052 182.374   9
   3   7 -12 940.559 247.859  25
  -3  -7  12 763.205 244.712  22
   3   7 -12 284.245 177.996   9
   3   7 -11 580.418 218.885  25
  -3  -7  11 512.898 209.901  22
   3   7 -11 341.404 214.338   9
   3   7 -10 118.374 193.694  25
  -3  -7  10 151.944 191.173  22
   3   7 -10-111.808 195.764   9
   3   7  -9 29.7438 155.576  25
  -3  -7   9 208.391 157.936  22
   3   7  -9-340.946 198.498   9
   3   7  -9 211.429 158.552   8
   3   7  -8-101.884 203.467  25
   3   7  -8-7.56343 176.311   9
   3   7  -8 1.45587 178.295   8
  -3  -7   8-24.9064 188.399  22
   3   7  -7 216.148 192.347  25
   3   7  -7 273.632 214.207   9
   3   7  -7 214.296 179.095   8
   3   7  -6 1106.01 301.005  25
   3   7  -6 552.951 261.750   9
   3   7  -6 1208.82 309.555   8
   3   7  -5 603.169 233.230  25
   3   7  -5 256.442 192.738  10
   3   7  -5 714.164 222.755   8
   3   7  -4-175.287 196.501  25
   3   7  -4 520.388 210.448  10
   3   7  -4 109.487 187.737   9
   3   7  -4 396.409 214.830   8
   3   7  -3 281.298 196.766  25
   3   7  -3-51.8999 160.144  10
   3   7  -3 344.077 239.279   9
   3   7  -3 33.9211 132.681   8
   3   7  -2 176.566 198.891  25
   3   7  -2 175.094 162.895  10
   3   7  -2-3.86667 195.047   9
   3   7  -2 182.358 203.352   8
   3   7  -1 240.701 175.556  10
   3   7  -1 90.3946 209.813   9
   3   7  -1 112.968 165.690   8
   3   7   0 2229.34 356.321  10
   3   7   0 2558.78 366.267   9
   3   7   0 1920.97 349.297   8
   3   7   1 1857.12 317.348  10
   3   7   1 1850.34 362.233   8
   3   7   1 1959.92 342.482   9
   3   7   2 1323.98 306.698   8
   3   7   2 1159.18 244.199  10
   3   7   2 987.035 285.360   9
   3   7   3 2037.91 373.050  12
   3   7   3 1622.43 320.072   8
   3   7   3 1607.50 306.527   9
   3   7   4 3429.08 443.380  12
   3   7   4 3767.08 465.679   8
   3   7   5 903.121 262.346   8
   3   7   5 1142.90 280.780  12
   3   7   6 173.371 172.384   8
   3   7   6 242.954 178.846  12
   3   7   7 1164.16 272.614   8
   3   7   7 1788.40 298.088  12
   3   7   8 105.872 150.106   8
   3   7   8 277.936 175.321  12
   3   7   9 243.005 156.510   8
   3   7   9 43.6464 123.625  12
   3   7  10 536.445 174.053   8
   3   7  11-49.1069 101.933   8
  -3  -8  14 246.007 123.159  22
  -3  -8  14 494.018 144.556   6
  -3  -8  13-18.1333 104.619   6
   3   8 -13-241.136 132.735   9
  -3  -8  12 126.219 139.743  22
   3   8 -12 40.8645 142.591   9
   3   8 -11-28.8632 152.071  25
  -3  -8  11-112.778 147.726  22
   3   8 -11-96.2351 164.503   9
   3   8 -10 1205.72 274.461  25
  -3  -8  10 867.778 219.822  22
   3   8 -10 686.005 232.001   9
   3   8 -10 799.133 224.656   8
   3   8  -9 839.591 256.872  25
  -3  -8   9 1451.04 261.166  22
   3   8  -9 1438.40 264.113   8
   3   8  -8 163.403 154.036  25
  -3  -8   8 165.080 151.678  22
   3   8  -8 216.479 209.943   9
   3   8  -8-180.532 191.303   8
  -3  -8   7 67.7727 137.552  22
   3   8  -7 67.2918 159.826   9
   3   8  -7 133.382 174.799  25
   3   8  -7 315.899 190.168   8
   3   8  -6 48.9943 170.780  25
  -3  -8   6-96.5052 144.672  22
   3   8  -6 103.570 205.881   9
   3   8  -6 125.812 216.902   8
   3   8  -5 327.623 207.025   9
   3   8  -5 435.399 212.684   8
   3   8  -5 163.005 157.660  25
   3   8  -4 2629.79 379.745  25
   3   8  -4 2598.89 348.484   9
   3   8  -4 2579.79 373.370   8
   3   8  -3 1709.04 309.059  25
   3   8  -3 2053.92 332.107   9
   3   8  -3 1811.22 333.276   8
   3   8  -2 774.991 251.440   9
   3   8  -2 599.988 250.547   8
   3   8  -1 754.606 240.549   9
   3   8  -1 578.146 251.432   8
   3   8   0-308.026 209.565   9
   3   8   0 10.5977 155.848   8
   3   8   1-147.707 174.647   9
   3   8   1-195.301 169.971   8
   3   8   2 239.742 189.536   9
   3   8   2-226.860 177.319   8
   3   8   3 475.319 215.061   8
   3   8   3 823.222 234.410   9
   3   8   4-97.2819 183.982   8
   3   8   5 435.125 194.283   8
   3   8   6 117.769 151.063   8
   3   8   7 70.8813 151.687   8
   3   8   8 38.5831 128.909   8
   3   8   9-1.93352 102.267   8
  -3  -9  13 87.9994 82.9373   6
  -3  -9  12-25.3276 105.122   6
   3   9 -11 399.777 154.219   9
  -3  -9  10 190.381 118.238  22
   3   9 -10-36.8094 148.532   9
   3   9 -10 208.597 119.623   8
  -3  -9   9 444.451 150.565  22
   3   9  -9 373.013 189.565   9
   3   9  -9 516.208 179.298   8
  -3  -9   8 246.945 127.440  22
   3   9  -8 221.013 163.810   9
   3   9  -8-58.3534 143.836   8
  -3  -9   7-124.453 118.317  22
   3   9  -7 104.836 169.811   9
   3   9  -7-6.57284 145.114   8
  -3  -9   6 355.192 163.982  22
   3   9  -6 642.404 215.401   9
   3   9  -6 525.652 191.697   8
   3   9  -5 1062.06 249.753   9
  -3  -9   5 1243.67 212.431  22
   3   9  -5 1363.47 280.990   8
  -3  -9   4 141.240 132.480  22
   3   9  -4-2.01656 161.699   9
   3   9  -4-104.531 146.940   8
   3   9  -3 260.056 183.407   9
   3   9  -3 329.328 173.260   8
   3   9  -2 22.8660 170.510   9
   3   9  -2 97.3900 160.247   8
   3   9  -1 103.175 153.708   9
   3   9  -1 66.4405 162.501   8
   3   9   0-117.608 177.160   9
   3   9   0-9.82145 166.930   8
   3   9   1 1664.29 271.735   9
   3   9   1 1306.36 267.913   8
   3   9   2 7.69309 142.407   9
   3   9   2-77.9171 152.842   8
   3   9   3 271.616 143.383   9
   3   9   3 203.543 159.807   8
   3   9   4 174.024 146.163   8
   3   9   5 16.9581 114.831   8
   3   9   6 169.771 122.488   8
   3   9   7 187.769 92.6094   8
  -3 -10  10 398.067 116.244   6
   3  10  -9-7.10292 99.1782   9
   3  10  -8 264.120 132.048   9
   3  10  -8 204.796 109.233   8
   3  10  -7 92.5256 145.066   9
   3  10  -7-6.96545 110.521   8
   3  10  -6-139.855 151.888   9
   3  10  -6-49.5227 109.543   8
   3  10  -5-77.5907 148.933   9
   3  10  -5-177.927 132.340   8
   3  10  -4 604.270 182.753   9
   3  10  -4 469.382 166.979   8
   3  10  -3 16.7457 140.650   9
   3  10  -3-5.25886 120.815   8
   3  10  -2 29.1632 131.834   9
   3  10  -2-33.2269 137.794   8
   3  10  -1 50.5828 130.480   9
   3  10  -1-1.71056 124.912   8
   3  10   0 531.806 169.484   9
   3  10   0 362.009 159.414   8
   3  10   1-246.888 118.595   9
   3  10   1-190.473 125.444   8
   3  10   2 281.509 126.134   8
   3  10   3 120.984 99.7241   8
  -4  11   5 77.1894 89.7252  15
  -4  11   4 69.6429 98.8492  15
  -4  11   3-248.532 118.885  15
  -4  11   2 44.3448 115.931  15
  -4  11   1-19.5450 103.987  15
  -4  11   0-69.1523 115.420  15
  -4  11  -1 59.3212 112.044  15
  -4  11  -1 161.696 140.801  14
  -4  11  -2-6.61113 88.2295  15
  -4  11  -2 228.596 133.794  14
  -4  11  -3 281.211 140.595  14
   4 -11   4 281.904 116.284  10
  -4  11  -4 84.9125 127.929  14
   4 -11   5 120.196 93.4241  10
  -4  11  -5-38.0060 114.586  14
   4 -11   6 220.797 113.035  10
  -4  11  -6 277.490 117.118  14
   4 -11   7 139.133 100.494  10
  -4  11  -7-44.0688 101.993  14
   4 -11   8 60.4438 68.1021  10
  -4  10   9 109.238 93.4467  15
  -4  10   8 95.8035 105.137  11
  -4  10   8 222.729 131.035  15
  -4  10   7 15.0783 106.741  11
  -4  10   7 13.5650 114.533  15
  -4  10   6-53.6134 118.798  11
  -4  10   6-110.728 123.372  15
  -4  10   5 266.481 136.535  11
  -4  10   5 69.7135 130.503  15
  -4  10   4 112.869 127.149  11
  -4  10   4-11.9424 138.228  15
  -4  10   3 697.120 204.002  11
  -4  10   3 475.746 179.765  15
  -4  10   2-155.120 130.885  11
  -4  10   2 16.2199 149.018  15
  -4  10   2 72.9884 136.052  14
  -4  10   1 59.7940 148.427  15
  -4  10   1-23.9609 136.106  14
  -4  10   0-220.197 153.502  15
  -4  10   0-254.107 178.478  14
  -4  10  -1-16.1816 140.180  15
  -4  10  -1 288.450 192.126  14
  -4  10  -2 280.905 158.870  15
  -4  10  -2 377.780 213.044  14
  -4  10  -3 32.2629 130.186  15
  -4  10  -3 273.745 178.597  14
  -4  10  -4-307.443 148.446  15
  -4  10  -4 323.855 175.227  14
  -4  10  -5 362.073 144.169  15
  -4  10  -5 168.196 158.606  14
  -4  10  -6-208.136 157.406  14
  -4  10  -7 964.938 226.767  14
  -4  10  -8 233.760 154.741  14
   4 -10   9-260.954 100.276  26
   4 -10   9-11.4561 103.161  10
  -4  10  -9-63.2082 136.310  14
   4 -10  10-19.4268 84.5103  26
   4 -10  10 18.2975 108.901  10
  -4  10 -10 2.07305 105.720  14
   4 -10  11 82.9667 101.753  10
  -4   9  11 47.9777 91.3449  11
  -4   9  11 251.324 114.366  15
  -4   9  10 62.7509 107.908  11
  -4   9  10 68.8894 127.598  15
  -4   9   9 374.530 157.023  11
  -4   9   9-36.5546 128.017  15
  -4   9   8 290.767 164.266  11
  -4   9   8 206.885 155.992  15
  -4   9   7 519.693 202.741  11
  -4   9   7 529.476 191.097  15
  -4   9   6-59.5817 153.809  11
  -4   9   6 113.498 172.188  15
  -4   9   5 278.219 204.079  11
  -4   9   5 24.1161 160.555  15
  -4   9   4 241.338 187.396  11
  -4   9   4 420.357 202.055  15
  -4   9   3 268.714 189.310  11
  -4   9   3 268.386 185.661  15
  -4   9   2 170.779 158.686  11
  -4   9   2-1.43921 149.292  15
  -4   9   2 122.849 177.663  14
  -4   9   1 129.574 177.323  11
  -4   9   1-50.1142 184.028  13
  -4   9   1 242.997 181.210  15
  -4   9   1 283.321 201.868  14
  -4   9   0 291.753 191.165  13
  -4   9   0 89.5404 172.028  15
  -4   9   0 389.926 208.592  14
  -4   9  -1-112.768 134.924  13
  -4   9  -1 50.1142 164.826  15
  -4   9  -1 131.362 175.242  14
  -4   9  -2 319.961 191.505  13
  -4   9  -2 344.096 183.939  15
  -4   9  -2 218.774 206.641  14
  -4   9  -3 427.183 187.169  13
  -4   9  -3 616.213 216.634  15
  -4   9  -3 111.228 161.691  14
  -4   9  -4-6.67052 134.604  15
  -4   9  -4 85.7532 187.169  14
  -4   9  -5 10.1884 120.672  15
  -4   9  -5 248.110 189.343  14
  -4   9  -6 102.715 159.385  15
  -4   9  -6 8.16612 129.060  14
   4  -9   7 266.668 176.621  26
  -4   9  -7 165.949 144.662  15
  -4   9  -7 349.462 169.245  14
   4  -9   8 247.624 160.595  26
  -4   9  -8 49.1839 149.826  14
   4  -9   9-23.4536 122.935  26
  -4   9  -9 34.0717 159.238  14
   4  -9  10 73.4775 122.158  26
  -4   9 -10 201.120 150.668  14
   4  -9  11 255.070 155.465  26
  -4   9 -11 417.896 159.272  14
   4  -9  11 236.861 139.657  10
   4  -9  12 75.9454 108.525  26
   4  -9  12 137.661 108.488  10
  -4   9 -12-9.35580 95.0234  14
   4  -9  13 43.2240 81.6523  26
   4  -9  13-26.0801 68.7707  10
  -4   8  13-59.3581 76.8999  11
  -4   8  12 63.4847 89.3240  11
  -4   8  12 266.829 120.816  15
  -4   8  11-190.699 137.054  11
  -4   8  11 59.0602 137.523  15
  -4   8  10 147.661 162.126  11
  -4   8  10 13.3876 147.491  15
  -4   8   9 118.452 165.658  11
  -4   8   9 101.193 137.998  15
  -4   8   8 82.4276 162.075  11
  -4   8   8 220.586 158.338  15
  -4   8   7 477.391 214.931  11
  -4   8   7 479.110 217.079  15
  -4   8   6 124.090 159.501  11
  -4   8   6 264.356 166.175  15
  -4   8   5-3.04661 151.428  11
  -4   8   5 70.5691 154.331  15
  -4   8   4 572.616 224.169  13
  -4   8   4 265.046 193.174  15
  -4   8   3 1236.90 296.735  13
  -4   8   3 1549.78 308.849  11
  -4   8   3 1433.20 293.875  15
  -4   8   3 1566.57 335.877  14
  -4   8   2-130.219 183.809  13
  -4   8   2-328.263 174.110  11
  -4   8   2-252.710 186.859  15
  -4   8   2 183.557 180.260  14
  -4   8   1 247.963 205.508  13
  -4   8   1 267.427 163.246  11
  -4   8   1 592.587 240.557  15
  -4   8   1-110.682 139.549  14
  -4   8   0-375.204 198.856  15
  -4   8   0-119.639 200.547  14
  -4   8   0 175.191 165.153  13
  -4   8  -1 1222.17 279.858  13
  -4   8  -1 971.185 270.700  15
  -4   8  -1 1235.67 314.787  14
  -4   8  -2 2178.51 338.298  13
  -4   8  -2 1802.75 346.145  15
  -4   8  -2 1836.26 310.926  14
  -4   8  -3-19.4538 159.820  13
  -4   8  -3 55.2443 174.088  15
  -4   8  -3 130.903 183.639  14
  -4   8  -4 225.501 170.302  13
  -4   8  -4 307.986 195.054  15
  -4   8  -4 591.305 218.019  14
  -4   8  -5 961.490 258.307  14
  -4   8  -5 1103.89 259.647  13
  -4   8  -5 1357.60 295.764  15
   4  -8   6 759.408 235.057  26
  -4   8  -6 685.189 237.699  13
  -4   8  -6 187.126 164.724  15
  -4   8  -6 834.261 279.641  14
   4  -8   7 345.783 207.129  26
  -4   8  -7 461.978 195.633  15
  -4   8  -7 847.821 244.993  14
   4  -8   8 224.544 170.459  26
  -4   8  -8 98.1331 169.744  15
  -4   8  -8 516.013 212.455  14
   4  -8   9 1288.45 278.749  26
  -4   8  -9 1677.40 320.381  14
  -4   8  -9 968.859 222.383  15
   4  -8  10-108.791 154.472  26
  -4   8 -10-203.932 170.913  14
  -4   8 -10 103.471 120.515  15
   4  -8  11 16.8993 146.976  26
  -4   8 -11 153.376 142.105  14
   4  -8  11 358.935 184.075  10
   4  -8  12-47.2278 137.162  26
   4  -8  12-25.1691 116.278  10
  -4   8 -12 212.283 152.862  14
   4  -8  13 308.298 144.133  26
  -4   8 -13 345.593 148.548  14
   4  -8  13 565.702 158.532  10
   4  -8  14 71.1397 103.170  26
  -4   8 -14 135.161 106.638  14
  -4   7  14-138.268 92.4081  11
  -4   7  13-107.957 119.077  11
  -4   7  13 62.0093 109.764  15
  -4   7  12 187.167 153.444  11
  -4   7  12-20.3257 122.214  15
  -4   7  11-2.48626 147.383  11
  -4   7  11 77.6214 176.226  15
  -4   7  10 180.417 141.757  11
  -4   7  10 89.4591 154.155  15
  -4   7   9 134.427 148.090  11
  -4   7   9 109.396 139.603  15
  -4   7   8 869.636 262.814  11
  -4   7   8 609.151 224.509  15
  -4   7   7 280.443 188.616  11
  -4   7   7 223.815 196.035  15
  -4   7   6 3498.98 464.395  11
  -4   7   6 3647.85 468.811  15
  -4   7   5-148.402 191.403  13
  -4   7   5-37.4210 167.145  23
  -4   7   5 120.235 163.097  11
  -4   7   5 17.6819 126.976  15
  -4   7   4 947.510 279.371  13
  -4   7   4 1578.24 301.683  23
  -4   7   4 1771.73 338.419  11
  -4   7   4 1294.25 306.361  15
  -4   7   3 1086.27 283.187  13
  -4   7   3 851.217 245.579  11
  -4   7   3 736.271 264.516  15
  -4   7   2 4967.93 528.240  13
  -4   7   2 4835.09 511.284  11
  -4   7   2 5331.27 553.349  15
  -4   7   1 535.950 226.373  11
  -4   7   1 1.62005 162.470  18
  -4   7   1 280.685 200.283  13
  -4   7   1 226.741 192.524  15
  -4   7   0 406.901 192.715  11
  -4   7   0-243.174 190.248  13
   4  -7   0-1.76861 156.728  20
  -4   7   0 532.644 229.224  18
  -4   7   0-63.6577 154.081  15
  -4   7  -1 597.352 235.067  13
   4  -7   1 385.185 218.151  20
  -4   7  -1 692.404 255.538  18
  -4   7  -1 448.717 199.925  15
  -4   7  -2 3623.15 451.025  13
  -4   7  -2 3925.98 463.847  15
  -4   7  -2 3774.83 457.998  14
  -4   7  -3-8.78446 144.921  13
  -4   7  -3-139.803 157.094  14
  -4   7  -4 36.3318 145.761  13
  -4   7  -4 76.8063 171.386  14
   4  -7   5 833.111 249.158  26
  -4   7  -5 641.320 236.881  13
  -4   7  -5 768.615 266.417  14
  -4   7  -6 128.785 189.368  13
  -4   7  -6 113.885 177.692  14
   4  -7   7 926.601 263.944  26
  -4   7  -7 484.341 202.506  13
  -4   7  -7 1244.56 280.960  14
   4  -7   8 19.3330 157.069  26
  -4   7  -8-327.526 167.328  13
   4  -7   9 1830.72 328.091  26
  -4   7  -9 1429.95 267.270  13
  -4   7  -9 1657.19 318.387  14
   4  -7  10-16.9040 164.607  26
  -4   7 -10-230.146 168.621  14
   4  -7  11 188.517 181.069  26
  -4   7 -11-159.515 177.430  14
   4  -7  11 290.947 164.453  10
   4  -7  12 49.8939 148.154  26
  -4   7 -12 233.808 177.465  14
   4  -7  12-33.1893 141.805  10
   4  -7  13 61.3869 129.184  26
  -4   7 -13-93.4547 156.094  14
   4  -7  13 57.0573 137.071  10
   4  -7  14-37.2059 119.730  26
  -4   7 -14 84.7134 124.692  14
   4  -7  14-210.151 102.789  10
   4  -7  15 250.046 117.901  26
  -4   7 -15 176.975 88.8090  14
  -4   6  15 186.063 128.162  12
  -4   6  15 29.4347 96.8721   7
  -4   6  14-5.61761 110.709  12
  -4   6  14-210.701 123.607   7
  -4   6  14-0.83623 84.0970  11
  -4   6  13 290.116 135.427  12
  -4   6  13 156.333 145.199   7
  -4   6  13 230.703 119.700  11
  -4   6  13 312.260 150.538  15
  -4   6  12 330.365 192.683   7
  -4   6  12 369.313 168.894  12
  -4   6  12 731.699 220.709  11
  -4   6  12 52.5510 138.037  15
  -4   6  11-111.956 156.239   7
  -4   6  11-21.3154 194.029  11
  -4   6  11 303.482 175.446  15
  -4   6  10 96.1364 181.750   7
  -4   6  10-252.309 179.823  11
  -4   6  10 14.5944 142.727  15
  -4   6   9 915.665 266.836   7
  -4   6   9 607.997 221.681  11
  -4   6   9 663.165 238.448  15
  -4   6   8 690.799 224.871  23
  -4   6   8 982.338 268.978  11
  -4   6   8 1451.31 301.934  15
  -4   6   7 14.9129 149.929  23
  -4   6   7-154.089 184.431  11
  -4   6   7-46.1960 135.010  15
  -4   6   6 41.6949 219.119  13
  -4   6   6 179.690 161.167  23
  -4   6   6-159.502 192.079  11
  -4   6   6 274.074 216.901  15
  -4   6   5 115.625 164.407  23
  -4   6   5 36.5246 181.696  11
   4  -6  -5 491.540 190.590   2
  -4   6   5 483.647 216.243  13
  -4   6   5 196.616 175.234  15
  -4   6   4 4622.45 501.659  13
  -4   6   4 4289.72 471.558  23
  -4   6   4 4394.82 488.586  11
   4  -6  -4 4893.84 537.491  20
  -4   6   4 5970.79 555.220  18
   4  -6  -4 5352.61 545.280   2
  -4   6   4 4639.84 505.710  15
  -4   6   3 2133.44 352.047  13
  -4   6   3 2272.71 352.129  23
  -4   6   3 2294.27 363.203  11
   4  -6  -3 2606.60 398.642  20
  -4   6   3 2226.41 373.199  18
   4  -6  -3 2057.20 354.505   2
  -4   6   3 2333.32 365.750  15
  -4   6   2 2120.60 332.898  23
  -4   6   2 2538.53 377.742  11
   4  -6  -2 2248.27 401.148  20
  -4   6   2 2101.30 371.796  18
   4  -6  -2 2494.12 370.561   2
  -4   6   2 2330.39 373.990  13
  -4   6   2 2300.76 363.964  15
  -4   6   1 8.79392 134.268  13
  -4   6   1-75.1230 90.3653  11
   4  -6  -1-170.184 209.497  20
  -4   6   1 32.7798 114.328  18
   4  -6  -1-66.1445 117.995   2
  -4   6   1 261.577 151.477  15
  -4   6   0 2089.74 349.618  13
  -4   6   0 2409.87 328.673  11
   4  -6   0 2357.99 409.221  20
  -4   6   0 1567.82 327.686  18
   4  -6   0 2309.13 365.697   2
  -4   6   0 1915.72 325.646  15
   4  -6   1 404.484 250.571  20
  -4   6  -1 590.024 183.779  13
   4  -6   1 5.85408 124.564   2
   4  -6   2 680.655 257.052  20
  -4   6  -2 1287.77 284.646  13
  -4   6  -2 1238.43 290.213  18
   4  -6   3 773.375 275.539  20
  -4   6  -3 692.257 243.941  18
  -4   6  -3 263.351 176.709  13
  -4   6  -4 1106.54 266.511  13
   4  -6   4 1249.48 302.706  20
  -4   6  -4 1229.60 300.968  18
   4  -6   5 171.986 169.587  26
   4  -6   5-119.123 164.792  20
  -4   6  -5 133.285 93.9068  13
  -4   6  -5-79.4340 187.721  14
  -4   6  -6 4301.66 490.039  13
  -4   6  -6 4841.49 512.431  14
   4  -6   6 4354.00 474.192  26
   4  -6   7-136.766 199.365  26
  -4   6  -7 172.332 153.619  13
  -4   6  -7 427.166 223.677  14
  -4   6  -8 1522.41 328.134  14
   4  -6   8 1152.75 293.903  26
  -4   6  -8 1474.45 296.523  13
  -4   6  -9 221.309 182.479  14
   4  -6   9-96.0482 174.896  26
  -4   6  -9 253.809 184.435  13
  -4   6 -10 4451.66 447.170  13
  -4   6 -10 3672.02 457.084  14
   4  -6  10 3414.63 438.414  26
  -4   6 -11 1201.71 288.361  14
   4  -6  11 1247.18 296.001  26
  -4   6 -11 2079.82 321.512  13
   4  -6  11 1845.76 328.293  10
   4  -6  12 143.029 170.119  26
  -4   6 -12 154.822 158.353  14
  -4   6 -12-161.340 168.569  13
   4  -6  12-119.407 127.384  10
  -4   6 -13 625.315 221.264  14
  -4   6 -13 780.066 186.882  13
   4  -6  13 510.019 179.713   6
   4  -6  13 606.764 222.031  26
   4  -6  13 436.242 164.439  10
  -4   6 -14 382.674 177.387  14
   4  -6  14 785.371 164.402   6
   4  -6  14 245.209 130.812  10
   4  -6  14 191.610 158.716  26
   4  -6  15 230.615 140.050  26
   4  -6  15 11.8995 80.8852   6
  -4   6 -15 224.914 126.802  14
   4  -6  16 79.0040 92.5769  26
  -4   5  16 61.8989 112.661  12
  -4   5  16 148.183 110.737   7
   4  -5 -16 1.37344 117.716  27
  -4   5  15 280.228 138.106  12
  -4   5  15 265.551 142.021   7
  -4   5  14 251.711 151.647  12
  -4   5  14-23.2572 125.414   7
  -4   5  14 363.526 164.867  11
  -4   5  13-95.6703 125.472  12
  -4   5  13 44.8989 154.300   7
  -4   5  13 77.8029 150.069  11
  -4   5  12 273.381 163.308  12
  -4   5  12 271.763 178.659   7
  -4   5  12 120.158 189.573  11
  -4   5  12 414.680 195.124  15
  -4   5  11 69.6448 142.393  12
  -4   5  11-241.703 174.106   7
  -4   5  11 114.059 173.504  11
  -4   5  11 308.194 182.930  15
  -4   5  10 678.992 221.207  12
  -4   5  10 1012.54 246.612   7
  -4   5  10 571.263 210.275  11
  -4   5  10 1010.41 252.805  15
  -4   5   9 488.750 210.796  23
  -4   5   9 465.250 211.057  11
  -4   5   9 534.387 226.053  15
  -4   5   8 171.814 201.813  23
  -4   5   8 244.983 164.628  11
  -4   5   8 185.986 210.330  15
  -4   5   7 1321.14 312.149  13
  -4   5   7 1120.98 269.709  23
  -4   5   7 1280.70 300.808  11
   4  -5  -7 1600.51 324.597   2
  -4   5   7 1354.68 322.518  18
  -4   5   7 1316.21 324.943  15
  -4   5   6 277.813 185.039  13
  -4   5   6 383.917 198.682  23
  -4   5   6 376.403 184.314  11
   4  -5  -6 683.780 242.346   2
  -4   5   6 386.923 217.712  18
  -4   5   6 547.062 213.994  15
  -4   5   5 1009.71 258.470  13
  -4   5   5 430.922 228.144  23
  -4   5   5 856.289 228.600  11
   4  -5  -5 1024.11 261.250   2
  -4   5   5 504.054 213.790  18
  -4   5   5 708.732 247.804  15
  -4   5   4 1864.92 312.814  13
  -4   5   4 1990.28 329.896  23
  -4   5   4 1870.99 305.196  11
   4  -5  -4 2020.80 346.534   2
  -4   5   4 2069.54 362.279  18
  -4   5   4 1703.90 320.447  15
  -4   5   3 6537.39 553.396  13
  -4   5   3 6786.43 558.874  23
   4  -5  -3 6996.28 607.103   2
  -4   5   3 7743.71 605.856  11
  -4   5   3 6829.90 589.133  18
  -4   5   3 6862.97 588.311  15
  -4   5   2 161.624 192.281  13
  -4   5   2 603.069 204.217  23
  -4   5   2 640.149 195.838  11
   4  -5  -2 508.900 210.864  20
  -4   5   2 468.124 208.115  18
   4  -5  -2 473.758 217.859   2
  -4   5   2 324.355 190.212  15
  -4   5   1 10380.0 692.320  13
   4  -5  -1 11549.6 752.614  20
  -4   5   1 10553.9 720.193  18
   4  -5  -1 11611.0 743.306   2
  -4   5   0 9857.79 674.215  13
   4  -5   0 10457.9 704.189   2
   4  -5   0 9505.66 680.331  20
  -4   5   0 9033.00 676.366  18
  -4   5  -1 606.929 205.428  13
   4  -5   1 879.644 240.535  20
  -4   5  -1 823.839 256.565  18
   4  -5   1 449.820 200.140   2
  -4   5  -2 3537.73 426.324  13
   4  -5   2 3893.02 447.484   2
   4  -5   2 3417.02 426.052  20
  -4   5  -2 2697.13 388.743  18
   4  -5   3 1368.14 288.178  20
  -4   5  -3 1519.34 318.499  18
  -4   5  -3 1772.73 308.980  13
   4  -5   3 1403.07 296.152   2
   4  -5   4 4271.27 446.323  26
  -4   5  -4 3755.53 444.282  13
   4  -5   4 3951.43 459.531   2
   4  -5   4 3519.67 452.660  20
  -4   5  -4 4429.61 492.917  18
   4  -5   5-239.691 172.668  26
  -4   5  -5 169.032 178.522  13
   4  -5   5 28.7837 184.101  20
  -4   5  -5-153.717 192.713  18
   4  -5   5-80.6159 127.310   2
   4  -5   6-58.0719 138.942  26
  -4   5  -6 70.3598 152.860  13
   4  -5   6-30.9989 164.169  20
   4  -5   6-338.737 181.891   2
   4  -5   7-72.1195 148.335  26
   4  -5   7-187.605 210.927  20
  -4   5  -8 294.908 177.272  14
   4  -5   8-42.3107 152.305  26
  -4   5  -8 502.044 196.502  13
  -4   5  -9 10.8836 168.466  14
   4  -5   9 83.7972 217.086  26
  -4   5  -9 239.814 197.431  13
   4  -5  10-1.57055 151.120  26
  -4   5 -10 55.4626 168.557  14
   4  -5  10-254.354 173.644  10
  -4   5 -10-140.351 171.902  13
   4  -5  11 897.470 260.256  26
  -4   5 -11 403.559 211.026  13
   4  -5  11 574.078 212.010   6
   4  -5  11 406.023 208.332  10
  -4   5 -11 599.078 220.118  14
   4  -5  12 593.643 227.727  26
  -4   5 -12 684.512 234.963  13
   4  -5  12 1001.07 230.659   6
   4  -5  12 520.082 195.430  10
  -4   5 -12 539.747 230.942  14
   4  -5  13 333.807 183.000  26
  -4   5 -13 173.581 169.399  13
  -4   5 -13 32.1000 157.592  14
   4  -5  13 73.9021 143.340   6
   4  -5  13 143.415 147.208  10
  -4   5 -14-256.434 141.407  13
   4  -5  14 77.3809 110.521   6
  -4   5 -14 239.444 159.396  14
   4  -5  14 102.641 145.738  26
  -4   5 -15-134.513 132.138  14
   4  -5  15 32.5332 138.535  26
  -4   5 -15-304.112 114.892  13
   4  -5  15-65.7286 111.388   6
   4  -5  16 321.058 143.961  26
  -4   5 -16 169.847 112.445  14
   4  -5  16 177.721 109.238   6
  -4   4  17 82.4284 103.303   7
  -4   4  17 197.968 105.489  12
   4  -4 -17-157.725 115.866  27
  -4   4  16-84.6170 150.595  12
  -4   4  16 166.641 137.731   7
  -4   4  15 63.4711 116.588  12
  -4   4  15 78.4093 126.695   7
  -4   4  14 697.064 218.308  12
  -4   4  14 495.331 206.929   7
  -4   4  14 738.305 206.091  11
  -4   4  13 451.246 207.170  12
  -4   4  13 194.537 174.826   7
  -4   4  13 637.502 219.250  11
  -4   4  12 2399.09 359.744  12
  -4   4  12 2467.45 364.361   7
  -4   4  12 2395.55 374.791  11
  -4   4  11 2223.37 349.570  12
  -4   4  11 2179.06 363.253   7
  -4   4  11 1978.19 340.450  11
  -4   4  10 167.965 191.302  23
  -4   4  10-124.394 150.441  12
  -4   4  10 282.674 190.296  11
  -4   4   9 1772.60 339.183  23
  -4   4   9 1999.73 357.711  11
   4  -4  -9 2009.26 358.539   2
  -4   4   9 2161.17 367.280  18
  -4   4   9 2598.14 377.445  15
  -4   4   8 578.236 225.290  13
  -4   4   8 892.739 232.765  23
  -4   4   8 766.423 232.199  11
   4  -4  -8 668.118 253.541   2
  -4   4   8 332.995 207.807  18
  -4   4   8 885.574 278.569  15
  -4   4   7 3592.60 434.770  13
  -4   4   7 2729.66 388.774  23
  -4   4   7 2666.79 387.058  11
   4  -4  -7 2643.77 408.324   2
  -4   4   7 2787.29 415.038  18
  -4   4   7 2730.92 374.978  15
  -4   4   6 4761.42 492.131  13
   4  -4  -6 5466.08 544.043   2
  -4   4   6 4555.02 478.679  11
  -4   4   6 4478.96 493.926  18
  -4   4   6 3766.86 448.922  23
  -4   4   6 4550.49 472.358  15
   4  -4  -6 4582.69 479.730  25
  -4   4   5 2367.08 368.975  13
  -4   4   5 2300.01 336.993  23
  -4   4   5 2522.88 358.588  11
   4  -4  -5 1997.88 349.972   2
  -4   4   5 2652.24 385.171  18
  -4   4   5 2383.18 348.677  15
  -4   4   4 516.386 211.014  13
  -4   4   4 828.782 241.912  23
  -4   4   4 820.760 235.870  11
   4  -4  -4 782.165 246.832   2
  -4   4   4 746.089 259.046  18
  -4   4   3 2441.69 363.892  18
   4  -4  -3 2864.81 390.238   2
  -4   4   2 566.386 229.930  18
   4  -4  -2 162.019 182.597   2
   4  -4  -1 304.184 180.512  20
  -4   4   1 102.940 188.607  18
   4  -4  -1 61.1291 127.103   2
   4  -4   0-155.763 166.333  20
  -4   4   0 254.148 140.368  18
   4  -4   0 17.4854 134.960   2
   4  -4   1 25.1284 166.544  20
  -4   4  -1-6.91260 141.861  18
   4  -4   1 82.2572 153.330   2
   4  -4   2 4759.32 478.846   2
   4  -4   2 4800.13 460.926  20
  -4   4  -2 4485.93 479.094  18
  -4   4  -3-47.2236 135.365  13
   4  -4   3 145.141 176.448  20
  -4   4  -3 152.604 181.740  18
   4  -4   3 426.064 197.670   2
   4  -4   4-342.446 186.022  20
  -4   4  -4-408.682 212.336  18
   4  -4   4-17.1356 96.6760   2
   4  -4   5 863.527 255.834  26
  -4   4  -5 845.911 206.018  13
   4  -4   5 828.944 234.800  20
  -4   4  -5 975.036 272.217  18
   4  -4   5 654.675 220.895   2
   4  -4   5 805.531 207.823   1
   4  -4   6 1634.19 302.153  26
  -4   4  -6 1544.46 300.173  13
  -4   4  -6 1728.09 299.834  23
  -4   4  -6 1300.47 279.207  18
   4  -4   6 1135.72 291.408   2
   4  -4   6 1557.49 307.677   1
   4  -4   7 399.654 184.425  26
  -4   4  -7 446.290 199.280  13
   4  -4   7 574.277 205.281   1
   4  -4   8 2217.87 367.408  26
  -4   4  -8 2673.35 380.732  13
   4  -4   8 2451.27 386.015  10
  -4   4  -9 4079.36 460.789  13
   4  -4   9 5023.32 496.752   6
   4  -4   9 3862.98 469.504  10
  -4   4  -9 4870.18 490.031  14
   4  -4   9 3902.48 474.399  26
  -4   4 -10 2403.73 372.273  14
   4  -4  10 1961.73 355.314  26
  -4   4 -10 1874.09 326.849  13
   4  -4  10 2049.83 323.336   6
   4  -4  10 2421.49 369.800  10
   4  -4  11 444.092 218.771  26
  -4   4 -11 978.207 269.406  14
   4  -4  11 421.753 201.261   6
  -4   4 -11 369.211 215.354  13
   4  -4  11 296.851 198.407  10
   4  -4  12 2474.79 389.410  26
  -4   4 -12 2994.67 401.836  14
  -4   4 -12 2622.60 375.203  13
   4  -4  12 3232.53 409.732   6
   4  -4  12 2531.74 379.223  10
   4  -4  13 411.169 215.774  26
  -4   4 -13 521.965 214.184  14
  -4   4 -13 528.752 193.777  13
   4  -4  13 1036.46 257.843   6
   4  -4  14 155.464 168.963  26
  -4   4 -14 250.008 164.453  14
   4  -4  14 102.215 139.212   6
  -4   4 -14 284.960 156.887  13
  -4   4 -15 867.027 206.536  14
  -4   4 -15 987.048 205.908  13
   4  -4  15 795.827 206.611   6
   4  -4  15 865.174 232.586  26
  -4   4 -16 345.684 131.956  14
   4  -4  16 189.397 146.850  26
  -4   4 -16 129.935 108.219  13
   4  -4  16 518.691 151.104   6
   4  -4  17 326.619 106.893   6
  -4   3  18-47.2031 100.090   7
  -4   3  18-12.3523 90.7197  12
   4  -3 -18-142.951 117.310  27
  -4   3  17 48.2689 139.635   7
  -4   3  17 89.1180 133.035  12
   4  -3 -17 6.53319 133.385  27
  -4   3  16 444.189 181.563   7
  -4   3  16 426.048 167.028  12
  -4   3  15 1645.74 293.826  12
  -4   3  15 1834.94 311.126   7
  -4   3  14 472.388 212.803  12
  -4   3  14 446.637 207.113   7
  -4   3  14 742.215 212.273  11
  -4   3  13 258.354 180.248   7
  -4   3  13 18.2366 128.999  11
  -4   3  12 797.519 240.463   7
  -4   3  12 597.412 198.682  11
  -4   3  11 426.213 221.648  23
  -4   3  11 818.585 241.976  11
  -4   3  10 447.937 229.632  23
  -4   3  10-76.5606 139.590  11
   4  -3 -10 402.761 180.137   2
  -4   3  10 141.383 310.044  18
  -4   3   9 299.583 178.456  23
  -4   3   9 134.493 151.701  11
  -4   3   9 381.139 223.831  18
  -4   3   8 607.520 230.478  13
  -4   3   8 656.001 213.824  23
  -4   3   8 882.177 241.964  11
   4  -3  -8 719.533 224.474   2
  -4   3   8 158.916 187.908  18
  -4   3   7 551.103 220.387  23
  -4   3   7 445.597 190.349  11
   4  -3  -7 916.270 265.155   2
  -4   3   7 644.334 256.488  18
  -4   3   7 951.363 256.780  13
  -4   3   6 661.193 206.271  23
  -4   3   6 520.889 204.494  11
   4  -3  -6 754.512 222.225   2
  -4   3   6 560.080 200.989  18
   4  -3  -5 176.439 189.900   2
  -4   3   5-121.517 192.614  18
   4  -3  -4 3955.77 431.765   2
  -4   3   4 4143.17 455.222  18
  -4   3   3 2470.77 305.811  19
  -4   3   3 2132.61 340.443  18
   4  -3  -3 1872.61 314.980   2
  -4   3   2-36.0239 133.087  19
  -4   3   2-82.8238 161.614  18
   4  -3  -2 74.1143 149.482   2
  -4   3   2 294.799 164.235  17
   4  -3  -1 40.7997 150.907  20
  -4   3   1 445.305 168.335  19
  -4   3   1 188.423 199.966  18
   4  -3  -1 167.937 196.456   2
  -4   3   1 234.338 176.941  17
   4  -3   0 11722.9 706.096   2
   4  -3   0 11678.6 642.797  20
  -4   3   0 10326.5 665.020  18
  -4   3   0 11316.5 681.617  17
   4  -3   1 2421.24 312.608  20
  -4   3  -1 2461.38 353.523  18
   4  -3   1 2046.11 333.806   2
   4  -3   2 8447.05 616.899   2
   4  -3   2 10268.6 604.675  20
  -4   3  -2 8669.05 620.203  18
   4  -3   3 2794.07 330.286  20
  -4   3  -3 2578.50 368.080  18
   4  -3   3 2161.42 325.378   2
   4  -3   4 4997.00 494.243   2
  -4   3  -4 5163.17 485.781  18
  -4   3  -5 8384.17 629.801  13
   4  -3   5 8976.48 660.234   2
   4  -3   5 9080.91 652.917  10
  -4   3  -5 9739.79 685.488  18
   4  -3   5 8416.57 630.904   1
   4  -3   5 9507.41 668.818  26
   4  -3   6 2134.67 329.613  26
   4  -3   6 2138.83 354.075   1
  -4   3  -6 1614.30 308.812  13
  -4   3  -6 2965.65 371.383  23
  -4   3  -6 2163.31 343.070  18
   4  -3   6 1820.92 322.527  10
   4  -3   6 1885.83 323.435   2
   4  -3   7 215.378 182.768  26
   4  -3   7 300.680 191.385   7
  -4   3  -7 76.9434 146.567  23
   4  -3   7 532.518 205.212  10
   4  -3   7 346.143 190.835   1
  -4   3  -7 319.379 182.533  13
   4  -3   8 284.277 178.212  26
   4  -3   8-190.927 153.112   7
  -4   3  -8 1.50320 188.774  13
   4  -3   8 70.9691 134.627   1
  -4   3  -8-260.986 186.177  23
   4  -3   8-452.731 205.216   6
   4  -3   8-272.199 148.200  10
   4  -3   9 1589.57 322.363  26
   4  -3   9 1854.18 323.943   7
  -4   3  -9 1792.99 335.811  13
  -4   3  -9 1858.92 327.334  23
   4  -3   9 1062.48 287.661   1
   4  -3   9 1882.51 326.356   6
   4  -3   9 1612.65 325.163  10
   4  -3  10 782.125 254.193  26
   4  -3  10 968.054 260.796   7
  -4   3 -10 366.473 191.929  13
  -4   3 -10 860.855 266.696  23
   4  -3  10 1157.19 285.863   6
   4  -3  10 503.823 217.924  10
   4  -3  11 39.3786 170.716  26
  -4   3 -11 220.881 208.142  14
   4  -3  11 308.654 182.907   7
  -4   3 -11 546.146 244.499  13
  -4   3 -11 99.5318 164.044  23
   4  -3  11 253.550 186.592   6
   4  -3  11 359.867 176.790  10
   4  -3  12-180.672 192.861  26
  -4   3 -12-134.467 158.401  14
   4  -3  12-78.7218 149.725   7
  -4   3 -12-232.956 182.888  13
  -4   3 -12-399.608 219.612  23
   4  -3  12-31.8793 151.322   6
   4  -3  12 403.412 193.489  10
   4  -3  13 902.309 258.174  26
  -4   3 -13 553.658 215.361  14
   4  -3  13 636.499 205.986   7
  -4   3 -13 696.753 232.360  13
  -4   3 -13 660.144 213.479  23
   4  -3  13 504.728 190.379   6
   4  -3  14 29.1331 152.014  26
  -4   3 -14 89.8775 162.778  14
   4  -3  14-128.586 153.080   7
  -4   3 -14-94.3360 149.273  13
   4  -3  14 140.903 174.854   6
   4  -3  15 69.4944 130.583  26
  -4   3 -15 242.877 189.744  14
  -4   3 -15-138.445 147.344  13
   4  -3  15 38.4261 123.534   6
  -4   3 -16-16.8959 122.385  13
   4  -3  16-126.942 125.386  26
   4  -3  16 215.926 123.534   6
  -4   3 -16 246.768 125.087  14
   4  -3  17-321.515 112.772   6
  -4   2  19 174.673 83.1578  12
   4  -2 -19 220.472 111.107  27
  -4   2  18 166.143 120.670   7
  -4   2  18 230.986 128.399  12
   4  -2 -18 247.229 129.915  27
  -4   2  17 67.8398 144.821   7
  -4   2  17-138.512 147.610  12
   4  -2 -17-26.5592 154.820  27
  -4   2  16 32.8344 132.146  24
  -4   2  16 17.6787 140.980   7
  -4   2  16 366.165 179.069  12
  -4   2  15 448.268 198.311  24
  -4   2  15 385.978 185.391   7
  -4   2  14 3060.01 416.943   7
  -4   2  14 3263.98 405.090  24
  -4   2  13 17.1986 134.308  24
  -4   2  13 42.6013 174.402   7
  -4   2  13-33.8392 93.5969  11
  -4   2  12-39.6164 177.971  24
  -4   2  12 266.344 153.587  11
  -4   2  11 2184.24 359.787  24
  -4   2  11 1927.43 347.792  23
  -4   2  11 2184.18 344.024  11
   4  -2 -11 2167.78 347.085  16
   4  -2 -10 6701.72 621.227   2
  -4   2  10 7303.21 606.198  24
  -4   2  10 7074.44 605.865  23
  -4   2  10 6442.88 571.531  11
  -4   2  10 6057.03 590.903  18
   4  -2 -10 7534.02 584.401  16
  -4   2   9 859.976 242.635  24
  -4   2   9 1414.10 297.592  23
  -4   2   9 620.097 221.689  11
   4  -2  -9 967.896 288.332   2
  -4   2   9 615.210 240.148  18
   4  -2  -9 469.297 217.295  16
  -4   2   8 5962.14 518.222  24
  -4   2   8 5983.64 542.611  23
  -4   2   8 5712.80 527.506  11
  -4   2   8 5288.69 539.004  18
   4  -2  -8 6837.33 554.780  16
   4  -2  -8 5553.25 539.654   2
  -4   2   7 304.639 177.216  23
  -4   2   7 177.852 166.054  11
   4  -2  -7 181.167 174.517   2
  -4   2   7 252.619 207.062  18
   4  -2  -6 5694.53 523.841   2
  -4   2   6 4499.06 475.086  18
  -4   2   6 4539.68 439.338  17
  -4   2   5 379.323 150.305  19
   4  -2  -5 400.172 190.848   2
  -4   2   5 364.017 219.974  18
  -4   2   5 226.510 156.648  17
  -4   2   4 8406.13 553.035  19
  -4   2   4 7700.75 582.589  18
   4  -2  -4 8160.99 597.916   2
  -4   2   4 8116.74 573.327  17
   4  -2  -3 3549.18 405.783   2
  -4   2   3 3147.18 356.111  19
  -4   2   3 3380.73 397.955  18
  -4   2   3 3422.64 380.074  17
   4  -2  -2 5136.13 468.028   2
  -4   2   2 6161.72 490.656  19
  -4   2   2 4666.36 448.987  18
  -4   2   2 5084.09 465.669  17
   4  -2  -1 2522.37 286.774  20
  -4   2   1 2323.47 321.369  19
  -4   2   1 1870.29 315.661  18
  -4   2   1 2658.10 348.247  17
   4  -2  -1 2482.81 350.252   2
  -4   2   0 43.1386 160.465  19
  -4   2   0-75.7747 173.301  18
  -4   2   0-57.7762 192.882  17
   4  -2   0-19.5946 168.618   2
  -4   2  -1 2327.49 335.568  19
  -4   2  -1 2120.22 310.999  18
  -4   2  -1 2313.98 338.369  17
   4  -2   1 2440.09 341.146   2
  -4   2  -2 118.859 172.891  19
  -4   2  -2 522.472 211.021  18
  -4   2  -2 402.879 218.722  17
   4  -2   2 590.349 222.656   2
  -4   2  -3 490.676 208.598  18
  -4   2  -3 430.154 205.821  17
   4  -2   3 408.020 204.974   2
  -4   2  -4 266.491 184.581  18
  -4   2  -4 461.119 183.067  17
   4  -2   4 387.392 180.217   2
  -4   2  -5 4171.22 442.556  13
   4  -2   5 4127.11 457.983   2
   4  -2   5 3845.07 425.582  10
  -4   2  -5 3900.22 434.217  18
   4  -2   5 4046.49 435.678   7
   4  -2   5 3515.50 432.713   1
   4  -2   6-58.7600 139.405  26
   4  -2   6-387.379 195.565   7
   4  -2   6 166.134 140.244   1
  -4   2  -6-74.4063 167.043  13
  -4   2  -6 359.049 182.795  23
  -4   2  -6-500.503 227.303  18
   4  -2   6 217.251 111.019  10
   4  -2   6-312.580 201.323   2
   4  -2   7 4882.74 513.377   1
  -4   2  -7 3788.00 420.556  13
  -4   2  -7 4531.42 486.423  23
   4  -2   7 3834.16 452.998  10
   4  -2   7 4013.74 440.893   6
   4  -2   7 4163.00 457.421   7
   4  -2   7 4200.61 474.790  26
   4  -2   8-289.921 184.611   7
   4  -2   8-221.888 179.707  26
  -4   2  -8 83.9995 163.674  13
   4  -2   8-79.0167 175.617   1
  -4   2  -8 11.7731 145.007  23
   4  -2   8 8.70148 121.383   6
   4  -2   8 135.561 151.207  10
   4  -2   9 1518.53 321.918  26
   4  -2   9 969.881 255.724   7
  -4   2  -9 1279.80 287.827  13
  -4   2  -9 1191.59 306.127  23
   4  -2   9 1441.56 296.830   1
   4  -2   9 1358.11 282.824   6
   4  -2   9 1489.18 318.980  10
  -4   2 -10 6426.40 578.390  13
  -4   2 -10 6519.00 587.608  23
   4  -2  10 6087.05 568.421   7
   4  -2  10 6582.23 573.244   6
   4  -2  10 6494.27 567.856  10
   4  -2  10 5882.99 567.536  26
   4  -2  11 2412.18 392.480  26
   4  -2  11 2577.07 379.923   7
  -4   2 -11 1970.59 357.968  13
  -4   2 -11 2532.90 392.489  23
   4  -2  11 2550.25 368.112   6
   4  -2  11 2962.24 381.651  10
   4  -2  12 1560.57 296.704  26
   4  -2  12 1919.83 327.988   7
  -4   2 -12 1256.17 294.584  13
  -4   2 -12 1856.92 317.590  23
   4  -2  12 1959.91 328.597   6
   4  -2  13 563.438 213.259   7
  -4   2 -13 369.196 180.659  13
  -4   2 -13 629.458 231.690  23
   4  -2  13 648.099 229.887   6
   4  -2  13 446.230 217.353  26
  -4   2 -14 731.951 222.947  14
   4  -2  14 433.487 180.842   7
  -4   2 -14 815.179 221.456  23
  -4   2 -14 731.955 233.594  13
   4  -2  14 566.833 210.040  26
   4  -2  14 684.973 220.064   6
   4  -2  15-301.503 171.691  26
  -4   2 -15 290.925 161.590  14
   4  -2  15 41.2075 130.158   7
  -4   2 -15-14.6548 104.996  13
  -4   2 -15 323.276 150.130  23
   4  -2  15 131.467 163.540   6
   4  -2  16 148.763 131.031  26
  -4   2 -16 48.6618 125.477  13
  -4   2 -16 126.061 111.782  14
   4  -2  16 117.371 126.279   6
  -4   2 -17 1078.03 171.828  13
   4  -2  17 1103.98 166.089   6
  -4   1  19 154.206 86.4793  12
   4  -1 -19 205.619 108.968  27
  -4   1  18 79.6782 112.721   7
  -4   1  18 61.4543 125.252  12
   4  -1 -18-43.1483 135.264  27
  -4   1  17 181.949 145.810  24
  -4   1  17 69.5116 129.852   7
  -4   1  17 153.669 144.446  12
   4  -1 -17 71.9289 160.818  27
  -4   1  16-128.392 148.224  24
  -4   1  16 14.4105 156.478   7
   4  -1 -16 1.00873 69.1352  16
  -4   1  15-198.662 163.150  24
  -4   1  15 123.081 147.474   7
   4  -1 -15 90.7359 160.259  16
  -4   1  14 936.898 254.837  24
  -4   1  14 709.277 226.766   7
   4  -1 -14 1069.76 270.995  16
  -4   1  13 1174.47 271.316  24
  -4   1  13 1031.78 278.668   7
   4  -1 -13 1008.53 239.411  16
  -4   1  12 385.879 204.504  24
  -4   1  12 168.017 197.105  23
  -4   1  12 288.723 204.915  11
   4  -1 -12-49.0037 147.691  16
  -4   1  11 1354.69 304.031  23
  -4   1  11 1476.26 305.975  11
   4  -1 -11 1793.46 336.629   2
   4  -1 -11 1971.67 331.151  16
  -4   1  11 1316.73 307.336  24
  -4   1  10 2637.47 381.182  24
  -4   1  10 2819.88 409.207  23
  -4   1  10 2120.43 345.643  11
   4  -1 -10 3314.80 420.152   2
  -4   1  10 2064.53 359.802  18
   4  -1 -10 2213.45 340.384  16
   4  -1  -9 1355.84 293.044  25
  -4   1   9 1200.20 271.637  24
  -4   1   9 1868.81 315.024  23
   4  -1  -9 1815.28 326.511   4
  -4   1   9 1462.17 289.337  11
   4  -1  -9 1405.55 294.971   2
  -4   1   9 1628.53 328.802  18
   4  -1  -9 1275.81 284.986  16
   4  -1  -8 5146.23 505.805   2
  -4   1   8 5590.37 524.445  24
  -4   1   8 5041.37 487.206  23
   4  -1  -8 5817.42 533.325   4
   4  -1  -8 5652.88 511.969  25
  -4   1   8 5445.02 516.986  11
  -4   1   8 4873.27 518.573  18
   4  -1  -8 5804.90 530.396  16
   4  -1  -7 1470.39 290.417   2
  -4   1   7 1386.95 296.305  18
  -4   1   7 1394.36 255.015  17
  -4   1   6 856.288 210.171  19
   4  -1  -6 742.102 225.351   2
  -4   1   6 794.448 247.252  18
  -4   1   6 1404.86 269.580  17
  -4   1   5 129.874 148.133  19
  -4   1   5-210.153 182.223  18
   4  -1  -5-158.794 173.717   2
  -4   1   5 24.8426 159.323  17
  -4   1   4 147.574 138.819  19
  -4   1   4-106.352 186.035  18
   4  -1  -4 83.9095 143.257   2
  -4   1   4 127.453 159.940  17
  -4   1   3-7.95625 145.397  19
  -4   1   3 58.5612 164.548  18
   4  -1  -3-18.0337 146.511   2
  -4   1   3-36.5394 159.332  17
   4  -1  -2 8057.08 575.054   2
  -4   1   2 7628.93 542.653  19
  -4   1   2 7665.60 557.066  18
  -4   1   2 7683.41 558.896  17
   4  -1  -1 25701.4 992.643   2
  -4   1   1 23446.7 939.416  19
  -4   1   1 22716.5 922.009  18
  -4   1   1 22292.2 933.178  17
   4  -1   0 5310.08 475.183   2
  -4   1   0 5336.91 470.759  19
  -4   1   0 4607.10 432.029  18
  -4   1   0 4795.69 454.780  17
   4  -1   1 3037.38 379.102   2
  -4   1  -1 3549.56 406.064  19
  -4   1  -1 3307.47 371.586  18
  -4   1  -1 3394.83 391.501  17
   4  -1   2 4828.24 462.185   2
  -4   1  -2 4366.94 440.942  19
  -4   1  -2 4375.65 420.629  18
  -4   1  -2 4354.33 438.031  17
   4  -1   3 8462.56 614.895   2
  -4   1  -3 7139.39 568.608  19
  -4   1  -3 7926.59 560.725  18
  -4   1  -3 7532.89 568.457  17
  -4   1  -4 2066.75 322.013  19
  -4   1  -4 2426.31 328.288  18
  -4   1  -4 2082.94 329.309  17
   4  -1   4 2291.07 345.043   2
[truncated: 192,686 more chars]
