# Supplementary material for: Crystal structure and Hirshfeld surface analysis of 1-(furan-2-yl)-2-(thio­phene-2-carbon­yl)-3-(thio­phen-2-yl)-2,3,3a,8a-tetra­hydro­cyclo­penta­[a]inden-8(1H)-one
Source: Acta Crystallogr E Crystallogr Commun. 2026 May 19;82(Pt 6):697–701. doi: 10.1107/S2056989026005141 (PMC13238991; doi:10.1107/S2056989026005141)
Supplement: Supplementary file 2 [file e-82-00697-Isup2.hkl]

data_I                                                                          
_shelx_title ' TX2111'                                                          
_shelx_refln_list_code          4                                               
_shelx_F_calc_maximum      122.22                                               
_exptl_crystal_F_000       448.00                                               
_reflns_d_resolution_high  0.7947                                               
                                                                                
loop_                                                                           
 _space_group_symop_operation_xyz                                               
 'x, y, z'                                                                      
 '-x, -y, -z'                                                                   
                                                                                
_cell_length_a     6.2444                                                       
_cell_length_b    10.1570                                                       
_cell_length_c    17.1745                                                       
_cell_angle_alpha  96.604                                                       
_cell_angle_beta   94.982                                                       
_cell_angle_gamma  99.812                                                       
                                                                                
_shelx_F_squared_multiplier     1.000                                           
                                                                                
loop_                                                                           
 _refln_index_h                                                                 
 _refln_index_k                                                                 
 _refln_index_l                                                                 
 _refln_F_squared_calc                                                          
 _refln_F_squared_meas                                                          
 _refln_F_squared_sigma                                                         
 _refln_observed_status                                                         
   1   0   0       4804.27       4509.01        40.78 o                         
   2   0   0        616.88        552.82         9.13 o                         
   3   0   0        451.71        507.96        14.39 o                         
   4   0   0        121.50        129.99         7.09 o                         
   5   0   0         52.39         45.70         3.46 o                         
   6   0   0         17.60         17.98         3.26 o                         
   7   0   0          7.66          7.67         2.16 o                         
  -7   1   0         12.83         11.44         2.30 o                         
  -6   1   0          4.98          5.23         2.62 o                         
  -5   1   0        149.70        163.52         5.59 o                         
  -4   1   0        179.67        180.52         8.24 o                         
  -3   1   0       3888.77       3946.71        30.29 o                         
  -2   1   0         30.69         24.09         1.83 o                         
  -1   1   0        753.51        769.52         6.73 o                         
   0   1   0        958.45        944.20        10.25 o                         
   1   1   0       3157.16       2928.85        14.57 o                         
   2   1   0        130.61        115.74         4.58 o                         
   3   1   0         50.40         39.75         3.88 o                         
   4   1   0         36.97         36.35         4.51 o                         
   5   1   0         50.16         52.09         3.60 o                         
   6   1   0        112.64        139.48         6.81 o                         
   7   1   0          8.45          4.91         1.76 o                         
  -7   2   0          0.30         -0.06         2.42 o                         
  -6   2   0          9.08          5.04         2.42 o                         
  -5   2   0         14.45         14.24         2.05 o                         
  -4   2   0          2.76         -0.91         3.11 o                         
  -3   2   0          1.70          3.47         2.77 o                         
  -2   2   0         87.93         76.24         4.02 o                         
  -1   2   0       5576.96       5372.78        43.97 o                         
   0   2   0        418.85        429.50         4.80 o                         
   1   2   0        612.81        582.14         6.74 o                         
   2   2   0         49.95         48.97         2.68 o                         
   3   2   0        138.88        141.61         4.98 o                         
   4   2   0         31.47         36.08         4.51 o                         
   5   2   0         18.05         27.89         3.58 o                         
   6   2   0         58.76         59.47         4.46 o                         
   7   2   0          0.01         -1.10         1.83 o                         
  -7   3   0          0.01         -1.20         2.35 o                         
  -6   3   0          0.46         -1.15         2.45 o                         
  -5   3   0          2.75          2.96         2.24 o                         
  -4   3   0        412.99        406.53        12.12 o                         
  -3   3   0        520.83        587.47        19.90 o                         
  -2   3   0        592.02        619.93        12.27 o                         
  -1   3   0        770.42        754.95         9.80 o                         
   0   3   0       1523.59       1476.99        15.36 o                         
   1   3   0          0.07          0.03         0.93 o                         
   2   3   0        137.55        131.84         4.94 o                         
   3   3   0         32.48         37.33         3.48 o                         
   4   3   0        102.84        109.02         4.68 o                         
   5   3   0          7.64         11.14         2.99 o                         
   6   3   0          3.18          4.29         2.45 o                         
   7   3   0          1.97         -0.15         7.62 o                         
  -7   4   0          6.00          8.67         2.21 o                         
  -6   4   0         23.56         26.45         3.13 o                         
  -5   4   0         60.47         53.32         4.18 o                         
  -4   4   0          0.20          1.76         3.75 o                         
  -3   4   0       1056.76       1028.84        25.25 o                         
  -2   4   0        499.02        487.61        11.81 o                         
  -1   4   0       1058.53       1069.63        13.05 o                         
   0   4   0         38.31         36.30         1.93 o                         
   1   4   0        422.44        416.61         7.12 o                         
   2   4   0        108.07        105.91         4.38 o                         
   3   4   0          0.43          0.05         2.73 o                         
   4   4   0        192.09        198.23         6.02 o                         
   5   4   0         45.64         51.86         4.69 o                         
   6   4   0         75.51         81.26         8.09 o                         
  -7   5   0          1.64          2.58         1.99 o                         
  -6   5   0        101.44        109.67         5.85 o                         
  -5   5   0        177.22        156.39         8.54 o                         
  -4   5   0        345.35        350.47        12.31 o                         
  -3   5   0          1.60          1.08         2.99 o                         
  -2   5   0        390.12        413.09        14.10 o                         
  -1   5   0        263.35        294.53         9.71 o                         
   0   5   0        962.87       1010.77        13.83 o                         
   1   5   0          7.33          7.22         2.18 o                         
   2   5   0         11.69         16.86         2.69 o                         
   3   5   0        448.01        446.45         9.66 o                         
   4   5   0         50.68         50.02         4.74 o                         
   5   5   0         45.30         57.77         6.26 o                         
   6   5   0          0.09          1.77         2.85 o                         
  -7   6   0          7.48          9.53         2.48 o                         
  -6   6   0          5.79          0.42         2.64 o                         
  -5   6   0          1.95          0.96         3.23 o                         
  -4   6   0         72.52         76.67         5.11 o                         
  -3   6   0        103.67        103.99         8.82 o                         
  -2   6   0          4.59          2.15         4.97 o                         
  -1   6   0         36.05         37.97         3.90 o                         
   0   6   0         65.90         62.75         4.11 o                         
   1   6   0        292.78        312.43        14.02 o                         
   2   6   0        112.11        122.56         5.40 o                         
   3   6   0         38.18         36.04         4.21 o                         
   4   6   0          4.07         -3.54         4.21 o                         
   5   6   0          0.48         -0.61         4.26 o                         
  -7   7   0          3.45          4.38         2.15 o                         
  -6   7   0          6.23          1.12         4.13 o                         
  -5   7   0          9.03         16.18         5.31 o                         
  -4   7   0          4.33          3.56         4.85 o                         
  -3   7   0         46.30         37.88         3.75 o                         
  -2   7   0          2.15          5.49         4.19 o                         
  -1   7   0         18.03         12.06         4.27 o                         
   0   7   0         85.55         94.02         7.39 o                         
   1   7   0         52.29         47.37         4.08 o                         
   2   7   0        287.19        294.13         9.51 o                         
   3   7   0         82.37         81.31         7.43 o                         
   4   7   0          1.95         -0.43         2.95 o                         
   5   7   0          0.17         -4.38         4.06 o                         
  -6   8   0          4.76          2.69         2.97 o                         
  -5   8   0          9.71          8.92         5.13 o                         
  -4   8   0          1.71         -3.19         4.94 o                         
  -3   8   0          0.50          2.57         2.38 o                         
  -2   8   0          2.60         -0.10         3.96 o                         
  -1   8   0        155.31        160.40         6.51 o                         
   0   8   0          2.05          4.97         2.49 o                         
   1   8   0         44.85         47.07         4.61 o                         
   2   8   0          4.59         -0.62         4.05 o                         
   3   8   0          2.28         -4.51         5.74 o                         
   4   8   0          0.66         -0.68         9.18 o                         
  -6   9   0          2.80         -1.65         2.83 o                         
  -5   9   0          3.06         -6.23         4.16 o                         
  -4   9   0          6.18          8.91         3.93 o                         
  -3   9   0         15.92         20.28         4.42 o                         
  -2   9   0         39.07         38.35         6.96 o                         
  -1   9   0         27.21         34.64         7.39 o                         
   0   9   0          0.33         10.24         3.76 o                         
   1   9   0         15.85         16.13         4.14 o                         
   2   9   0          8.96         10.33         4.57 o                         
   3   9   0          0.04         -2.24         4.38 o                         
   4   9   0          3.79         -1.40         5.09 o                         
  -5  10   0          0.12         -0.74         4.56 o                         
  -4  10   0          0.01         -8.39         4.19 o                         
  -3  10   0          0.14          5.53         3.22 o                         
  -2  10   0         25.25         23.14         6.00 o                         
  -1  10   0         53.45         51.83         6.23 o                         
   0  10   0         53.92         52.98         6.45 o                         
   1  10   0         29.16         30.65         6.68 o                         
   2  10   0          0.40         -0.28         4.11 o                         
   3  10   0          9.80         16.08         4.18 o                         
  -4  11   0          0.90         -2.49         4.16 o                         
  -3  11   0          6.61          5.65         3.63 o                         
  -2  11   0         29.07         23.22         5.71 o                         
  -1  11   0          6.45         12.50         4.90 o                         
   0  11   0          5.45          2.63         3.85 o                         
   1  11   0          0.35         -1.44         6.92 o                         
   2  11   0          0.08         -2.23         3.77 o                         
  -1  12   0          0.93         -8.39         5.77 o                         
   0  12   0          0.35          7.01         5.41 o                         
   1  12   0          2.42          5.25         4.18 o                         
  -1 -12   1         10.23         13.66         4.52 o                         
   0 -12   1          4.22          4.02         3.47 o                         
   1 -12   1          0.71         -2.73         5.74 o                         
   2 -12   1          1.91        327.82       237.31 o                         
  -2 -11   1          0.00         -0.99         3.71 o                         
  -1 -11   1          5.87         10.35         4.45 o                         
   0 -11   1         15.30          7.58         4.18 o                         
   1 -11   1          2.72          3.23         3.09 o                         
   2 -11   1          1.49          4.44         4.60 o                         
   3 -11   1          2.16         12.02         6.91 o                         
   4 -11   1          3.85          3.77         3.16 o                         
  -3 -10   1          1.60          0.86         3.25 o                         
  -2 -10   1          5.42          2.06         4.11 o                         
  -1 -10   1         17.51         22.19         8.48 o                         
   0 -10   1          7.73         11.64         4.51 o                         
   1 -10   1         19.87         22.72         4.91 o                         
   2 -10   1         17.30         14.01         5.45 o                         
   3 -10   1          1.43          0.15         4.20 o                         
   4 -10   1          3.02          4.05         5.49 o                         
   5 -10   1          2.50          4.64         4.51 o                         
  -4  -9   1         22.98         26.44         5.55 o                         
  -3  -9   1          3.31          3.07         4.02 o                         
  -2  -9   1         30.42         26.01         6.20 o                         
  -1  -9   1        101.59        117.25        12.83 o                         
   0  -9   1         72.04         64.09         5.84 o                         
   1  -9   1          0.12          6.57         4.06 o                         
   2  -9   1         10.36         10.50         5.09 o                         
   3  -9   1         19.04         13.00         5.91 o                         
   4  -9   1          3.41          0.41         3.23 o                         
   5  -9   1          0.30          6.03         4.24 o                         
   6  -9   1          0.01          5.70         3.13 o                         
  -4  -8   1          7.66          4.92         4.13 o                         
  -3  -8   1         25.51         24.15         6.26 o                         
  -2  -8   1         38.83         26.39         6.21 o                         
  -1  -8   1          1.66         -3.30         2.44 o                         
   0  -8   1          1.09          0.84         3.79 o                         
   1  -8   1         22.82         22.57         3.02 o                         
   2  -8   1        224.79        217.39         7.96 o                         
   3  -8   1         93.39         95.40         6.33 o                         
   4  -8   1         40.20         41.28         5.96 o                         
   5  -8   1         11.12         21.96         5.20 o                         
   6  -8   1          4.93         10.32         4.14 o                         
  -5  -7   1         10.56          3.08         3.46 o                         
  -4  -7   1          0.74         -3.20         3.49 o                         
  -3  -7   1          2.72          5.42         3.76 o                         
  -2  -7   1        193.66        198.76         7.33 o                         
  -1  -7   1         86.55         89.10         5.32 o                         
   0  -7   1         35.70         46.02         6.38 o                         
   1  -7   1         24.64         27.04         4.47 o                         
   2  -7   1        149.76        137.50        11.21 o                         
   3  -7   1        117.53        110.51         5.80 o                         
   4  -7   1         10.52         18.80         4.04 o                         
   5  -7   1         46.66         46.70         5.79 o                         
   6  -7   1          2.80          3.02         2.67 o                         
   7  -7   1          2.31          4.91         2.19 o                         
  -5  -6   1          4.97          5.08         3.35 o                         
  -4  -6   1          6.14          8.01         3.94 o                         
  -3  -6   1         13.67         11.94         2.67 o                         
  -2  -6   1         46.19         42.68         3.84 o                         
  -1  -6   1        181.33        176.63         6.87 o                         
   0  -6   1         72.83         79.97         4.43 o                         
   1  -6   1        241.09        234.09         8.46 o                         
   2  -6   1        354.55        376.87        15.40 o                         
   3  -6   1         39.78         29.52         4.08 o                         
   4  -6   1         20.43         10.29         5.97 o                         
   5  -6   1          1.57          2.10         2.83 o                         
   6  -6   1          0.77          3.26         2.60 o                         
   7  -6   1          0.63          1.63         1.69 o                         
  -6  -5   1          1.29          1.63         2.84 o                         
  -5  -5   1          4.40          2.26         2.89 o                         
  -4  -5   1         20.99         27.19         3.50 o                         
  -3  -5   1        104.60        108.15         5.00 o                         
  -2  -5   1         36.20         37.47         3.64 o                         
  -1  -5   1         32.43         31.03         3.08 o                         
   0  -5   1        364.48        381.53         8.13 o                         
   1  -5   1        349.02        376.75         8.34 o                         
   2  -5   1        119.71        151.65         7.89 o                         
   3  -5   1         14.81         18.53         4.33 o                         
   4  -5   1         25.78         24.70         4.00 o                         
   5  -5   1         26.17         22.37         4.76 o                         
   6  -5   1          0.04          2.97         2.51 o                         
   7  -5   1          8.25         10.60         2.61 o                         
  -6  -4   1         14.44         17.14         3.00 o                         
  -5  -4   1         20.29         20.59         3.30 o                         
  -4  -4   1         34.22         34.24         3.02 o                         
  -3  -4   1          0.74          0.60         4.19 o                         
  -2  -4   1        274.25        260.42         7.56 o                         
   0  -4   1        867.36        873.17        14.79 o                         
   1  -4   1         30.18         26.81         2.29 o                         
   2  -4   1          0.29          1.67         2.46 o                         
   3  -4   1        151.84        147.48         8.07 o                         
   4  -4   1          0.09          1.18         3.18 o                         
   5  -4   1        133.45        142.88         6.82 o                         
   6  -4   1          2.93          7.91         3.06 o                         
   7  -4   1         11.34         14.99         2.49 o                         
  -7  -3   1          0.15         -0.18         2.61 o                         
  -6  -3   1          0.18         -4.12         3.45 o                         
  -5  -3   1        127.78        134.34         7.40 o                         
  -4  -3   1          0.01         -4.48         2.34 o                         
  -3  -3   1        577.22        604.38        18.35 o                         
  -2  -3   1         23.76         24.66         2.08 o                         
  -1  -3   1        444.26        412.26         5.41 o                         
   0  -3   1       2003.26       1916.80        30.55 o                         
   1  -3   1        351.39        365.38         5.75 o                         
   2  -3   1        128.32        113.54         4.98 o                         
   3  -3   1        307.86        318.00        12.76 o                         
   4  -3   1         76.06         83.74         6.91 o                         
   5  -3   1          2.97          0.68         2.28 o                         
   6  -3   1         53.17         70.94         5.57 o                         
   7  -3   1          5.64          7.90         3.62 o                         
  -7  -2   1          0.15         -2.19         1.77 o                         
  -6  -2   1         30.45         24.72         3.29 o                         
  -5  -2   1          0.05          0.50         2.04 o                         
  -4  -2   1         86.43         83.28         7.17 o                         
  -3  -2   1          0.70          2.15         1.98 o                         
  -2  -2   1       1011.90        984.16        11.42 o                         
  -1  -2   1       1349.86       1355.91        19.17 o                         
   0  -2   1       1849.70       1871.28        14.00 o                         
   1  -2   1       3714.26       3524.88        21.98 o                         
   2  -2   1         39.85         40.88         1.96 o                         
   3  -2   1       1197.48       1161.03        14.90 o                         
   4  -2   1         95.61         82.80         5.96 o                         
   5  -2   1         22.27         17.82         3.04 o                         
   6  -2   1         48.86         40.32         3.76 o                         
   7  -2   1          0.88         -2.86         1.93 o                         
  -7  -1   1          9.15         12.98         2.53 o                         
  -6  -1   1         38.23         38.20         3.84 o                         
  -5  -1   1         52.58         55.40         3.59 o                         
  -4  -1   1         85.97         80.32         5.71 o                         
  -3  -1   1         86.64         83.99         5.00 o                         
  -2  -1   1         85.78         94.48         4.26 o                         
  -1  -1   1       1232.33       1132.27        15.19 o                         
   0  -1   1         12.61         14.47         1.11 o                         
   1  -1   1        585.59        560.12         4.60 o                         
   2  -1   1         70.50         72.68         2.73 o                         
   3  -1   1        233.07        246.47         6.74 o                         
   4  -1   1        117.38        119.75         6.96 o                         
   5  -1   1         86.47        109.60         4.64 o                         
   6  -1   1         11.87         17.81         3.23 o                         
   7  -1   1          6.08          5.54         2.33 o                         
  -7   0   1          1.86          3.29         2.05 o                         
  -6   0   1          3.15          0.78         3.03 o                         
  -5   0   1         74.00         73.78         4.21 o                         
  -4   0   1         74.26         79.34         5.76 o                         
  -3   0   1        811.14        845.20        14.19 o                         
  -2   0   1         31.43         24.47         2.87 o                         
  -1   0   1       5506.18       5237.44        19.03 o                         
   0   0   1         34.24         28.77         1.09 o                         
   1   0   1        952.81        899.48         8.04 o                         
   2   0   1       2100.20       2069.02        20.56 o                         
   3   0   1        234.50        229.83         6.47 o                         
   4   0   1        335.26        320.64        10.83 o                         
   5   0   1          9.86          5.14         2.13 o                         
   6   0   1          4.23          5.01         3.00 o                         
   7   0   1          0.77          2.59         2.14 o                         
  -7   1   1          0.03         -0.48         2.24 o                         
  -6   1   1         52.98         45.98         4.75 o                         
  -5   1   1         20.98         12.42         2.22 o                         
  -4   1   1        858.74        848.14        22.49 o                         
  -3   1   1         51.81         55.26         4.36 o                         
  -2   1   1        668.72        627.93         9.74 o                         
  -1   1   1        748.31        721.75         7.33 o                         
   0   1   1       1254.44       1222.99        13.93 o                         
   1   1   1      10788.32      10052.98        40.03 o                         
   2   1   1        793.96        771.85        10.84 o                         
   3   1   1        373.71        356.61         8.28 o                         
   4   1   1        193.95        214.09        10.82 o                         
   5   1   1          9.92         10.86         2.22 o                         
   6   1   1          1.63         -0.29         2.43 o                         
   7   1   1         11.09          8.58         2.17 o                         
  -7   2   1          1.02          0.75         2.03 o                         
  -6   2   1         52.91         63.90         4.52 o                         
  -5   2   1          2.39          2.87         1.96 o                         
  -4   2   1         91.62         86.29         5.19 o                         
  -3   2   1        111.30        111.52         5.66 o                         
  -2   2   1        319.32        294.79         6.99 o                         
  -1   2   1       1920.20       2010.49        56.61 o                         
   0   2   1       5333.81       5266.07        20.93 o                         
   2   2   1        884.92        860.93        14.24 o                         
   3   2   1         37.31         32.24         3.78 o                         
   4   2   1          1.94         -0.48         2.29 o                         
   5   2   1          4.91         11.59         4.08 o                         
   6   2   1          0.19          4.04         2.37 o                         
   7   2   1         21.74         18.65         2.96 o                         
  -7   3   1          3.21          2.10         1.99 o                         
  -6   3   1         20.51         11.19         2.60 o                         
  -5   3   1        110.61        100.96         5.30 o                         
  -4   3   1          4.42          7.68         2.83 o                         
  -3   3   1        698.14        762.54        16.10 o                         
  -2   3   1        668.04        693.17        13.21 o                         
  -1   3   1         77.66         81.22         2.89 o                         
   0   3   1        222.00        196.37         4.03 o                         
   1   3   1        174.96        180.48         3.93 o                         
   2   3   1        387.91        386.41         8.16 o                         
   3   3   1         16.66         10.46         3.13 o                         
   4   3   1          0.00         -2.95         3.27 o                         
   5   3   1          4.70          2.82         2.54 o                         
   6   3   1         20.43         33.08         3.68 o                         
   7   3   1          0.44          4.83         2.22 o                         
  -7   4   1          1.43         -1.34         2.19 o                         
  -6   4   1         11.24          4.02         3.64 o                         
  -5   4   1          1.21          0.58         2.26 o                         
  -4   4   1          5.98          5.22         3.28 o                         
  -3   4   1        136.24        138.63         9.58 o                         
  -2   4   1        243.35        262.84         8.98 o                         
  -1   4   1       1606.30       1677.89        16.42 o                         
   0   4   1        520.48        607.79         8.87 o                         
   1   4   1        373.91        368.80         9.44 o                         
   2   4   1         93.54         87.22         4.00 o                         
   3   4   1         10.57          4.31         3.04 o                         
   4   4   1         33.45         25.89         3.24 o                         
   5   4   1         46.49         47.74         5.23 o                         
   6   4   1          5.33          4.04         3.49 o                         
  -7   5   1          0.09          0.48         2.60 o                         
  -6   5   1          2.28         -3.18         2.27 o                         
  -5   5   1          0.38         -2.50         2.87 o                         
  -4   5   1        405.18        397.00        13.08 o                         
  -3   5   1        324.60        330.89        21.42 o                         
  -2   5   1       1298.99       1431.64        27.22 o                         
   0   5   1        106.30         95.98         4.73 o                         
   1   5   1        119.11        117.74         5.89 o                         
   2   5   1        522.46        547.69        20.31 o                         
   3   5   1         18.47         29.26         3.17 o                         
   4   5   1          5.03          9.57         3.26 o                         
   5   5   1         83.95        103.09         7.08 o                         
   6   5   1         17.05         11.30         3.94 o                         
  -7   6   1          8.58          9.78         2.51 o                         
  -6   6   1         21.06         23.38         3.44 o                         
  -5   6   1        264.18        277.80        10.00 o                         
  -4   6   1          1.02         -0.10         1.82 o                         
  -3   6   1          0.57          0.92         2.96 o                         
  -2   6   1          8.91          5.53         3.30 o                         
  -1   6   1        181.26        190.16         9.23 o                         
   0   6   1         27.45         24.92         3.35 o                         
   1   6   1         20.09         19.12         3.57 o                         
   2   6   1         61.19         57.24         4.39 o                         
   3   6   1          2.08          3.37         2.70 o                         
   4   6   1         57.24         52.66         5.94 o                         
   5   6   1         17.92         15.50         3.39 o                         
  -7   7   1          0.08         -0.21         2.03 o                         
  -6   7   1          0.10         -0.88         2.58 o                         
  -5   7   1          0.31         -6.98         3.49 o                         
  -4   7   1          4.98          8.60         3.45 o                         
  -3   7   1        143.70        146.22         6.13 o                         
  -2   7   1        134.08        132.90        10.93 o                         
  -1   7   1         14.30          8.83         5.42 o                         
   0   7   1        100.04        103.76         7.65 o                         
   1   7   1         10.57         15.99         2.99 o                         
   2   7   1         11.06         15.24         4.93 o                         
   3   7   1         65.94         68.10         7.06 o                         
   4   7   1          3.89          0.31         3.14 o                         
   5   7   1          0.40         -1.22         3.26 o                         
  -6   8   1          5.50          5.82         3.16 o                         
  -5   8   1          0.04         -1.57         3.06 o                         
  -4   8   1         13.65          7.29         4.23 o                         
  -3   8   1         93.15         88.83         5.80 o                         
  -2   8   1         71.19         70.24         5.14 o                         
  -1   8   1         30.86         26.21         3.15 o                         
   0   8   1          0.92          0.60         2.51 o                         
   1   8   1         22.81         22.64         3.42 o                         
   2   8   1          1.78          2.80         3.99 o                         
   3   8   1          5.30         -6.19         4.39 o                         
   4   8   1          6.72         15.91         7.73 o                         
  -6   9   1          2.11         -0.14         2.78 o                         
  -5   9   1         11.86         12.54         4.84 o                         
  -4   9   1          4.44          5.36         3.34 o                         
  -3   9   1          3.55          5.55         4.00 o                         
  -2   9   1          0.04          1.18         3.23 o                         
  -1   9   1          4.46          2.42         5.13 o                         
   0   9   1          2.43          3.90         3.42 o                         
   1   9   1          7.21          9.02         4.30 o                         
   2   9   1        106.85        107.02        16.47 o                         
   3   9   1         51.42         54.20         6.87 o                         
   4   9   1          6.63          7.32         4.39 o                         
  -5  10   1          0.07         -0.89         3.03 o                         
  -4  10   1          1.00          0.58         3.61 o                         
  -3  10   1          0.39         -0.66         3.12 o                         
  -2  10   1          5.34          7.52         3.76 o                         
  -1  10   1         62.26         49.20        12.43 o                         
   0  10   1         23.75         21.84         4.04 o                         
   1  10   1         16.41         15.62         5.79 o                         
   2  10   1          0.02         -2.46         3.86 o                         
   3  10   1          0.11         -6.21         3.11 o                         
  -4  11   1          1.45         -0.70         3.75 o                         
  -3  11   1          5.23          3.67         5.41 o                         
  -2  11   1          5.02          3.99         4.75 o                         
  -1  11   1          3.31          5.80         4.88 o                         
   0  11   1         12.98         16.23         6.11 o                         
   1  11   1         15.24         15.60         4.58 o                         
   2  11   1          2.91          0.83         2.81 o                         
  -1  12   1          9.44          3.25         5.69 o                         
   0  12   1          3.49          7.40         4.80 o                         
  -1 -12   2          1.58          4.78         5.62 o                         
   0 -12   2          0.21         -2.80         3.26 o                         
   1 -12   2          0.05          4.78         3.23 o                         
   2 -12   2          0.83        395.05       280.91 o                         
   3 -12   2          0.16          0.27         3.95 o                         
  -2 -11   2         10.43          7.30         5.80 o                         
  -1 -11   2         10.18          7.94         4.40 o                         
   0 -11   2          5.44          5.17         3.44 o                         
   1 -11   2          4.10          2.69         3.44 o                         
   2 -11   2         12.89         20.54        10.89 o                         
   3 -11   2          3.93          7.84         5.98 o                         
   4 -11   2          1.34          3.13         4.24 o                         
  -3 -10   2          0.35         -0.05         3.43 o                         
  -2 -10   2          8.79          2.72         8.04 o                         
  -1 -10   2         19.94         27.20         6.30 o                         
   0 -10   2          1.89          2.73         4.07 o                         
   1 -10   2          1.12          2.89         4.01 o                         
   2 -10   2         13.78         15.32         5.72 o                         
   3 -10   2         33.13         30.61         6.20 o                         
   4 -10   2         12.61         11.61         4.59 o                         
   5 -10   2          1.19          2.65         4.20 o                         
  -4  -9   2          6.13          7.16         2.64 o                         
  -3  -9   2          4.48          2.21         4.21 o                         
  -2  -9   2          5.02          9.01         5.70 o                         
  -1  -9   2         22.41         23.80         6.16 o                         
   0  -9   2        154.10        153.53        10.08 o                         
   1  -9   2        249.84        233.99        11.88 o                         
   2  -9   2        167.35        156.62        12.04 o                         
   3  -9   2         45.58         39.04         7.01 o                         
   4  -9   2          7.52         10.69         4.02 o                         
   5  -9   2         13.06         22.85         4.11 o                         
   6  -9   2          0.84         -1.02         2.42 o                         
  -4  -8   2          0.01          1.57         3.76 o                         
  -3  -8   2         26.49         24.81         6.39 o                         
  -2  -8   2         49.66         44.29         6.25 o                         
  -1  -8   2         76.86         80.94         7.71 o                         
   0  -8   2         74.66         71.34         4.70 o                         
   1  -8   2         28.48         23.39         4.60 o                         
   2  -8   2        141.40        163.02         7.86 o                         
   3  -8   2         58.77         45.80         5.46 o                         
   4  -8   2         75.14         70.24         6.88 o                         
   5  -8   2          3.48          9.17         3.71 o                         
   6  -8   2          0.22          5.16         2.53 o                         
  -5  -7   2          1.29        -11.09         5.54 o                         
  -4  -7   2          1.40         -0.46         3.07 o                         
  -3  -7   2          6.02          4.82         3.38 o                         
  -2  -7   2         15.40         15.79         2.76 o                         
  -1  -7   2         17.32         16.26         2.64 o                         
   0  -7   2          2.97          1.84         2.53 o                         
   1  -7   2        120.77        127.64         7.05 o                         
   2  -7   2         51.35         40.84         6.86 o                         
   3  -7   2          1.82          4.19         2.28 o                         
   4  -7   2        122.84        136.05         9.52 o                         
   5  -7   2          4.91         13.94         4.44 o                         
   6  -7   2          3.44          1.89         3.38 o                         
   7  -7   2          3.99          9.32         2.26 o                         
  -5  -6   2          0.77          9.68         3.75 o                         
  -4  -6   2          1.62          4.46         3.07 o                         
  -3  -6   2        104.63        102.99         5.78 o                         
  -2  -6   2          1.49          1.76         1.93 o                         
  -1  -6   2        407.19        411.07        10.26 o                         
   0  -6   2         36.74         51.15         3.88 o                         
   1  -6   2        885.10        935.75        20.75 o                         
   2  -6   2        179.44        189.13         9.07 o                         
   3  -6   2          8.57         12.09         4.02 o                         
   4  -6   2         47.32         39.74         6.31 o                         
   5  -6   2         11.94         15.72         5.59 o                         
   6  -6   2         11.07         11.79         3.42 o                         
   7  -6   2          0.80         -1.25         2.08 o                         
  -6  -5   2          2.18          5.87         3.68 o                         
  -5  -5   2          1.96          5.24         3.22 o                         
  -4  -5   2          0.95         -0.98         3.59 o                         
  -3  -5   2          0.37         -1.89         3.22 o                         
  -2  -5   2        904.81        923.05        19.93 o                         
  -1  -5   2        252.59        238.29         7.25 o                         
   0  -5   2         25.26         32.78         3.44 o                         
   1  -5   2        965.65       1035.88        15.76 o                         
   2  -5   2        200.58        196.86         6.59 o                         
   3  -5   2          7.28          7.42         2.94 o                         
   4  -5   2        130.21        122.52         7.58 o                         
   5  -5   2          6.41         11.13         3.81 o                         
   6  -5   2          0.07          0.81         2.71 o                         
   7  -5   2          3.08          2.46         1.69 o                         
  -6  -4   2          1.77          1.70         2.52 o                         
  -5  -4   2         29.19         27.51         3.77 o                         
  -4  -4   2         20.26         17.34         3.08 o                         
  -3  -4   2         61.76         67.54         4.75 o                         
  -2  -4   2         58.45         44.09         3.70 o                         
  -1  -4   2         40.47         34.23         2.86 o                         
   0  -4   2       1401.90       1410.26        15.72 o                         
   1  -4   2       1700.31       1830.72        15.52 o                         
   2  -4   2        198.87        237.92         6.68 o                         
   3  -4   2        141.22        125.26         7.56 o                         
   4  -4   2        188.12        168.95         9.83 o                         
   5  -4   2        246.45        229.73         8.60 o                         
   6  -4   2         22.86         12.25         3.05 o                         
   7  -4   2          0.36         -1.05         1.89 o                         
  -7  -3   2         12.21         12.78         2.50 o                         
  -6  -3   2          7.77         10.22         3.10 o                         
  -5  -3   2        168.55        176.37         8.48 o                         
  -4  -3   2         24.92         24.80         2.66 o                         
  -3  -3   2        591.83        638.22        13.45 o                         
  -2  -3   2          0.18          0.15         1.47 o                         
  -1  -3   2         27.64         22.92         1.69 o                         
   0  -3   2       4945.25       4785.16        24.84 o                         
   1  -3   2        344.65        351.27         5.77 o                         
   2  -3   2        375.45        380.30         8.32 o                         
   3  -3   2         12.26         15.34         3.69 o                         
   4  -3   2        312.64        332.14        20.13 o                         
   5  -3   2          1.13          9.34         2.80 o                         
   6  -3   2          1.12          3.02         2.94 o                         
   7  -3   2          0.50         -1.24         1.87 o                         
  -7  -2   2          8.46          9.00         2.13 o                         
  -6  -2   2          0.09         -2.46         2.20 o                         
  -5  -2   2          8.44         10.86         2.24 o                         
  -4  -2   2         82.72         72.32         5.69 o                         
  -3  -2   2          4.68          6.73         2.17 o                         
  -2  -2   2       1762.15       1694.03        17.59 o                         
  -1  -2   2         21.92         23.64         1.66 o                         
   0  -2   2         15.03         12.37         1.85 o                         
   1  -2   2       5611.13       5386.02        27.13 o                         
   2  -2   2        361.23        349.35         5.26 o                         
   3  -2   2       1596.22       1512.82        19.72 o                         
   4  -2   2         13.41         14.09         3.66 o                         
   5  -2   2        116.20        105.48         4.82 o                         
   6  -2   2          0.03          1.10         2.51 o                         
   7  -2   2         21.32         31.39         2.98 o                         
  -7  -1   2          0.61          1.95         1.89 o                         
  -6  -1   2          1.19          4.26         2.69 o                         
  -5  -1   2        145.21        155.99         5.95 o                         
  -4  -1   2          3.41          3.65         2.83 o                         
  -3  -1   2        280.72        256.62         8.42 o                         
  -2  -1   2       1792.54       1648.27        21.42 o                         
  -1  -1   2       1875.14       1872.29        20.47 o                         
   0  -1   2        197.21        211.65         5.47 o                         
   1  -1   2       2149.62       2038.57        11.65 o                         
   2  -1   2          7.99          6.16         1.57 o                         
   3  -1   2          0.52          2.83         1.60 o                         
   4  -1   2        163.35        161.38         7.92 o                         
   5  -1   2         17.39         15.60         2.29 o                         
   6  -1   2         11.77         12.89         2.72 o                         
   7  -1   2          4.90          1.75         2.27 o                         
  -7   0   2         13.63         17.43         2.63 o                         
  -6   0   2         44.65         53.51         5.03 o                         
  -5   0   2         40.67         40.73         3.27 o                         
  -4   0   2          2.75          5.50         2.87 o                         
  -3   0   2         11.24         20.94         3.43 o                         
  -2   0   2        266.23        256.22         6.46 o                         
  -1   0   2       7684.76       7084.07        53.10 o                         
   0   0   2        295.12        293.27         3.66 o                         
   1   0   2          0.88          0.49         1.18 o                         
   2   0   2        109.38        119.05         3.45 o                         
   3   0   2         47.46         37.03         3.21 o                         
   4   0   2        124.52        128.60         7.14 o                         
   5   0   2         24.66         17.47         2.94 o                         
   6   0   2         11.38         11.01         2.76 o                         
   7   0   2          0.36          0.74         2.37 o                         
  -7   1   2          0.53          2.03         2.04 o                         
  -6   1   2         20.91         23.58         3.93 o                         
  -5   1   2         41.84         45.92         3.50 o                         
  -4   1   2        271.75        279.46        10.05 o                         
  -3   1   2         18.14          7.82         2.79 o                         
  -2   1   2         54.60         46.91         3.40 o                         
  -1   1   2        869.00        966.71         6.92 o                         
   0   1   2        184.20        190.78         2.53 o                         
   1   1   2       4341.77       4115.19        22.41 o                         
   2   1   2         17.95         22.34         1.88 o                         
   3   1   2        607.44        625.17        11.19 o                         
   4   1   2          3.40          6.57         3.64 o                         
   5   1   2         99.66         96.09         4.46 o                         
   6   1   2         12.90         15.00         2.98 o                         
   7   1   2         18.06         15.66         2.84 o                         
  -7   2   2         13.50         17.83         2.70 o                         
  -6   2   2          0.10          2.90         2.33 o                         
  -5   2   2         14.77         14.13         2.24 o                         
  -4   2   2        190.64        190.39         9.59 o                         
  -3   2   2        391.42        389.02         9.84 o                         
  -2   2   2        658.85        639.18         9.97 o                         
  -1   2   2        400.63        401.07         5.51 o                         
   0   2   2       6606.67       6205.96        17.21 o                         
   1   2   2       1161.92       1109.75        12.38 o                         
   2   2   2        341.94        314.80         6.46 o                         
   3   2   2         72.66         71.68         4.16 o                         
   4   2   2         55.98         56.67         4.23 o                         
   5   2   2          9.79         10.88         3.91 o                         
   6   2   2          2.19         -0.07         2.57 o                         
   7   2   2         26.40         18.88         2.80 o                         
  -7   3   2          0.22         -0.09         1.97 o                         
  -6   3   2          8.41          3.37         2.22 o                         
  -5   3   2        117.41        129.28         5.64 o                         
  -4   3   2          0.97          2.05         2.71 o                         
  -3   3   2        144.28        133.80         7.07 o                         
  -2   3   2        129.63        133.65         7.79 o                         
  -1   3   2        165.78        156.39         4.38 o                         
   0   3   2        164.23        149.82         2.68 o                         
   1   3   2        324.40        318.60         5.51 o                         
   2   3   2        176.98        192.74         5.89 o                         
   3   3   2        103.66         99.52         6.25 o                         
   4   3   2         72.45         74.62         3.90 o                         
   5   3   2          1.09          2.55         2.38 o                         
   6   3   2          5.05         10.06         2.57 o                         
  -7   4   2          0.10          1.97         2.60 o                         
  -6   4   2          0.91         -0.20         3.06 o                         
  -5   4   2         37.93         34.26         3.57 o                         
  -4   4   2         10.73         12.29         7.28 o                         
  -3   4   2         21.01         14.10         4.79 o                         
  -2   4   2        223.56        200.89         8.01 o                         
  -1   4   2        435.06        406.61         7.44 o                         
   0   4   2          4.27          3.78         1.21 o                         
   1   4   2        193.77        202.30         5.76 o                         
   2   4   2         18.35         13.70         2.33 o                         
   3   4   2         14.65         14.85         4.01 o                         
   4   4   2         23.83         25.05         4.05 o                         
   5   4   2         18.74         24.58         4.26 o                         
   6   4   2          0.29         -0.32         4.68 o                         
  -7   5   2          0.10         -1.28         3.00 o                         
  -6   5   2          0.83         -3.67         3.47 o                         
  -5   5   2        116.50        108.32         7.32 o                         
  -4   5   2         15.34         16.34         2.75 o                         
  -3   5   2         72.34         74.11         7.82 o                         
  -2   5   2        278.53        274.63         9.91 o                         
  -1   5   2        451.73        428.18         8.26 o                         
   0   5   2         47.92         46.93         3.61 o                         
   1   5   2          1.07         -0.79         2.82 o                         
   2   5   2         62.82         57.94         5.73 o                         
   3   5   2         11.13          7.71         2.79 o                         
   4   5   2          2.33         -1.32         3.10 o                         
   5   5   2          8.07          3.40         3.23 o                         
   6   5   2          0.11         -0.80         6.30 o                         
  -7   6   2          0.05          0.13         3.55 o                         
  -6   6   2          0.73          1.60         2.96 o                         
  -5   6   2          7.26          3.49         4.79 o                         
  -4   6   2         89.31         83.21         5.02 o                         
  -3   6   2        233.73        253.01        12.64 o                         
  -2   6   2         90.99         97.97         6.51 o                         
  -1   6   2         20.52         20.73         5.25 o                         
   0   6   2          1.76          2.05         2.12 o                         
   1   6   2        195.67        197.97         9.79 o                         
   2   6   2         15.44         18.13         3.13 o                         
   3   6   2         44.26         50.89         4.40 o                         
   4   6   2          6.25         10.60         4.81 o                         
   5   6   2          6.78          7.88         4.97 o                         
  -7   7   2          2.62         -1.69         3.24 o                         
  -6   7   2          6.88          6.75         2.46 o                         
  -5   7   2         23.67         19.24         3.94 o                         
  -4   7   2        182.11        181.59        11.03 o                         
  -3   7   2          0.94         -7.34         5.93 o                         
  -2   7   2        141.48        139.48         6.45 o                         
  -1   7   2         15.67          9.74         3.74 o                         
   0   7   2          0.31          1.50         2.27 o                         
   1   7   2          3.42          3.74         4.07 o                         
   2   7   2         14.08         12.55         3.56 o                         
   3   7   2         48.41         41.95         5.72 o                         
   4   7   2          5.67          4.02         5.10 o                         
   5   7   2          8.99         17.77         5.59 o                         
  -6   8   2          0.69         -0.92         2.85 o                         
  -5   8   2         26.97         37.71         5.25 o                         
  -4   8   2          0.04         -4.78         3.30 o                         
  -3   8   2         45.30         52.62         4.89 o                         
  -2   8   2         10.82          9.20         3.60 o                         
  -1   8   2          0.16          0.34         5.54 o                         
   0   8   2          1.35         -1.81         2.48 o                         
   1   8   2          1.54          1.65         3.12 o                         
   2   8   2         32.26         24.81         5.32 o                         
   3   8   2          2.97         -0.05         8.41 o                         
   4   8   2          5.65          5.22         5.42 o                         
  -6   9   2          0.38         -3.16         2.76 o                         
  -5   9   2          0.25          1.01         3.08 o                         
  -4   9   2          3.96          3.40         3.34 o                         
  -3   9   2          6.86          8.01         4.07 o                         
  -2   9   2         52.36         60.78         5.89 o                         
  -1   9   2          2.43          0.35         3.68 o                         
   0   9   2         33.45         26.87         4.39 o                         
   1   9   2          0.02          0.64         3.70 o                         
   2   9   2          1.57          8.74         9.88 o                         
   3   9   2          0.08         -1.21         3.75 o                         
   4   9   2          0.27         -5.25         3.82 o                         
  -5  10   2         13.84         21.80         6.40 o                         
  -4  10   2          0.51         -0.90         2.87 o                         
  -3  10   2          8.75         13.83         4.89 o                         
  -2  10   2         12.87         15.87         3.69 o                         
  -1  10   2         16.30          7.21         5.47 o                         
   0  10   2          5.40          4.79         3.63 o                         
   1  10   2          3.34          0.15         4.30 o                         
   2  10   2          0.43         -1.18         4.16 o                         
   3  10   2          9.08         10.14         4.54 o                         
  -4  11   2          0.05          1.60         4.18 o                         
  -3  11   2          8.36          5.89         4.72 o                         
  -2  11   2          2.34          4.99         5.39 o                         
  -1  11   2          0.00         -1.75         6.41 o                         
   0  11   2         17.39         12.14         4.67 o                         
   1  11   2          6.33         14.85         4.27 o                         
   2  11   2          5.95          1.40         2.25 o                         
  -1  12   2          9.23          3.10         5.43 o                         
   0  12   2          2.43          2.67         4.82 o                         
  -1 -12   3          0.04          0.79         4.76 o                         
   0 -12   3          3.46          1.94         3.28 o                         
   1 -12   3          0.02         -1.13         3.15 o                         
   2 -12   3          1.37         -3.78         4.97 o                         
   3 -12   3          0.03         -4.75         4.49 o                         
  -2 -11   3          6.58          3.77         3.44 o                         
  -1 -11   3         17.78         13.30         4.63 o                         
   0 -11   3          5.28          3.83         3.74 o                         
   1 -11   3         10.77          2.76         6.78 o                         
   2 -11   3          1.25          2.41         4.45 o                         
   3 -11   3          2.76         13.10         6.36 o                         
   4 -11   3          1.29         10.13         5.07 o                         
  -3 -10   3          0.12          0.18         3.30 o                         
  -2 -10   3          2.22         -1.45         6.45 o                         
  -1 -10   3         15.09         10.21         5.25 o                         
   0 -10   3         20.53         29.62         6.16 o                         
   1 -10   3         25.53         17.02         4.70 o                         
   2 -10   3         31.68         28.44         6.33 o                         
   3 -10   3         25.14         40.89        10.00 o                         
   4 -10   3          6.06          4.83         4.35 o                         
   5 -10   3          4.73         12.33         4.94 o                         
  -4  -9   3          1.40          4.57         3.95 o                         
  -3  -9   3         11.43         10.65         4.54 o                         
  -2  -9   3         30.62         19.74         7.05 o                         
  -1  -9   3         15.95         15.61         6.94 o                         
   0  -9   3         52.53         44.50         5.99 o                         
   1  -9   3         56.11         67.25         7.16 o                         
   2  -9   3         20.56          1.48         4.40 o                         
   3  -9   3         31.63         23.72         5.74 o                         
   4  -9   3         24.11         12.98         4.86 o                         
   5  -9   3         22.31         19.43         3.87 o                         
   6  -9   3          0.05         -0.08         1.97 o                         
  -5  -8   3          9.38          5.51         3.18 o                         
  -4  -8   3         25.62         20.66         5.27 o                         
  -3  -8   3         55.56         67.10         6.74 o                         
  -2  -8   3          0.00         -2.55         3.65 o                         
  -1  -8   3          6.65          8.51         2.86 o                         
   0  -8   3        210.88        221.47         8.24 o                         
   1  -8   3         61.94         62.50         5.23 o                         
   2  -8   3         66.51         70.58         6.21 o                         
   3  -8   3         11.72         14.07         4.11 o                         
   4  -8   3          1.98          1.88         3.57 o                         
   5  -8   3          0.13         -2.52         3.10 o                         
   6  -8   3         12.44         12.71         4.08 o                         
  -5  -7   3          4.63          4.01         5.55 o                         
  -4  -7   3          0.06          2.18         2.88 o                         
  -3  -7   3          2.47          4.38         3.35 o                         
  -2  -7   3          0.04          4.35         2.97 o                         
  -1  -7   3         16.65         25.22         2.79 o                         
   0  -7   3        315.99        359.16         9.31 o                         
   1  -7   3         13.01         16.47         3.53 o                         
   2  -7   3         49.76         52.39         5.37 o                         
   3  -7   3        123.87        120.29         6.86 o                         
   4  -7   3          0.17         -2.58         3.84 o                         
   5  -7   3          6.81          8.66         3.81 o                         
   6  -7   3          2.27         -1.78         3.25 o                         
   7  -7   3          0.28          1.80         1.82 o                         
  -6  -6   3          1.92         -1.14         3.56 o                         
  -5  -6   3          1.48          1.97         3.51 o                         
  -4  -6   3         84.85         79.37         6.51 o                         
  -3  -6   3          1.66         -1.40         2.22 o                         
  -2  -6   3          3.48          5.60         1.95 o                         
  -1  -6   3        202.44        202.55         7.53 o                         
   0  -6   3          0.53         -0.19         2.24 o                         
   1  -6   3         73.50         84.99         5.69 o                         
   2  -6   3        192.67        196.44         9.75 o                         
   3  -6   3        387.10        419.08        17.28 o                         
   4  -6   3         19.23         19.20         5.68 o                         
   5  -6   3        112.67        113.45        10.85 o                         
   6  -6   3         12.64         12.64         3.40 o                         
   7  -6   3          0.56         -1.33         1.84 o                         
  -6  -5   3          4.28          5.06         2.58 o                         
  -5  -5   3         77.31         84.58         6.31 o                         
  -4  -5   3          9.66          8.20         3.27 o                         
  -3  -5   3          0.08         -0.89         1.74 o                         
  -2  -5   3        639.69        668.88        14.10 o                         
  -1  -5   3        588.84        610.94        11.56 o                         
   0  -5   3       1125.11       1180.74        20.44 o                         
   1  -5   3        535.05        540.32        11.73 o                         
   2  -5   3        711.54        762.30        18.37 o                         
   3  -5   3          2.74          0.99         2.53 o                         
   4  -5   3         62.47         54.94         5.45 o                         
   5  -5   3          0.03         -5.33         3.03 o                         
   6  -5   3          2.54          7.16         2.85 o                         
   7  -5   3          0.02          3.35         2.19 o                         
  -6  -4   3         10.88          6.85         3.35 o                         
  -5  -4   3          1.39          3.77         2.89 o                         
  -4  -4   3         11.68         17.73         2.60 o                         
  -3  -4   3        119.97        108.97         5.97 o                         
  -2  -4   3        339.50        348.64         7.83 o                         
  -1  -4   3       1143.44       1124.95        14.73 o                         
   1  -4   3       1365.08       1437.98        25.13 o                         
   2  -4   3        462.71        558.42        10.13 o                         
   3  -4   3        174.37        171.48         8.82 o                         
   4  -4   3          3.56          5.29         3.02 o                         
   5  -4   3          0.98         -5.77         2.89 o                         
   6  -4   3         35.42         40.16         4.37 o                         
   7  -4   3          2.35          3.32         1.86 o                         
  -7  -3   3          0.78          2.87         1.60 o                         
  -6  -3   3          1.70          3.31         2.74 o                         
  -5  -3   3        114.63        111.81         6.73 o                         
  -4  -3   3         57.68         46.38         3.39 o                         
  -3  -3   3          0.66          1.28         2.15 o                         
  -2  -3   3        641.88        671.78        12.88 o                         
  -1  -3   3         16.53         18.61         2.11 o                         
   0  -3   3         17.49         19.98         2.57 o                         
   1  -3   3        476.15        456.91         6.59 o                         
   2  -3   3         24.88         31.55         2.36 o                         
   3  -3   3          2.20          2.65         3.09 o                         
   4  -3   3         86.87         91.25         7.07 o                         
   5  -3   3        192.04        182.85         7.16 o                         
   6  -3   3         38.58         37.92         4.21 o                         
   7  -3   3          0.90          4.40         1.84 o                         
  -7  -2   3          4.58          6.12         1.98 o                         
  -6  -2   3          2.93          2.19         2.60 o                         
  -5  -2   3         31.06         39.41         4.45 o                         
  -4  -2   3        154.35        140.97         6.77 o                         
  -3  -2   3          2.15          4.49         2.20 o                         
  -2  -2   3         24.57         11.06         2.08 o                         
  -1  -2   3        569.24        521.64         6.02 o                         
   0  -2   3      10583.69      10284.52        35.35 o                         
   1  -2   3        967.55        876.81         8.80 o                         
   2  -2   3       1145.75       1211.84        12.05 o                         
   3  -2   3         36.14         40.22         3.51 o                         
   4  -2   3         20.76         15.95         4.29 o                         
   5  -2   3         54.43         53.69         3.87 o                         
   6  -2   3          3.36          4.77         2.22 o                         
   7  -2   3         15.20         21.31         2.52 o                         
  -7  -1   3          4.80          6.40         2.11 o                         
  -6  -1   3          9.74          8.16         3.03 o                         
  -5  -1   3         59.08         58.13         3.86 o                         
  -4  -1   3         24.32         18.40         3.65 o                         
  -3  -1   3       1578.41       1588.33        19.80 o                         
  -2  -1   3       1687.99       1698.48        18.58 o                         
  -1  -1   3      14936.54      14436.76        80.57 o                         
   0  -1   3        463.55        425.30         4.64 o                         
   1  -1   3       1919.33       1963.90        10.93 o                         
   2  -1   3        689.47        716.04         8.56 o                         
   3  -1   3          2.03          0.51         1.54 o                         
   4  -1   3        266.34        279.96        10.40 o                         
   5  -1   3         14.74          9.98         2.29 o                         
   6  -1   3         27.20         36.49         3.65 o                         
   7  -1   3          2.83          1.26         2.36 o                         
  -7   0   3          0.03          1.26         2.05 o                         
  -6   0   3         46.72         44.66         4.77 o                         
  -5   0   3        130.49        139.55         5.57 o                         
  -4   0   3        227.96        203.38         8.70 o                         
  -3   0   3        185.55        199.84         7.26 o                         
  -2   0   3         73.07         57.87         3.58 o                         
   0   0   3         11.46          3.18         0.71 o                         
   1   0   3       2279.89       2147.34        10.76 o                         
   3   0   3        805.34        774.37        15.39 o                         
   4   0   3          4.14          1.96         2.65 o                         
   5   0   3        122.70        136.28         5.26 o                         
   6   0   3          9.47          6.38         2.31 o                         
   7   0   3          3.21          3.47         2.01 o                         
  -7   1   3         15.58         19.01         2.68 o                         
  -6   1   3         13.21         17.85         3.30 o                         
  -5   1   3          9.12          6.07         2.13 o                         
  -4   1   3          0.84         -0.07         2.76 o                         
  -3   1   3         88.30         89.01         5.20 o                         
  -2   1   3         31.39         39.67         3.27 o                         
  -1   1   3        268.72        263.05         4.03 o                         
   0   1   3        256.59        218.74         3.24 o                         
   1   1   3       1983.68       1837.97        17.78 o                         
   2   1   3          3.56          7.45         1.89 o                         
   3   1   3         86.68        100.91         4.48 o                         
   4   1   3        231.50        238.10        10.00 o                         
   5   1   3         19.01         29.84         4.56 o                         
   6   1   3          5.71          6.84         2.79 o                         
   7   1   3          0.11         -0.38         1.83 o                         
  -7   2   3          2.58          2.72         2.16 o                         
  -6   2   3          3.24         -0.50         2.81 o                         
  -5   2   3        253.36        255.45         6.82 o                         
  -4   2   3        120.68        121.35         6.91 o                         
  -3   2   3        541.49        509.40        11.21 o                         
  -2   2   3        104.59         95.73         4.21 o                         
  -1   2   3          0.02          1.06         1.95 o                         
   0   2   3       1691.58       1611.82        10.35 o                         
   1   2   3       1987.39       2025.99        13.75 o                         
   2   2   3        266.44        234.17         6.60 o                         
   3   2   3         97.51        110.99         5.64 o                         
   4   2   3          1.17          1.63         1.81 o                         
   5   2   3         17.95         16.52         3.47 o                         
   6   2   3         99.54        105.17         6.08 o                         
   7   2   3          6.10          5.44         2.19 o                         
  -7   3   3          0.15          0.69         2.48 o                         
  -6   3   3         11.10          5.33         2.61 o                         
  -5   3   3          3.98         -1.31         4.61 o                         
  -4   3   3         84.29         79.12         6.64 o                         
  -3   3   3          6.59          7.35         2.70 o                         
  -2   3   3        287.52        306.01        11.48 o                         
  -1   3   3        494.04        510.72        10.83 o                         
   0   3   3         61.01         60.05         3.46 o                         
   1   3   3       1348.45       1316.45        13.05 o                         
   2   3   3        136.26        132.50         6.04 o                         
   3   3   3       1019.86       1028.05        16.77 o                         
   4   3   3         15.21         13.24         2.54 o                         
   5   3   3          5.76          4.14         3.72 o                         
   6   3   3         19.72         25.13         3.24 o                         
  -7   4   3         24.10         27.39         2.90 o                         
  -6   4   3          0.68          5.53         2.51 o                         
  -5   4   3         10.93         10.10         3.22 o                         
  -4   4   3         86.11         95.67         9.59 o                         
  -3   4   3        104.02        106.09        10.38 o                         
  -2   4   3        540.14        491.00        19.56 o                         
  -1   4   3       1418.16       1542.61        13.30 o                         
   0   4   3         58.24         48.59         3.36 o                         
   1   4   3        251.72        262.51         6.55 o                         
   2   4   3         34.27         28.95         3.59 o                         
   3   4   3         64.17         67.97         4.03 o                         
   5   4   3          0.05         -2.01         2.57 o                         
   6   4   3          3.31          2.87         6.84 o                         
  -7   5   3          0.00          1.45         2.26 o                         
  -6   5   3          0.67         -2.04         2.64 o                         
  -5   5   3         53.75         51.43         5.40 o                         
  -4   5   3        264.27        250.76         8.57 o                         
  -3   5   3         31.61         35.28         6.11 o                         
  -2   5   3          1.16          1.95         3.16 o                         
  -1   5   3        300.33        346.06         8.96 o                         
   0   5   3        434.33        461.80        11.86 o                         
   1   5   3        227.17        242.39         8.06 o                         
   2   5   3        118.63        111.06         9.38 o                         
   3   5   3         79.22         75.82         4.82 o                         
   4   5   3         31.90         33.43         5.51 o                         
   5   5   3          2.91          2.39         2.70 o                         
   6   5   3          0.01         -1.71         7.77 o                         
  -7   6   3          4.27          4.89         2.46 o                         
  -6   6   3          1.40          0.07         2.76 o                         
  -5   6   3          6.14         -0.91         3.00 o                         
  -4   6   3         91.44         81.96         4.97 o                         
  -3   6   3        352.59        363.26        12.00 o                         
  -2   6   3        148.74        161.61        10.71 o                         
  -1   6   3        426.74        470.66        13.96 o                         
   0   6   3        108.43        107.10         7.15 o                         
   1   6   3          0.84          3.19         3.15 o                         
   2   6   3          0.67          6.11         3.20 o                         
   3   6   3          4.77          9.05         2.78 o                         
   4   6   3         23.34         22.16         4.67 o                         
   5   6   3         21.13         29.62         8.39 o                         
  -7   7   3          0.03          1.77         3.61 o                         
  -6   7   3         13.34         26.89         4.06 o                         
  -5   7   3          0.07         -0.38         2.68 o                         
  -4   7   3         26.41         32.41         5.47 o                         
  -3   7   3          5.67          1.77         2.58 o                         
  -2   7   3         58.80         65.18         4.32 o                         
  -1   7   3         25.19         29.29         3.49 o                         
   0   7   3         38.77         38.09         3.14 o                         
   1   7   3        185.51        178.85         6.90 o                         
   2   7   3         58.67         66.02         6.85 o                         
   3   7   3         60.60         62.87         6.86 o                         
   4   7   3         30.44         26.24         4.99 o                         
   5   7   3         34.55         41.10         6.45 o                         
  -6   8   3          0.24         -2.21         2.40 o                         
  -5   8   3         12.40         12.29         3.97 o                         
  -4   8   3         60.06         52.23         5.54 o                         
  -3   8   3         67.67         59.82         5.33 o                         
  -2   8   3          2.65          0.08         2.91 o                         
  -1   8   3          2.65          2.88         2.86 o                         
   0   8   3        168.44        164.55         6.63 o                         
   1   8   3         23.72         13.34         4.20 o                         
   2   8   3         32.80         29.25         5.30 o                         
   3   8   3         13.53         23.62         6.27 o                         
   4   8   3          0.84          1.31         5.44 o                         
  -6   9   3          0.18          4.18         3.27 o                         
  -5   9   3          4.87          7.80         3.38 o                         
  -4   9   3          3.05          9.68         4.78 o                         
  -3   9   3          0.93          2.50         3.50 o                         
  -2   9   3         38.44         35.47         4.78 o                         
  -1   9   3          0.93          3.61         3.03 o                         
   0   9   3         30.78         27.53         4.42 o                         
   1   9   3         17.05         16.68         4.39 o                         
   2   9   3          8.05          7.67         3.99 o                         
   3   9   3          7.70          8.63         3.85 o                         
   4   9   3          0.60          6.55         3.70 o                         
  -5  10   3          8.52          6.47         4.86 o                         
  -4  10   3          9.25         21.14         4.86 o                         
  -3  10   3          1.20          6.97         4.07 o                         
  -2  10   3          7.71          8.78         3.42 o                         
  -1  10   3          0.08         -0.89         4.90 o                         
   0  10   3          1.30          1.89         3.36 o                         
   1  10   3          1.61          0.24         3.24 o                         
   2  10   3          0.97          6.77         3.77 o                         
   3  10   3          1.53          4.36         3.59 o                         
  -4  11   3          0.97         -8.57         4.28 o                         
  -3  11   3          1.39         -4.57         4.54 o                         
  -2  11   3          0.05          9.24         5.65 o                         
  -1  11   3          0.59          7.37         7.18 o                         
   0  11   3          0.01          6.13         6.21 o                         
   1  11   3          0.90          3.51         2.96 o                         
   0  12   3          0.38          8.48         4.38 o                         
  -1 -12   4          2.02          1.88         2.32 o                         
   0 -12   4          8.98         18.28         3.87 o                         
   1 -12   4          2.91          1.45         2.79 o                         
   2 -12   4          1.52          6.13         4.85 o                         
   3 -12   4          0.00          1.28         4.21 o                         
  -2 -11   4          0.58          2.16         3.28 o                         
  -1 -11   4          0.06          5.59         3.68 o                         
   0 -11   4          1.61         -1.67         4.29 o                         
   1 -11   4          1.97         -2.18         4.99 o                         
   2 -11   4         12.33         11.69         6.33 o                         
   3 -11   4         12.06          7.94         6.28 o                         
   4 -11   4          4.59          6.78         3.55 o                         
  -3 -10   4         21.81         19.35         4.44 o                         
  -2 -10   4          0.63          2.16         6.05 o                         
  -1 -10   4          4.30          7.32         8.46 o                         
   0 -10   4          4.36          1.66         3.75 o                         
   1 -10   4          1.15        -11.25         5.62 o                         
   2 -10   4         13.77         13.67         5.36 o                         
   3 -10   4          0.18          3.00         6.75 o                         
   4 -10   4          0.30         -0.65        11.37 o                         
   5 -10   4          0.92          0.72         6.02 o                         
  -4  -9   4          3.88         -1.54         2.09 o                         
  -3  -9   4          0.68          0.60         3.03 o                         
  -2  -9   4          0.85          3.33         4.48 o                         
  -1  -9   4         40.22         36.58         6.97 o                         
   0  -9   4        104.97         98.27         8.17 o                         
   1  -9   4         88.10         99.74         8.45 o                         
   2  -9   4        225.33        211.45        31.37 o                         
   3  -9   4          0.50         -5.25         4.86 o                         
   4  -9   4          1.45          1.15         3.94 o                         
   5  -9   4         27.60         26.42         4.15 o                         
   6  -9   4          3.61          5.89         2.68 o                         
  -5  -8   4          3.83          2.02         3.13 o                         
  -4  -8   4          2.96         -0.22         2.98 o                         
  -3  -8   4         77.14         93.77         7.62 o                         
  -2  -8   4         31.20         19.90         4.98 o                         
  -1  -8   4        150.67        146.38         6.87 o                         
   0  -8   4         17.37         20.26         3.48 o                         
   1  -8   4         70.62         74.81         5.24 o                         
   2  -8   4        507.72        510.83        15.62 o                         
   3  -8   4        199.71        194.53        13.78 o                         
   4  -8   4         17.19         12.98         3.98 o                         
   5  -8   4          8.48         13.89         3.68 o                         
   6  -8   4          8.77          0.73         3.42 o                         
  -5  -7   4          0.89          1.80         3.36 o                         
  -4  -7   4         23.66         31.13         4.14 o                         
  -3  -7   4         15.06          7.29         5.11 o                         
  -2  -7   4          1.04          3.51         2.19 o                         
  -1  -7   4        152.09        153.50         5.77 o                         
   0  -7   4        156.75        157.90         6.50 o                         
   1  -7   4        201.95        234.37        11.18 o                         
   2  -7   4         10.29         13.55         3.37 o                         
   3  -7   4          0.70         -4.49         3.43 o                         
   4  -7   4          0.70          1.98         4.00 o                         
   5  -7   4         30.27         32.60         5.24 o                         
   6  -7   4          0.02         -0.13         3.07 o                         
   7  -7   4          2.57          0.99         3.06 o                         
  -6  -6   4          0.24         -0.30         3.21 o                         
  -5  -6   4          1.84         -0.95         2.41 o                         
  -4  -6   4          0.12         -2.70         2.98 o                         
  -3  -6   4         15.85         15.52         2.50 o                         
  -2  -6   4         57.55         66.52         3.77 o                         
  -1  -6   4        384.21        426.27        10.85 o                         
   0  -6   4        131.68        126.51         6.66 o                         
   1  -6   4        315.31        305.72        14.73 o                         
   2  -6   4        438.32        423.84        14.24 o                         
   3  -6   4         60.55         63.70         6.36 o                         
   4  -6   4         51.17         42.92         6.00 o                         
   5  -6   4          2.91          5.33         4.25 o                         
   6  -6   4          0.03          0.49         3.33 o                         
   7  -6   4          1.21          1.12         2.26 o                         
  -6  -5   4          0.02         -3.75         3.20 o                         
  -5  -5   4          7.01          8.71         3.33 o                         
  -4  -5   4          0.10          0.81         3.33 o                         
  -3  -5   4        168.28        181.58         6.35 o                         
  -2  -5   4          6.75          4.85         2.49 o                         
  -1  -5   4         17.74         15.78         2.49 o                         
   0  -5   4        460.70        477.29        11.03 o                         
   1  -5   4        479.02        485.80        14.97 o                         
   2  -5   4         71.19         62.79         4.10 o                         
   3  -5   4         10.40          6.67         2.57 o                         
   4  -5   4        125.06        144.06         7.38 o                         
   5  -5   4         56.87         55.28         5.50 o                         
   6  -5   4         30.74         28.19         3.83 o                         
   7  -5   4          0.03         -2.25         1.55 o                         
  -6  -4   4         35.17         34.15         3.47 o                         
  -5  -4   4         63.73         62.58         6.20 o                         
  -4  -4   4        361.93        357.51         9.10 o                         
  -3  -4   4         10.53          5.10         3.01 o                         
  -2  -4   4         26.90         21.39         2.93 o                         
  -1  -4   4       1083.83       1063.95        13.05 o                         
   0  -4   4       1191.78       1294.31        15.90 o                         
   1  -4   4        681.21        672.37        12.64 o                         
   2  -4   4        317.69        357.37         7.50 o                         
   3  -4   4         43.71         48.31         7.14 o                         
   4  -4   4          0.01         -6.95         4.59 o                         
   5  -4   4        262.98        268.13        10.02 o                         
   6  -4   4          1.30          5.52         2.93 o                         
   7  -4   4          1.46          3.19         1.84 o                         
  -7  -3   4          9.73         10.25         1.77 o                         
  -6  -3   4          1.12         -0.71         2.89 o                         
  -5  -3   4         31.35         24.88         4.50 o                         
  -4  -3   4        131.95        127.31         4.81 o                         
  -3  -3   4          0.75         -2.96         2.63 o                         
  -2  -3   4        121.86        132.15         4.94 o                         
  -1  -3   4        336.82        302.90         6.07 o                         
   0  -3   4         10.71         11.30         2.19 o                         
   1  -3   4         15.35         21.20         1.96 o                         
   2  -3   4       3313.11       3439.89        33.50 o                         
   3  -3   4        440.25        491.47        13.94 o                         
   4  -3   4        177.70        183.14        12.48 o                         
   5  -3   4          8.83          7.00         2.25 o                         
   6  -3   4         27.43         26.06         3.51 o                         
   7  -3   4          3.44          3.58         1.85 o                         
  -7  -2   4          2.80          4.72         1.89 o                         
  -6  -2   4          3.49          0.87         5.56 o                         
  -5  -2   4          7.10          6.39         3.65 o                         
  -4  -2   4        266.12        293.63        10.82 o                         
  -3  -2   4         44.21         48.13         3.75 o                         
  -2  -2   4        686.13        721.99         9.12 o                         
  -1  -2   4       3169.60       3045.46        14.35 o                         
   0  -2   4       1201.87       1240.08        10.42 o                         
   1  -2   4       1680.54       1644.18        10.86 o                         
   2  -2   4        312.75        330.68         6.32 o                         
   3  -2   4          1.42          4.05         2.36 o                         
   4  -2   4         13.31         13.40         3.80 o                         
   5  -2   4         24.05         28.15         2.88 o                         
   6  -2   4         16.29         10.27         2.87 o                         
   7  -2   4          0.01          4.12         2.26 o                         
  -7  -1   4          0.36         -0.88         1.82 o                         
  -6  -1   4         28.03         29.11         3.91 o                         
  -5  -1   4        151.74        147.54         5.69 o                         
  -4  -1   4         20.24         16.79         3.09 o                         
  -3  -1   4         64.27         61.23         4.54 o                         
  -2  -1   4        185.02        199.69         6.13 o                         
  -1  -1   4       3296.83       3208.90        25.94 o                         
   0  -1   4        628.05        640.29         7.96 o                         
   1  -1   4       4360.86       4124.32        19.68 o                         
   2  -1   4          4.97          2.38         1.69 o                         
   3  -1   4        905.51        973.48        17.82 o                         
   4  -1   4         66.48         80.13         5.96 o                         
   5  -1   4         82.73         79.95         4.37 o                         
   6  -1   4         13.30         18.15         2.87 o                         
   7  -1   4          1.70          2.33         1.88 o                         
  -7   0   4         11.37         12.99         2.44 o                         
  -6   0   4          7.32         -0.80         3.51 o                         
  -5   0   4         21.66         17.82         3.13 o                         
  -4   0   4         12.51          9.45         3.22 o                         
  -3   0   4         29.77         30.17         3.88 o                         
  -2   0   4       3226.18       3079.46        25.04 o                         
  -1   0   4          5.87         13.10         1.62 o                         
   0   0   4       9693.87       8997.74        28.25 o                         
   1   0   4        365.88        316.46         5.37 o                         
   2   0   4         14.45         15.40         1.83 o                         
   3   0   4        118.69        106.51         4.61 o                         
   4   0   4         35.09         32.63         4.44 o                         
   5   0   4          4.97          0.15         2.22 o                         
   6   0   4         17.42         19.34         3.03 o                         
   7   0   4          8.56          7.38         2.02 o                         
  -7   1   4         25.26         32.92         3.14 o                         
  -6   1   4         26.19         25.96         3.48 o                         
  -5   1   4        150.39        140.44         5.55 o                         
  -4   1   4          3.48          2.62         2.77 o                         
  -3   1   4         94.99         84.61         5.06 o                         
  -2   1   4        308.97        300.84         5.71 o                         
  -1   1   4        953.44        897.28        15.42 o                         
   0   1   4       8817.70       8310.37        49.93 o                         
   1   1   4        803.10        749.25         8.35 o                         
   2   1   4         94.40         75.82         3.68 o                         
   3   1   4          0.73          0.21         2.22 o                         
   4   1   4        333.81        329.64         7.86 o                         
   5   1   4          7.38          8.45         2.56 o                         
   6   1   4         11.85         21.17         3.51 o                         
   7   1   4          3.68          2.57         1.52 o                         
  -7   2   4          0.01          2.09         2.21 o                         
  -6   2   4          1.09          4.14         3.43 o                         
  -5   2   4         29.51         28.71         2.76 o                         
  -4   2   4        294.74        292.28        10.38 o                         
  -3   2   4        607.83        595.72        12.15 o                         
  -2   2   4        230.47        236.05         4.78 o                         
  -1   2   4         23.75         18.55         2.54 o                         
   0   2   4        746.14        744.03         8.94 o                         
   1   2   4        504.17        520.89         6.76 o                         
   2   2   4         74.44         73.42         4.10 o                         
   3   2   4        119.54        123.08         6.02 o                         
   4   2   4          3.15          3.08         2.69 o                         
   5   2   4         17.82         25.94         3.77 o                         
   6   2   4         19.71         20.66         3.25 o                         
   7   2   4          9.66          7.77         3.81 o                         
  -7   3   4          1.80          6.87         2.63 o                         
  -6   3   4          0.04         -5.34         2.88 o                         
  -5   3   4         12.19          7.41         2.49 o                         
  -4   3   4        147.97        145.80        11.29 o                         
  -3   3   4        230.17        227.07         8.88 o                         
  -2   3   4        876.25        910.67        19.97 o                         
  -1   3   4        561.97        596.87         9.35 o                         
   0   3   4         55.30         37.58         1.79 o                         
   1   3   4        710.64        704.56        11.00 o                         
   2   3   4         75.91        101.15         4.94 o                         
   3   3   4        100.62         99.77         5.75 o                         
   4   3   4         17.16         17.08         3.27 o                         
   5   3   4         30.89         37.05         4.27 o                         
   6   3   4         12.01         13.43         3.43 o                         
  -7   4   4          8.03         10.72         2.88 o                         
  -6   4   4          2.94          3.81         2.42 o                         
  -5   4   4        227.59        227.12         8.06 o                         
  -4   4   4         28.79         26.60         3.82 o                         
  -3   4   4        214.09        214.78        12.24 o                         
  -2   4   4        403.39        415.73        14.28 o                         
  -1   4   4        634.45        730.45        12.59 o                         
   0   4   4        156.55        166.39         5.40 o                         
   1   4   4        138.02        152.12         8.56 o                         
   2   4   4        152.14        153.72         7.32 o                         
   3   4   4          2.28          1.53         2.11 o                         
   4   4   4         33.01         35.44         4.76 o                         
   5   4   4          0.55         -2.36         2.32 o                         
   6   4   4         11.76         14.99         4.17 o                         
  -7   5   4          0.75          0.33         2.18 o                         
  -6   5   4          5.06          7.50         2.91 o                         
  -5   5   4         81.14         91.75         6.33 o                         
  -4   5   4         63.08         69.08         4.82 o                         
  -3   5   4         13.53         10.52         4.23 o                         
  -2   5   4         17.51          9.29         3.51 o                         
  -1   5   4         46.63         43.13         3.36 o                         
   0   5   4        364.58        370.13        14.21 o                         
   1   5   4        183.81        198.88         8.91 o                         
   2   5   4         11.78         12.92         4.10 o                         
   3   5   4        283.47        287.58        13.36 o                         
   4   5   4          7.58          8.91         4.77 o                         
   5   5   4         15.21         20.62         3.35 o                         
  -7   6   4          2.42          3.96         2.05 o                         
  -6   6   4         15.05         18.93         3.15 o                         
  -5   6   4         61.87         64.18         5.97 o                         
  -4   6   4        172.18        175.96         6.98 o                         
  -3   6   4         50.58         48.55         4.04 o                         
  -2   6   4        432.65        482.15        25.09 o                         
  -1   6   4          4.11          3.91         2.50 o                         
   0   6   4        266.92        324.89        11.88 o                         
   1   6   4          1.67         -3.38         3.08 o                         
   2   6   4          0.45         -2.73         2.41 o                         
   3   6   4          5.54          9.52         4.01 o                         
   4   6   4          1.99         -1.08         3.22 o                         
   5   6   4          0.08          8.39         5.61 o                         
  -6   7   4          1.56          1.05         2.33 o                         
  -5   7   4          0.14         -2.46         2.88 o                         
  -4   7   4         47.09         51.60         5.76 o                         
  -3   7   4          0.22          1.55         3.04 o                         
  -2   7   4         15.58         11.89         4.52 o                         
  -1   7   4         48.34         51.63         3.54 o                         
   0   7   4          3.87          5.52         2.37 o                         
   1   7   4          9.00         13.10         3.91 o                         
   2   7   4        150.40        140.21         9.61 o                         
   3   7   4        145.50        129.63        11.57 o                         
   4   7   4         11.81          8.88         6.35 o                         
   5   7   4          2.01         -1.91         3.22 o                         
  -6   8   4          0.46          1.70         2.34 o                         
  -5   8   4          0.17          2.87         2.89 o                         
  -4   8   4         21.78         14.68         5.54 o                         
  -3   8   4         89.28         75.59         7.52 o                         
  -2   8   4         15.60         17.15         3.36 o                         
  -1   8   4        270.86        268.07         9.07 o                         
   0   8   4         65.28         58.58         4.75 o                         
   1   8   4        135.01        134.61         9.32 o                         
   2   8   4         33.60         32.48         5.44 o                         
   3   8   4          0.03         -3.51         6.63 o                         
   4   8   4         19.68         15.73         6.01 o                         
  -6   9   4          6.30          4.80         3.92 o                         
  -5   9   4          0.03          3.39         3.38 o                         
  -4   9   4         10.23         11.80         4.95 o                         
  -3   9   4          1.60          6.46         5.73 o                         
  -2   9   4         67.77         58.49         5.98 o                         
  -1   9   4          0.04          1.56         3.96 o                         
   0   9   4          4.33          2.83         3.52 o                         
   1   9   4         17.11         16.89         5.94 o                         
   2   9   4          0.06         -1.06         3.86 o                         
   3   9   4          9.95          6.27         5.27 o                         
  -5  10   4          0.11          1.95         2.59 o                         
  -4  10   4          1.84          1.91         3.37 o                         
  -3  10   4          0.51          9.50         4.27 o                         
  -2  10   4          1.41          5.52         3.72 o                         
  -1  10   4         22.08         20.25         4.48 o                         
   0  10   4          0.00          1.63         5.22 o                         
   1  10   4         14.40          9.08         4.36 o                         
   2  10   4          0.06          1.66         3.36 o                         
  -4  11   4          2.96          2.51         3.56 o                         
  -3  11   4          0.40        -10.24         5.12 o                         
  -2  11   4          5.35        199.89       203.45 o                         
  -1  11   4          6.48         15.74         7.35 o                         
   0  11   4          3.47          2.56         6.27 o                         
   1  11   4          1.58          0.25         4.42 o                         
  -1 -12   5          0.21          1.59         3.02 o                         
   0 -12   5          9.41         12.92         3.63 o                         
   1 -12   5         12.12         11.59         3.44 o                         
   2 -12   5         15.02         13.92         5.40 o                         
   3 -12   5          3.04          3.76         3.89 o                         
  -2 -11   5          4.33          4.61         3.36 o                         
  -1 -11   5          5.10          6.71         4.02 o                         
   0 -11   5          1.29         -4.12         4.04 o                         
   1 -11   5          3.89          7.23         3.83 o                         
   2 -11   5          0.73         -1.38         3.29 o                         
   3 -11   5          1.47         -2.69         5.35 o                         
   4 -11   5          0.54          1.77         2.85 o                         
  -3 -10   5          2.44         -4.71         3.56 o                         
  -2 -10   5         12.53          9.87         6.50 o                         
  -1 -10   5          0.67          1.68         4.37 o                         
   0 -10   5         32.22         32.13         6.63 o                         
   1 -10   5         51.40         46.97         6.22 o                         
   2 -10   5         46.26         50.45         9.87 o                         
   3 -10   5          8.11          5.99         6.40 o                         
   4 -10   5          0.01          9.72         3.84 o                         
   5 -10   5          0.10         -5.18         4.05 o                         
  -4  -9   5          2.99          0.19         2.30 o                         
  -3  -9   5         32.78         44.21         5.05 o                         
  -2  -9   5         15.86         17.43         5.69 o                         
  -1  -9   5          0.20        -10.82         5.51 o                         
   0  -9   5         44.92         38.68         6.02 o                         
   2  -9   5         46.16         44.15         7.89 o                         
   3  -9   5         11.77         19.07         5.58 o                         
   4  -9   5          0.53          3.70         4.29 o                         
   5  -9   5          0.04         -2.61         2.70 o                         
   6  -9   5          0.01          5.19         2.41 o                         
  -5  -8   5          0.79         -8.25         4.17 o                         
  -4  -8   5          4.86          8.76         2.95 o                         
  -3  -8   5          8.09         10.58         3.89 o                         
  -2  -8   5         22.16         13.59         4.34 o                         
  -1  -8   5         40.92         43.21         3.93 o                         
   0  -8   5        127.45        131.62         5.64 o                         
   1  -8   5        235.83        232.15         9.51 o                         
   2  -8   5         23.02         29.78         5.02 o                         
   3  -8   5         12.86          7.94         8.81 o                         
   4  -8   5         41.28         41.24         5.61 o                         
   5  -8   5          0.06         -4.19         5.69 o                         
   6  -8   5         10.49         15.10         4.57 o                         
  -5  -7   5         16.76         14.81         3.53 o                         
  -4  -7   5         84.79         74.30         6.00 o                         
  -3  -7   5         33.46         18.54         4.64 o                         
  -2  -7   5        121.11        115.94         5.41 o                         
  -1  -7   5         36.81         36.75         3.21 o                         
   0  -7   5          1.21          3.09         1.99 o                         
   1  -7   5        191.51        198.89        10.65 o                         
   2  -7   5         21.42         12.32         3.04 o                         
   3  -7   5        192.74        183.71        13.77 o                         
   4  -7   5         20.80         26.97         5.20 o                         
   5  -7   5          9.52         10.86         4.60 o                         
   6  -7   5         13.38         12.03         3.36 o                         
  -6  -6   5          0.01         -0.07         3.09 o                         
  -5  -6   5          0.55          1.91         2.65 o                         
  -4  -6   5          2.66          6.56         2.68 o                         
  -3  -6   5         74.19         73.66         4.57 o                         
  -2  -6   5          0.85          7.26         2.23 o                         
  -1  -6   5          0.90          5.03         2.62 o                         
   0  -6   5         78.60         77.23         5.48 o                         
   1  -6   5          1.41          3.40         3.51 o                         
   2  -6   5        149.97        153.84         8.97 o                         
   3  -6   5        111.31        103.90        13.35 o                         
   4  -6   5          1.82          1.66         2.62 o                         
   5  -6   5          3.49          2.89         2.94 o                         
   6  -6   5          4.28          4.81         2.54 o                         
   7  -6   5          0.00         -0.23         1.83 o                         
  -6  -5   5          0.77         -4.80         2.40 o                         
  -5  -5   5          0.29          1.50         2.67 o                         
  -4  -5   5          2.91          4.25         2.48 o                         
  -3  -5   5         13.86         15.82         2.92 o                         
  -2  -5   5         76.33         74.11         5.01 o                         
  -1  -5   5         98.91         90.37         4.47 o                         
   0  -5   5         75.71         65.26         4.68 o                         
   1  -5   5        166.70        174.13         8.49 o                         
   2  -5   5          1.00         -0.20         2.99 o                         
   3  -5   5        100.91         93.00         7.15 o                         
   4  -5   5          0.60         -2.07         2.66 o                         
   5  -5   5          0.74          2.97         2.44 o                         
   6  -5   5          2.66          1.19         2.60 o                         
   7  -5   5          2.91          1.67         1.51 o                         
  -6  -4   5          0.43         -0.23         2.55 o                         
  -5  -4   5          1.85          0.05         2.79 o                         
  -4  -4   5        109.30        124.32         5.24 o                         
  -3  -4   5         80.37         82.21         5.46 o                         
  -2  -4   5        423.04        470.49        10.65 o                         
  -1  -4   5          2.75          5.15         1.95 o                         
   0  -4   5        122.25        122.66         5.45 o                         
   1  -4   5         32.96         33.58         3.47 o                         
   2  -4   5        112.22        119.44         4.20 o                         
   3  -4   5        738.01        726.19        21.05 o                         
   4  -4   5         20.36         29.83         3.37 o                         
   5  -4   5         32.40         33.45         4.09 o                         
   6  -4   5          5.32          3.86         2.33 o                         
   7  -4   5         24.53         23.49         2.45 o                         
  -7  -3   5          3.82          7.48         1.59 o                         
  -6  -3   5         17.95         15.04         3.84 o                         
  -5  -3   5        190.11        179.23        11.01 o                         
  -4  -3   5         28.39         31.20         3.08 o                         
  -3  -3   5        231.26        216.39         7.73 o                         
  -2  -3   5       2207.81       2105.78        33.09 o                         
  -1  -3   5       3348.45       3634.62        22.82 o                         
   0  -3   5       3163.25       3155.00        18.75 o                         
   1  -3   5        213.88        205.30         5.36 o                         
   2  -3   5         54.80         57.14         2.92 o                         
   3  -3   5          6.40          7.00         3.15 o                         
   4  -3   5        311.56        324.85         9.62 o                         
   5  -3   5         78.97         71.55         6.38 o                         
   6  -3   5         12.54         15.81         3.14 o                         
   7  -3   5          2.71          5.26         2.22 o                         
  -7  -2   5          1.00          1.41         3.14 o                         
  -6  -2   5          0.86          1.48         3.14 o                         
  -5  -2   5          1.53          2.44         3.13 o                         
  -4  -2   5          0.28          2.63         2.04 o                         
  -3  -2   5        409.43        385.06        11.07 o                         
  -2  -2   5         31.49         35.28         2.59 o                         
  -1  -2   5        213.52        255.51         4.84 o                         
   0  -2   5         38.41         43.34         2.43 o                         
   1  -2   5         46.39         42.48         2.71 o                         
   2  -2   5        619.49        657.97         9.52 o                         
   3  -2   5        305.82        315.15         8.96 o                         
   4  -2   5        152.89        141.98         6.44 o                         
   5  -2   5         14.83         15.09         2.98 o                         
   6  -2   5         24.30         21.76         2.97 o                         
   7  -2   5          0.00          0.82         2.18 o                         
  -7  -1   5          3.87          7.41         2.21 o                         
  -6  -1   5          1.00          4.52         2.54 o                         
  -5  -1   5          9.86          1.78         2.33 o                         
  -4  -1   5        100.82         98.07         5.84 o                         
  -3  -1   5          4.38          1.13         2.08 o                         
  -2  -1   5        215.58        221.94         6.24 o                         
  -1  -1   5        197.28        175.84         3.46 o                         
   0  -1   5        189.64        190.80         5.13 o                         
   1  -1   5        570.62        632.61         7.57 o                         
   2  -1   5         98.65         93.69         3.80 o                         
   3  -1   5        173.01        167.05         6.28 o                         
   4  -1   5         43.88         36.42         3.12 o                         
   5  -1   5          9.52         13.24         4.27 o                         
   6  -1   5         17.73         13.75         2.96 o                         
   7  -1   5          0.08          2.50         1.71 o                         
  -7   0   5          0.99          0.28         2.04 o                         
  -6   0   5         34.27         35.09         4.28 o                         
  -5   0   5         21.00         21.59         2.76 o                         
  -4   0   5        476.48        489.70        13.41 o                         
  -3   0   5         19.58         20.69         3.33 o                         
  -2   0   5        379.54        349.13         6.84 o                         
  -1   0   5        160.09        141.80         3.75 o                         
   0   0   5        298.66        283.61         5.90 o                         
   1   0   5        594.85        615.10         7.88 o                         
   2   0   5        117.24        129.76         4.20 o                         
   3   0   5          0.49         -0.64         2.03 o                         
   4   0   5        255.33        260.71         7.42 o                         
   5   0   5         23.81         21.11         3.28 o                         
   6   0   5          3.86          6.90         2.40 o                         
   7   0   5          0.13         -1.36         2.29 o                         
  -7   1   5          1.13         -1.03         2.23 o                         
  -6   1   5         21.93         16.92         3.13 o                         
  -5   1   5         77.44         84.55         4.72 o                         
  -4   1   5          4.07         -1.54         2.96 o                         
  -3   1   5          1.77         -0.11         2.44 o                         
  -2   1   5        191.17        181.58         4.79 o                         
  -1   1   5        662.06        597.71        14.82 o                         
   0   1   5        982.60        873.29         7.67 o                         
   1   1   5       2486.74       2414.53        17.73 o                         
   2   1   5         12.31         11.23         2.76 o                         
   3   1   5        477.54        478.82        12.29 o                         
   4   1   5        283.72        302.76         7.27 o                         
   5   1   5        171.43        165.19         7.26 o                         
   6   1   5         41.87         42.47         4.22 o                         
   7   1   5          1.88         -1.66         1.37 o                         
  -7   2   5          8.55          7.49         2.65 o                         
  -6   2   5         80.81         90.75         6.10 o                         
  -5   2   5         25.79         26.98         3.14 o                         
  -4   2   5         17.30         12.19         3.12 o                         
  -3   2   5        155.38        169.29         7.23 o                         
  -2   2   5        437.25        449.23        15.12 o                         
  -1   2   5         22.46         25.98         2.26 o                         
   0   2   5       3118.12       3203.43        52.61 o                         
   1   2   5        577.68        594.13         8.66 o                         
   2   2   5        582.87        633.12        11.11 o                         
   3   2   5        106.53        100.15         5.60 o                         
   4   2   5          6.34          1.91         2.12 o                         
   5   2   5          4.65          3.77         2.92 o                         
   6   2   5         32.14         33.08         3.49 o                         
  -7   3   5          1.98          5.30         2.94 o                         
  -6   3   5          0.10          0.33         3.48 o                         
  -5   3   5          1.88          0.50         2.79 o                         
  -4   3   5          0.05          1.03         5.37 o                         
  -3   3   5        201.65        216.31        21.00 o                         
  -2   3   5        169.02        188.24         8.11 o                         
  -1   3   5         96.09         96.35         4.23 o                         
   0   3   5          0.34          4.71         2.09 o                         
   1   3   5        122.81        143.70         5.82 o                         
   2   3   5         80.72         92.13         4.89 o                         
   3   3   5         34.91         35.04         3.88 o                         
   4   3   5        118.63        125.39         6.77 o                         
   5   3   5          2.22          0.54         3.01 o                         
   6   3   5         29.36         36.03         3.87 o                         
  -7   4   5          0.34          0.10         2.71 o                         
  -6   4   5          2.00          0.65         2.83 o                         
  -5   4   5          1.51         -0.29         2.67 o                         
  -4   4   5         90.51         85.64         5.25 o                         
  -3   4   5        264.90        262.92        13.77 o                         
  -2   4   5        131.15        131.47         8.75 o                         
  -1   4   5         11.97         10.83         1.90 o                         
   0   4   5        116.86         96.70         4.32 o                         
   1   4   5       1051.40       1070.78        25.79 o                         
   2   4   5        151.91        151.84         7.43 o                         
   3   4   5          3.97          4.60         2.47 o                         
   4   4   5         10.77          3.42         3.82 o                         
   5   4   5          2.29          3.01         2.48 o                         
   6   4   5          5.33          9.62         2.71 o                         
  -7   5   5          8.74          9.91         3.36 o                         
  -6   5   5          0.06          4.51         3.09 o                         
  -5   5   5          8.57         15.06         3.55 o                         
  -4   5   5         30.44         27.71         3.50 o                         
  -3   5   5          3.29          1.30         3.58 o                         
  -2   5   5        222.42        250.17        11.99 o                         
  -1   5   5          0.97          0.67         1.94 o                         
   0   5   5        297.19        343.10        14.02 o                         
   1   5   5         27.09         25.47         4.35 o                         
   2   5   5         29.87         30.34         3.17 o                         
   3   5   5         83.91         82.64         6.01 o                         
   4   5   5          0.68         -1.30         3.41 o                         
   5   5   5         12.73         16.36         3.13 o                         
  -7   6   5          0.96         -1.82         1.81 o                         
  -6   6   5          1.16          0.38         2.44 o                         
  -5   6   5        134.93        140.88         7.41 o                         
  -4   6   5         14.71          9.08         3.16 o                         
  -3   6   5         69.98         69.78         4.90 o                         
  -2   6   5          0.28         -2.76         3.94 o                         
  -1   6   5          0.34          4.75         2.29 o                         
   0   6   5        134.23        139.03         8.82 o                         
   1   6   5         14.78         13.66         7.36 o                         
   2   6   5         37.51         36.28         4.33 o                         
   3   6   5         12.68         19.21         5.01 o                         
   4   6   5         16.38         14.94         5.00 o                         
   5   6   5          0.01         -4.05         4.56 o                         
  -6   7   5         14.12         20.53         4.10 o                         
  -5   7   5          3.35          2.23         2.64 o                         
  -4   7   5          0.09         -0.18         2.82 o                         
  -3   7   5          0.34         -1.46         4.25 o                         
  -2   7   5          1.20          1.26         3.50 o                         
  -1   7   5         97.12         87.34         5.28 o                         
   0   7   5         32.11         27.21         3.05 o                         
   1   7   5         96.85         93.42         5.49 o                         
   2   7   5          3.41          6.68         4.30 o                         
   3   7   5         35.71         37.07         6.91 o                         
   4   7   5          3.99          3.39         5.13 o                         
  -6   8   5          1.32         -2.65         5.61 o                         
  -5   8   5          1.03          0.64         3.47 o                         
  -4   8   5          0.14          1.20         3.89 o                         
  -3   8   5          0.25         -1.88         3.63 o                         
  -2   8   5          1.04          4.17         3.18 o                         
  -1   8   5          0.07         -2.75         2.80 o                         
   0   8   5         12.14          5.18         4.67 o                         
   1   8   5         10.32         17.03         4.76 o                         
   2   8   5          8.24         10.71         4.92 o                         
   3   8   5         18.55         15.68         7.00 o                         
   4   8   5          2.61         -7.42         4.34 o                         
  -6   9   5          0.63          5.23         2.94 o                         
  -5   9   5          1.12          0.97         3.31 o                         
  -4   9   5          8.77          4.90         4.58 o                         
  -3   9   5          0.01         -6.65         5.45 o                         
  -2   9   5          0.21         -1.92         3.25 o                         
  -1   9   5          0.71          4.98         3.14 o                         
   0   9   5         55.14         53.14         6.14 o                         
   1   9   5          1.05          1.17         3.63 o                         
   2   9   5         15.00         14.60         4.04 o                         
   3   9   5          0.05          0.61         4.14 o                         
  -5  10   5          0.37          2.09         2.18 o                         
  -4  10   5          0.03          5.98         3.54 o                         
  -3  10   5          0.11          2.39         4.04 o                         
  -2  10   5          5.06          5.82         3.62 o                         
  -1  10   5         17.93         30.40         5.70 o                         
   0  10   5          4.00         12.10         5.31 o                         
   1  10   5          5.32          2.75         2.65 o                         
   2  10   5          0.04         -6.38         4.45 o                         
  -4  11   5          0.05          2.78         3.23 o                         
  -3  11   5          0.09          0.60         3.90 o                         
  -2  11   5          5.14          4.70         4.68 o                         
  -1  11   5          7.12         16.56         8.03 o                         
   0  11   5          3.09          1.22         5.22 o                         
   1  11   5          0.27        -11.80         5.90 o                         
  -1 -12   6          0.07         -2.12         3.17 o                         
   0 -12   6          0.96         -1.17         3.61 o                         
   1 -12   6          0.74          5.77         2.86 o                         
   2 -12   6         17.63         15.04         5.54 o                         
   3 -12   6         19.65         26.23         5.62 o                         
  -2 -11   6          0.08          2.69         3.81 o                         
  -1 -11   6          3.57          5.69         4.21 o                         
   0 -11   6         19.98         19.50         3.73 o                         
   1 -11   6        118.40        147.60        10.72 o                         
   2 -11   6         13.55         26.37         9.89 o                         
   3 -11   6          2.65         -1.67         5.15 o                         
   4 -11   6          9.77          8.96         2.93 o                         
  -3 -10   6          0.29         -3.15         3.20 o                         
  -2 -10   6         14.17          7.40         4.55 o                         
  -1 -10   6          3.28         -0.01         4.38 o                         
   0 -10   6         21.32         24.16         4.99 o                         
   1 -10   6         22.27         18.78         9.37 o                         
   2 -10   6         43.25         54.85         7.61 o                         
   3 -10   6          5.28          4.29         3.69 o                         
   4 -10   6          0.28         -7.50         5.67 o                         
   5 -10   6          8.59         12.85         4.71 o                         
  -4  -9   6          0.53          2.47         2.37 o                         
  -3  -9   6         11.92         17.82         3.89 o                         
  -2  -9   6         15.31         15.10         7.33 o                         
  -1  -9   6         19.42         13.95        12.26 o                         
   0  -9   6         13.27         18.32         4.79 o                         
   1  -9   6          7.54         16.99         5.86 o                         
   2  -9   6          4.28          8.84         5.05 o                         
   3  -9   6         36.49         22.48         7.31 o                         
   4  -9   6          3.15          1.82         3.61 o                         
   5  -9   6          5.20          7.10         3.97 o                         
   6  -9   6          1.46          1.02         2.93 o                         
  -5  -8   6          4.41         -1.54         2.51 o                         
  -4  -8   6          1.44          2.20         3.03 o                         
  -3  -8   6          1.71          1.14         3.20 o                         
  -2  -8   6         13.86         12.04         3.61 o                         
  -1  -8   6         33.11         34.60         4.18 o                         
   0  -8   6        244.68        282.43         8.07 o                         
   1  -8   6        432.91        457.32        13.63 o                         
   2  -8   6         96.92        115.45         7.05 o                         
   3  -8   6          2.49         -0.27         4.99 o                         
   4  -8   6         30.32         20.48         4.96 o                         
   5  -8   6          0.60          3.11         3.54 o                         
   6  -8   6          0.20          0.58         2.00 o                         
  -5  -7   6          1.16         -1.37         3.06 o                         
  -4  -7   6          3.58          3.23         3.26 o                         
  -3  -7   6         38.19         34.84         6.75 o                         
  -2  -7   6        211.41        195.98         6.88 o                         
  -1  -7   6         49.50         55.37         3.82 o                         
   0  -7   6        123.00        113.49         5.12 o                         
   1  -7   6         37.09         36.70         4.24 o                         
   2  -7   6        247.33        258.88         9.82 o                         
   3  -7   6          5.60          0.10         4.06 o                         
   4  -7   6          0.35          4.36         4.67 o                         
   5  -7   6          7.16          3.97         3.70 o                         
   6  -7   6          8.45          7.10         2.75 o                         
  -6  -6   6          0.79          5.73         3.44 o                         
  -5  -6   6         27.47         22.47         3.76 o                         
  -4  -6   6         30.80         29.46         4.59 o                         
  -3  -6   6        223.76        217.57         7.91 o                         
  -2  -6   6         24.60         29.19         3.08 o                         
  -1  -6   6        189.20        199.56         7.94 o                         
   0  -6   6         23.95         22.51         3.77 o                         
   1  -6   6         66.76         64.44         6.14 o                         
   2  -6   6          3.46          7.17         3.47 o                         
   3  -6   6         96.08         94.02         6.66 o                         
   4  -6   6        173.17        162.08        10.22 o                         
   5  -6   6          1.87         -4.40         2.96 o                         
   6  -6   6         41.30         44.69         4.41 o                         
   7  -6   6          3.49          0.07         3.32 o                         
  -6  -5   6          8.46          5.48         2.06 o                         
  -5  -5   6         12.60          9.27         3.87 o                         
  -4  -5   6         44.72         46.16         7.68 o                         
  -3  -5   6         48.17         44.93         3.81 o                         
  -2  -5   6        218.25        209.81         8.02 o                         
  -1  -5   6        131.56        150.91         6.12 o                         
   0  -5   6        102.52        120.82         6.19 o                         
   1  -5   6        142.42        171.68         8.65 o                         
   2  -5   6          0.75          4.64         2.83 o                         
   3  -5   6        149.21        150.36        11.03 o                         
   4  -5   6          0.79         -2.86         2.83 o                         
   5  -5   6          5.20         11.11         4.23 o                         
   6  -5   6          1.78         13.06         2.68 o                         
   7  -5   6          0.17          0.51         2.08 o                         
  -6  -4   6          0.07          2.32         2.08 o                         
  -5  -4   6         11.97          8.33         3.33 o                         
  -4  -4   6         19.36         17.55         2.75 o                         
  -3  -4   6          3.64          8.84         2.53 o                         
  -2  -4   6         58.40         59.22         4.32 o                         
  -1  -4   6        323.98        336.49         7.61 o                         
   0  -4   6        190.61        209.65         6.41 o                         
   1  -4   6        529.76        567.60        12.05 o                         
   2  -4   6         21.28         16.41         2.49 o                         
   3  -4   6        326.05        335.69        13.09 o                         
   4  -4   6         57.86         54.15         4.36 o                         
   5  -4   6          2.80          0.34         2.84 o                         
   6  -4   6          1.74         -1.86         2.49 o                         
   7  -4   6          0.08          2.87         1.68 o                         
  -7  -3   6          1.28          0.35         1.57 o                         
  -6  -3   6          3.37          1.47         2.58 o                         
  -5  -3   6        117.46        111.13         7.63 o                         
  -4  -3   6         53.74         52.29         4.08 o                         
  -3  -3   6        139.13        128.94         6.23 o                         
  -2  -3   6         10.89         10.05         2.38 o                         
  -1  -3   6        460.98        466.40         8.60 o                         
   0  -3   6        151.72        187.21         4.45 o                         
   1  -3   6         11.30          9.21         2.13 o                         
   2  -3   6        109.25        135.59         5.38 o                         
   3  -3   6         26.11         26.75         3.78 o                         
   4  -3   6         76.23         76.82         4.55 o                         
   5  -3   6         25.05         26.85         4.50 o                         
   6  -3   6         33.52         39.04         3.78 o                         
   7  -3   6          0.06         -0.01         1.60 o                         
  -7  -2   6          2.24          2.03         1.57 o                         
  -6  -2   6         34.41         42.02         4.32 o                         
  -5  -2   6         88.69         99.32         7.59 o                         
  -4  -2   6        311.69        316.67         8.27 o                         
  -3  -2   6        157.31        166.15         6.31 o                         
  -2  -2   6        604.61        562.20        12.29 o                         
  -1  -2   6       1960.37       2026.76        23.16 o                         
   0  -2   6       3075.23       3016.69        27.55 o                         
   1  -2   6       1013.05       1037.45        12.66 o                         
   2  -2   6          0.65          2.09         2.29 o                         
   3  -2   6        369.29        397.21         9.64 o                         
   4  -2   6          0.91         -1.09         3.43 o                         
   5  -2   6        154.80        160.61         9.10 o                         
   6  -2   6          0.68          0.43         2.39 o                         
   7  -2   6          1.55          3.17         2.09 o                         
  -7  -1   6          1.43          5.51         3.13 o                         
  -6  -1   6          2.24          6.95         2.89 o                         
  -5  -1   6          7.47         15.70         2.63 o                         
  -4  -1   6        154.38        140.92         6.85 o                         
  -3  -1   6          0.56          1.48         2.03 o                         
  -2  -1   6        185.29        206.07         4.97 o                         
  -1  -1   6         27.45         32.02         2.38 o                         
   0  -1   6       2998.32       2820.18        20.28 o                         
   1  -1   6        906.39        932.50         9.91 o                         
   2  -1   6        526.98        510.71        13.64 o                         
   3  -1   6        138.17        137.95         6.59 o                         
   4  -1   6        326.53        317.10         8.22 o                         
   5  -1   6          2.10          0.03         3.70 o                         
   6  -1   6          9.14          9.78         2.90 o                         
   7  -1   6          7.60          3.10         1.57 o                         
  -7   0   6          0.61         -1.11         2.12 o                         
  -6   0   6          3.50          8.34         2.60 o                         
  -5   0   6          5.40          1.72         1.82 o                         
  -4   0   6         12.54          6.04         2.99 o                         
  -3   0   6        220.80        201.20         7.66 o                         
  -2   0   6        238.71        249.50         6.09 o                         
  -1   0   6        975.26        940.45        13.66 o                         
   0   0   6        106.20        119.34         5.17 o                         
   1   0   6         18.56         23.42         2.74 o                         
   2   0   6        117.58        137.50         5.45 o                         
   3   0   6          6.05          4.63         2.85 o                         
   4   0   6         44.55         33.84         3.10 o                         
   5   0   6         16.56         14.48         2.99 o                         
   6   0   6         11.90         10.39         2.93 o                         
   7   0   6          1.34          3.96         1.38 o                         
  -7   1   6          2.24          1.10         2.07 o                         
  -6   1   6         42.99         44.18         4.57 o                         
  -5   1   6         27.51         25.45         3.31 o                         
  -4   1   6         37.81         35.27         5.04 o                         
  -3   1   6         11.25          7.87         2.41 o                         
  -2   1   6         13.00         18.87         2.00 o                         
  -1   1   6         61.45         62.06         2.95 o                         
   0   1   6          1.66          1.72         1.10 o                         
   1   1   6         37.89         59.82         2.95 o                         
   2   1   6          5.87          4.12         2.26 o                         
   3   1   6        320.21        329.00         9.43 o                         
   4   1   6        169.13        176.41         6.55 o                         
   5   1   6         42.06         33.42         3.80 o                         
   6   1   6          0.93          5.67         2.42 o                         
  -7   2   6          9.77          7.07         2.51 o                         
  -6   2   6          2.78          3.24         2.69 o                         
  -5   2   6          2.27          2.10         3.46 o                         
  -4   2   6        210.68        176.56        13.22 o                         
  -3   2   6        160.42        130.11         8.59 o                         
  -2   2   6       1179.39       1097.83        26.41 o                         
  -1   2   6         41.03         33.33         2.47 o                         
   0   2   6       1984.17       1891.73        27.59 o                         
   1   2   6       1870.09       2074.45        30.07 o                         
   2   2   6        155.15        183.70         6.36 o                         
   3   2   6        136.92        121.32         7.06 o                         
   4   2   6         20.96         13.92         2.83 o                         
   5   2   6        133.74        157.48         7.65 o                         
   6   2   6          0.02          0.70         2.59 o                         
  -7   3   6         24.13         25.57         3.43 o                         
  -6   3   6         50.80         54.82         4.96 o                         
  -5   3   6        187.65        171.59         8.12 o                         
  -4   3   6         21.88         22.55         3.75 o                         
  -3   3   6         11.47         27.22         5.38 o                         
  -2   3   6        547.10        577.15        14.37 o                         
  -1   3   6        162.97        153.28         6.49 o                         
   0   3   6        103.59         89.97         5.63 o                         
   1   3   6        442.30        417.10        16.81 o                         
   2   3   6        337.01        387.38        13.19 o                         
   3   3   6         67.02         64.30         4.60 o                         
   4   3   6         54.62         59.08         5.20 o                         
   5   3   6          9.77         16.47         3.61 o                         
   6   3   6          5.58          5.33         2.38 o                         
  -7   4   6          4.73          4.36         2.84 o                         
  -6   4   6          1.92          2.96         4.49 o                         
  -5   4   6         12.57         10.34         4.43 o                         
  -4   4   6        165.57        165.51         6.60 o                         
  -3   4   6        174.40        162.30        11.17 o                         
  -2   4   6        183.72        197.02         9.02 o                         
  -1   4   6         10.49         21.38         3.33 o                         
   0   4   6        910.54        978.28        24.73 o                         
   1   4   6         41.83         39.65         4.74 o                         
   2   4   6         31.69         19.73         4.28 o                         
   3   4   6        123.81        125.69         6.43 o                         
   4   4   6          0.93          0.08         3.60 o                         
   5   4   6          1.91          3.78         2.67 o                         
   6   4   6          0.03          0.94         3.08 o                         
  -7   5   6          0.83         -0.88         2.24 o                         
  -6   5   6         30.74         37.78         4.20 o                         
  -5   5   6          9.77          3.11         2.69 o                         
  -4   5   6         14.26         15.56         3.00 o                         
  -3   5   6         79.12         75.06         5.34 o                         
  -2   5   6        117.79        107.76        13.34 o                         
  -1   5   6          2.43          2.24         2.68 o                         
   0   5   6         17.18         27.26         4.13 o                         
   1   5   6         36.58         32.28         4.64 o                         
   2   5   6         32.39         37.59         3.60 o                         
   3   5   6          0.78          1.55         3.60 o                         
   4   5   6          0.61         -0.86         3.42 o                         
   5   5   6          0.84          1.11         2.88 o                         
  -7   6   6          2.48          5.16         3.15 o                         
  -6   6   6          0.72         -0.73         2.42 o                         
  -5   6   6         11.93          2.83         4.13 o                         
  -4   6   6          0.40          3.04         3.47 o                         
  -3   6   6          4.17          3.11         2.21 o                         
  -2   6   6          8.37         10.29         2.90 o                         
  -1   6   6        212.53        224.15        10.41 o                         
   0   6   6          2.42          3.83         2.21 o                         
   1   6   6         12.97         10.31         2.79 o                         
   2   6   6        208.09        211.24         9.16 o                         
   3   6   6         11.55          4.59         3.50 o                         
   4   6   6         22.63         13.18         7.50 o                         
   5   6   6          2.59          4.58         4.55 o                         
  -6   7   6          5.43          3.93         2.90 o                         
  -5   7   6          0.19          0.23         3.69 o                         
  -4   7   6        140.21        128.78        11.89 o                         
  -3   7   6          2.62          9.59         4.68 o                         
  -2   7   6         10.41         10.44         3.80 o                         
  -1   7   6        301.35        287.55        10.29 o                         
   0   7   6         23.12         20.60         3.03 o                         
   1   7   6         16.52         16.76         8.39 o                         
   2   7   6        102.27         98.95        10.33 o                         
   3   7   6          0.15          7.48         4.47 o                         
   4   7   6          6.80          0.85         4.50 o                         
  -6   8   6          0.55          0.21         2.38 o                         
  -5   8   6         18.69         15.61         4.74 o                         
  -4   8   6          0.87          6.95         4.15 o                         
  -3   8   6          0.38          0.34         4.24 o                         
  -2   8   6          1.23          4.97         3.49 o                         
  -1   8   6          3.10          0.34         3.22 o                         
   0   8   6          2.92          4.02         4.02 o                         
   1   8   6         37.03         27.59         5.32 o                         
   2   8   6         28.67         19.18         6.51 o                         
   3   8   6          5.97          4.24         5.44 o                         
   4   8   6         10.96         13.19         5.01 o                         
  -5   9   6          0.47          4.63         3.42 o                         
  -4   9   6          4.58          0.80         4.13 o                         
  -3   9   6          0.03          4.29         5.48 o                         
  -2   9   6         13.09         13.41         4.62 o                         
  -1   9   6         19.32         17.41         4.02 o                         
   0   9   6          7.81          5.09         3.79 o                         
   1   9   6          6.29         -5.67         5.00 o                         
   2   9   6         12.47         19.50         4.99 o                         
   3   9   6          7.52          6.12         4.41 o                         
  -5  10   6          0.44          0.70         3.42 o                         
  -4  10   6          1.11         -2.94         3.08 o                         
  -3  10   6         13.74         18.98         4.99 o                         
  -2  10   6          0.17        264.06       233.60 o                         
  -1  10   6          1.08          0.58         3.72 o                         
   0  10   6          2.74          6.02         4.70 o                         
   1  10   6          7.06          4.76         3.37 o                         
   2  10   6          0.35         11.58         4.14 o                         
  -3  11   6          0.66         -0.24         3.38 o                         
  -2  11   6          1.58         -2.67         3.92 o                         
   0 -12   7          1.46          1.56         3.51 o                         
   1 -12   7          0.89          5.58         2.70 o                         
   2 -12   7          6.16          6.46         4.28 o                         
   3 -12   7          0.50          4.56         3.17 o                         
  -2 -11   7          0.07          1.91         2.84 o                         
  -1 -11   7          0.00          5.89         8.33 o                         
   0 -11   7          7.79          2.64         3.32 o                         
   1 -11   7          3.98          6.01         7.68 o                         
   2 -11   7          3.37          1.18         3.44 o                         
   3 -11   7          0.03          2.95         5.09 o                         
   4 -11   7          0.08          1.74         3.30 o                         
  -3 -10   7          4.04          1.30         3.17 o                         
  -2 -10   7          0.47          0.20         4.04 o                         
  -1 -10   7         12.99         11.13         4.67 o                         
   0 -10   7         24.28         33.63         5.43 o                         
   1 -10   7         20.94         13.70         5.27 o                         
   2 -10   7         68.36         74.16        12.45 o                         
   3 -10   7         25.55         32.05         4.58 o                         
   4 -10   7         24.03         34.77         8.17 o                         
   5 -10   7          4.85          2.77         2.96 o                         
  -4  -9   7          3.66          0.92         3.76 o                         
  -3  -9   7          0.00         -0.81         2.91 o                         
  -2  -9   7          3.46         15.22         5.40 o                         
  -1  -9   7         17.47         16.35         6.17 o                         
   0  -9   7         13.73         18.13         4.93 o                         
   1  -9   7        154.91        150.71        12.68 o                         
   2  -9   7         15.06         15.82         7.04 o                         
   3  -9   7          9.43         14.12         5.87 o                         
   4  -9   7          9.82          9.20         3.36 o                         
   5  -9   7         11.80          7.59         3.48 o                         
  -4  -8   7          0.17         -2.31         2.84 o                         
  -3  -8   7          2.63          4.91         2.92 o                         
  -2  -8   7         56.08         59.25         5.63 o                         
  -1  -8   7         43.01         44.37         6.05 o                         
   1  -8   7         64.86         61.00         5.22 o                         
   2  -8   7        110.43        125.78        14.37 o                         
   3  -8   7         87.40         95.85        10.34 o                         
   4  -8   7         19.16         19.73         4.99 o                         
   5  -8   7          1.11          0.01         3.20 o                         
   6  -8   7          0.18          0.87         1.84 o                         
  -5  -7   7          0.47          4.54         2.82 o                         
  -4  -7   7          3.61          6.87         3.78 o                         
  -3  -7   7         18.42          8.39         4.03 o                         
  -2  -7   7         10.07         11.42         2.45 o                         
  -1  -7   7         72.67         78.07         4.44 o                         
   0  -7   7        760.30        783.84        14.92 o                         
   1  -7   7        287.64        321.74        10.78 o                         
   2  -7   7          8.43          4.06         2.89 o                         
   3  -7   7         51.78         46.10         7.71 o                         
   4  -7   7         32.88         32.12         6.75 o                         
   5  -7   7          5.17          4.93         3.42 o                         
   6  -7   7          5.52          2.89         2.26 o                         
  -6  -6   7          3.04          0.15         2.92 o                         
  -5  -6   7          8.64          9.16         2.92 o                         
  -4  -6   7          8.98          0.76         4.78 o                         
  -3  -6   7         62.01         65.32         9.00 o                         
  -2  -6   7          8.57         12.44         2.89 o                         
  -1  -6   7         55.38         56.30         4.21 o                         
   0  -6   7        305.85        342.28         9.98 o                         
   1  -6   7        257.00        272.47        11.98 o                         
   2  -6   7         92.42         96.07         6.66 o                         
   3  -6   7        154.90        172.90         8.93 o                         
   4  -6   7          2.29          5.28         5.01 o                         
   5  -6   7         31.88         29.49         4.43 o                         
   6  -6   7          3.01          5.03         2.65 o                         
  -6  -5   7          0.04         -2.10         2.66 o                         
  -5  -5   7          2.26          1.48         2.95 o                         
  -4  -5   7         68.66         56.00         5.77 o                         
  -3  -5   7         99.10         98.49         5.05 o                         
  -2  -5   7        423.98        411.58        11.15 o                         
  -1  -5   7        275.40        293.32         8.00 o                         
   0  -5   7         75.11         76.74         5.17 o                         
   1  -5   7        569.45        607.40        13.83 o                         
   2  -5   7          1.95         -3.19         2.55 o                         
   3  -5   7         17.30         17.66         5.10 o                         
   4  -5   7          5.10         -4.32         4.37 o                         
   5  -5   7          8.67          3.18         3.35 o                         
   6  -5   7         40.33         47.47         3.69 o                         
   7  -5   7          9.25          3.66         2.07 o                         
  -6  -4   7          1.76         -1.72         1.82 o                         
  -5  -4   7         10.70         11.63         3.30 o                         
  -4  -4   7          3.12          8.86         2.87 o                         
  -3  -4   7          1.10          1.59         1.71 o                         
  -2  -4   7         18.99         29.31         3.13 o                         
  -1  -4   7        352.59        346.09         7.87 o                         
   0  -4   7          5.60          3.83         2.68 o                         
   1  -4   7        305.73        312.32         9.28 o                         
   2  -4   7        102.56        117.90         6.09 o                         
   3  -4   7         36.81         32.76         5.78 o                         
   4  -4   7          7.81         16.95         4.07 o                         
   5  -4   7         40.42         38.76         4.85 o                         
   6  -4   7          2.80          3.00         2.46 o                         
   7  -4   7          0.93          2.73         1.52 o                         
  -7  -3   7          0.00         -0.87         1.58 o                         
  -6  -3   7          3.03          0.51         2.26 o                         
  -5  -3   7          1.16          0.43         3.11 o                         
  -4  -3   7          1.44          2.15         2.44 o                         
  -3  -3   7        185.05        171.82         8.32 o                         
  -2  -3   7       2288.96       2491.80        56.25 o                         
  -1  -3   7        642.48        694.16        15.05 o                         
   0  -3   7        772.35        836.74        13.75 o                         
   1  -3   7         34.01         28.97         2.78 o                         
   2  -3   7          8.58          8.63         2.72 o                         
   3  -3   7         12.46         14.17         4.84 o                         
   4  -3   7         15.83         10.26         2.65 o                         
   5  -3   7        103.26         94.01         6.92 o                         
   6  -3   7         10.07         13.27         3.21 o                         
   7  -3   7          0.36          1.08         1.44 o                         
  -7  -2   7          0.61          4.39         2.32 o                         
  -6  -2   7         36.97         43.25         4.35 o                         
  -5  -2   7        182.37        184.81         9.65 o                         
  -4  -2   7        304.61        284.25         8.00 o                         
  -3  -2   7         54.41         54.90         4.96 o                         
  -2  -2   7          3.21          1.67         1.77 o                         
  -1  -2   7        879.86        927.59        15.60 o                         
   0  -2   7        128.66        115.56         5.00 o                         
   1  -2   7          7.08          3.72         1.99 o                         
   2  -2   7          3.95          1.90         2.51 o                         
   3  -2   7        250.52        262.83        10.32 o                         
   4  -2   7        154.75        151.00         6.28 o                         
   5  -2   7         54.05         55.93         5.63 o                         
   6  -2   7         27.83         29.78         3.64 o                         
   7  -2   7         12.18          6.80         2.30 o                         
  -7  -1   7          7.61          9.53         2.59 o                         
  -6  -1   7          0.70          3.08         2.42 o                         
  -5  -1   7         63.47         58.56         5.02 o                         
  -4  -1   7          9.26         10.86         2.25 o                         
  -3  -1   7        249.97        264.36         8.12 o                         
  -2  -1   7         18.44         23.42         2.39 o                         
  -1  -1   7        209.67        219.30         5.47 o                         
   0  -1   7        194.45        176.77         4.56 o                         
   1  -1   7        243.88        235.69         5.56 o                         
   2  -1   7        135.35        124.67         6.78 o                         
   3  -1   7        246.36        231.39        12.54 o                         
   4  -1   7        332.28        340.28         9.30 o                         
   5  -1   7          0.24          3.60         2.37 o                         
   6  -1   7          7.73         15.88         3.05 o                         
   7  -1   7          6.47          7.97         2.44 o                         
  -7   0   7          0.02         -1.60         1.98 o                         
  -6   0   7          7.61          5.01         2.56 o                         
  -5   0   7         10.54         11.72         4.19 o                         
  -4   0   7         92.33         90.20         5.15 o                         
  -3   0   7          8.65          7.23         2.82 o                         
  -2   0   7         96.05         93.98         4.05 o                         
  -1   0   7        412.92        383.38         7.25 o                         
   0   0   7         67.09         62.92         3.74 o                         
   1   0   7       2478.59       2520.32        40.52 o                         
   2   0   7        195.79        205.46         6.96 o                         
   3   0   7        122.77        140.68         8.18 o                         
   4   0   7        132.86        135.56         5.65 o                         
   5   0   7         12.85         17.31         2.99 o                         
   6   0   7         13.16         13.23         2.95 o                         
  -7   1   7          3.25          3.30         2.60 o                         
  -6   1   7          0.02          0.74         2.84 o                         
  -5   1   7         53.30         49.46         4.17 o                         
  -4   1   7         47.38         51.04         5.80 o                         
  -3   1   7         29.71         38.92         3.66 o                         
  -2   1   7         12.33          9.78         1.47 o                         
  -1   1   7        234.27        268.04         6.00 o                         
   0   1   7         11.21         13.93         2.14 o                         
   1   1   7         90.95        138.64         7.13 o                         
   2   1   7        195.75        202.51        10.15 o                         
   3   1   7         73.08         70.60         6.87 o                         
   4   1   7        212.16        212.07         7.10 o                         
   5   1   7          0.98          0.81         2.39 o                         
   6   1   7          5.15          8.03         2.42 o                         
  -7   2   7         11.27         12.55         3.00 o                         
  -6   2   7         43.48         38.13         4.37 o                         
  -5   2   7        242.25        232.39         9.42 o                         
  -4   2   7          9.32          8.18         3.23 o                         
  -3   2   7          0.57          1.33         3.96 o                         
  -2   2   7         33.62         35.47         3.03 o                         
  -1   2   7        134.08        127.26         6.31 o                         
   0   2   7         74.41         66.29         4.25 o                         
   1   2   7        974.61       1077.04        18.86 o                         
   2   2   7         56.78         58.86         5.67 o                         
   3   2   7         29.92         30.15         3.20 o                         
   4   2   7         72.23         76.89         5.32 o                         
   5   2   7          6.44         12.09         2.65 o                         
   6   2   7          0.08         -0.42         2.27 o                         
  -7   3   7          0.82          5.05         2.43 o                         
  -6   3   7         22.04         28.26         4.09 o                         
  -5   3   7         13.16         16.15         4.02 o                         
  -4   3   7         30.92         25.09         3.74 o                         
  -3   3   7          3.79          3.67         4.76 o                         
  -2   3   7        200.96        227.31         9.67 o                         
  -1   3   7       1162.87       1131.35        18.10 o                         
   0   3   7         85.46         89.91         5.54 o                         
   1   3   7       2033.82       1894.65        34.20 o                         
   2   3   7         25.63         18.86         4.06 o                         
   3   3   7         58.27         46.74         4.21 o                         
   4   3   7         33.13         35.08         4.12 o                         
   5   3   7          0.03         -0.70         2.92 o                         
   6   3   7          5.52          6.67         2.34 o                         
  -7   4   7          1.24          1.92         2.59 o                         
  -6   4   7         33.45         32.36         5.23 o                         
  -5   4   7         43.68         38.52         5.03 o                         
  -4   4   7        101.26        103.39         5.88 o                         
  -3   4   7          0.52          1.83         3.92 o                         
  -2   4   7        597.18        639.25        16.36 o                         
  -1   4   7        293.36        331.74        13.82 o                         
   0   4   7        480.41        510.55        17.90 o                         
   1   4   7         16.41         15.24         3.93 o                         
   2   4   7         69.68         68.01         5.01 o                         
   3   4   7          3.22         -2.10         2.72 o                         
   4   4   7         17.46         14.47         4.17 o                         
   5   4   7         35.14         37.94         4.85 o                         
  -7   5   7          1.71          0.64         2.85 o                         
  -6   5   7          1.32          5.36         3.24 o                         
  -5   5   7          4.99          5.32         2.86 o                         
  -4   5   7         51.93         48.02         4.52 o                         
  -3   5   7        139.14        148.80         6.71 o                         
  -2   5   7         75.09         83.06         8.74 o                         
  -1   5   7         69.45         71.10        11.03 o                         
   0   5   7          3.87          4.61         4.14 o                         
   1   5   7         22.59         18.72         3.25 o                         
   2   5   7        162.69        167.71         6.73 o                         
   3   5   7          0.79          8.09         4.01 o                         
   4   5   7         44.08         44.09         5.66 o                         
   5   5   7          2.71         -1.21         2.92 o                         
  -7   6   7          0.17         -5.12         3.16 o                         
  -6   6   7          1.18         -0.60         2.91 o                         
  -5   6   7          0.51         -1.32         3.13 o                         
  -4   6   7          0.94         -1.99         3.18 o                         
  -3   6   7         58.02         60.35         6.79 o                         
  -2   6   7          4.66          2.01         5.13 o                         
  -1   6   7          2.45          2.96         3.22 o                         
   0   6   7          0.38          2.70         3.23 o                         
   1   6   7         45.82         45.45         5.42 o                         
   2   6   7         63.44         66.75        10.35 o                         
   3   6   7          5.93          6.89         3.60 o                         
   4   6   7          0.92         -1.76         5.88 o                         
   5   6   7          0.19          0.27         3.29 o                         
  -6   7   7          4.59          6.29         3.32 o                         
  -5   7   7          8.75         12.71         4.90 o                         
  -4   7   7          8.83          9.10         4.90 o                         
  -3   7   7         86.57         84.30         9.58 o                         
  -2   7   7        321.54        294.08        11.51 o                         
  -1   7   7         86.77         78.89         6.34 o                         
   0   7   7         77.97         77.47         5.74 o                         
   1   7   7         42.08         41.72         4.93 o                         
   2   7   7         15.06         15.15         5.52 o                         
   3   7   7         43.60         54.59        11.25 o                         
   4   7   7          0.16         -4.85         4.74 o                         
  -6   8   7          0.88         -0.79         2.21 o                         
  -5   8   7         18.09         20.01         4.77 o                         
  -4   8   7         24.32         17.23         5.50 o                         
  -3   8   7         29.41         31.92         6.68 o                         
  -2   8   7         38.38         31.42         4.83 o                         
  -1   8   7         22.67         20.81         4.03 o                         
   0   8   7         82.12         67.20         7.00 o                         
   1   8   7         17.57         20.48         4.60 o                         
   2   8   7          1.95          8.17         4.49 o                         
   3   8   7          2.36          2.55         5.47 o                         
  -5   9   7          0.76          3.09         6.03 o                         
  -4   9   7         16.16         18.91         5.01 o                         
  -3   9   7          2.64          1.97         3.82 o                         
  -2   9   7         11.37          9.72         4.04 o                         
  -1   9   7          3.24          5.15         4.05 o                         
   1   9   7          8.03          4.38         3.37 o                         
   2   9   7          0.02         -0.25         3.51 o                         
   3   9   7          5.79          6.77         3.34 o                         
  -4  10   7          0.44          0.52         2.81 o                         
  -3  10   7          4.82          9.89         5.67 o                         
  -2  10   7          0.29         -3.63         4.84 o                         
  -1  10   7          0.27         -3.22         3.40 o                         
   0  10   7          1.52          0.95         5.90 o                         
   1  10   7          0.79         -7.25        12.24 o                         
  -3  11   7          0.69          0.43         3.02 o                         
  -2  11   7          0.27         -9.10         4.55 o                         
   0 -12   8          0.10          0.80         3.53 o                         
   1 -12   8          2.49          7.23         2.78 o                         
   2 -12   8          1.54          3.19         3.09 o                         
  -2 -11   8          0.97         -3.49         2.66 o                         
  -1 -11   8          1.19          0.53         3.48 o                         
   0 -11   8          8.18          8.11         2.94 o                         
   1 -11   8          0.55          2.45         3.45 o                         
   2 -11   8          4.20         -0.31         2.72 o                         
   3 -11   8          2.59          5.69         5.18 o                         
   4 -11   8          0.23          2.18         2.45 o                         
  -3 -10   8          9.32          8.35         3.03 o                         
  -2 -10   8          1.59          1.24         3.67 o                         
  -1 -10   8          0.57          0.23         4.67 o                         
   0 -10   8          0.48          0.59         4.35 o                         
   1 -10   8         31.45         45.35         6.59 o                         
   2 -10   8         27.51         30.06         6.33 o                         
   3 -10   8          3.22          4.92         3.97 o                         
   4 -10   8          2.52          8.42         5.58 o                         
   5 -10   8          0.87          1.80         2.44 o                         
  -4  -9   8          4.21         -2.36         4.14 o                         
  -3  -9   8          0.01          4.97         3.30 o                         
  -2  -9   8          0.61          6.53         4.97 o                         
  -1  -9   8          0.58          0.39         4.38 o                         
   0  -9   8          0.20         -0.38         4.50 o                         
   1  -9   8         10.82          8.87         4.81 o                         
   2  -9   8          0.42         -1.77         6.80 o                         
   3  -9   8         28.18         29.49         5.11 o                         
   4  -9   8          0.42          5.22         3.95 o                         
   5  -9   8          7.15          5.38         3.05 o                         
  -4  -8   8          0.04         -0.25         2.58 o                         
  -3  -8   8          3.34          3.49         3.09 o                         
  -2  -8   8         19.36         12.36         3.50 o                         
  -1  -8   8         12.13          4.12         3.96 o                         
   0  -8   8          8.80          7.83        10.56 o                         
   1  -8   8          0.71         -2.25         4.17 o                         
   2  -8   8         33.01         37.19         7.24 o                         
   3  -8   8          5.59          2.47         3.86 o                         
   4  -8   8          7.23          9.46         3.87 o                         
   5  -8   8         11.67         12.87         3.97 o                         
   6  -8   8          0.89          0.41         2.02 o                         
  -5  -7   8          0.13          0.55         2.52 o                         
  -4  -7   8          0.76          1.09         3.69 o                         
  -3  -7   8          0.53         -1.12         3.35 o                         
  -2  -7   8          3.54          3.68         3.50 o                         
  -1  -7   8         10.51          8.71         3.33 o                         
   0  -7   8          2.58          0.97         2.33 o                         
   1  -7   8         94.94         96.76         6.33 o                         
   2  -7   8        129.49        142.62         7.59 o                         
   3  -7   8         80.30         73.79         7.49 o                         
   4  -7   8          1.40         -5.35         6.25 o                         
   5  -7   8          1.98          0.16         3.13 o                         
   6  -7   8          3.75         -1.03         2.53 o                         
  -5  -6   8          0.56         -4.48         3.60 o                         
  -4  -6   8          2.06          3.12         2.45 o                         
  -3  -6   8         21.87         20.43         6.58 o                         
  -2  -6   8          6.99          8.32         2.58 o                         
  -1  -6   8         36.57         43.81         3.81 o                         
   0  -6   8        132.27        141.04         7.76 o                         
   1  -6   8         74.90         73.63         6.92 o                         
   2  -6   8         26.27         35.62         4.45 o                         
   3  -6   8          5.67          9.09         3.50 o                         
   4  -6   8         49.35         50.18         6.35 o                         
   5  -6   8          0.34          1.68         3.13 o                         
   6  -6   8         12.61          7.10         2.11 o                         
  -6  -5   8          0.19          0.58         2.04 o                         
  -5  -5   8          2.14          4.36         2.65 o                         
  -4  -5   8          2.62          5.48         2.97 o                         
  -3  -5   8         59.09         55.55         3.97 o                         
  -2  -5   8         64.44         43.87         4.49 o                         
  -1  -5   8         23.09         18.71         3.22 o                         
   0  -5   8        292.13        270.05        10.35 o                         
   1  -5   8        705.73        743.84        15.85 o                         
   2  -5   8        509.81        525.72        17.04 o                         
   3  -5   8         58.73         59.47         4.84 o                         
   4  -5   8          0.05          8.21         5.19 o                         
   5  -5   8          0.65          5.19         3.75 o                         
   6  -5   8          0.44          1.87         2.57 o                         
  -6  -4   8          3.96          3.44         1.80 o                         
  -5  -4   8          3.39          0.37         3.40 o                         
  -4  -4   8          2.70          8.61         3.11 o                         
  -3  -4   8        890.55        863.58        12.74 o                         
  -2  -4   8        880.15        909.00        15.77 o                         
  -1  -4   8        600.45        633.94        12.42 o                         
   0  -4   8          9.73         11.31         3.10 o                         
   1  -4   8        308.10        318.32        14.59 o                         
   2  -4   8         42.77         45.35         5.28 o                         
   3  -4   8         19.67         16.96         3.46 o                         
   4  -4   8         98.34         88.50         7.86 o                         
   5  -4   8         24.03         37.37         4.52 o                         
   6  -4   8          0.96          2.14         2.22 o                         
  -6  -3   8         22.59         29.59         3.34 o                         
  -5  -3   8         17.99         19.07         3.46 o                         
  -4  -3   8          0.76         -1.79         2.22 o                         
  -3  -3   8        134.48        143.46         7.89 o                         
  -2  -3   8        308.46        331.53        10.09 o                         
  -1  -3   8          2.42          1.78         2.49 o                         
   0  -3   8        584.39        578.88        10.04 o                         
   1  -3   8         52.47         59.53         3.81 o                         
   2  -3   8        339.71        336.62        10.10 o                         
   3  -3   8         78.25         81.88         8.41 o                         
   4  -3   8          4.06         -3.93         2.99 o                         
   5  -3   8          0.34          2.84         3.24 o                         
   6  -3   8          0.43         -1.95         2.37 o                         
   7  -3   8          3.66          4.21         3.06 o                         
  -7  -2   8          1.43          1.64         1.95 o                         
  -6  -2   8         34.05         35.20         4.19 o                         
  -5  -2   8          8.89          5.89         2.48 o                         
  -4  -2   8         93.21         99.99         5.46 o                         
  -3  -2   8        195.86        186.73         8.36 o                         
  -2  -2   8        892.73        985.35        18.75 o                         
  -1  -2   8        912.54        965.18        15.97 o                         
   0  -2   8        819.50        810.01        15.51 o                         
   1  -2   8        260.39        240.28         7.89 o                         
   2  -2   8         41.52         41.15         3.97 o                         
   3  -2   8          3.29          4.29         2.86 o                         
   4  -2   8          2.37         -1.37         2.12 o                         
   5  -2   8         13.97          9.63         4.04 o                         
   6  -2   8         14.01          9.61         2.68 o                         
   7  -2   8          1.36         -2.32         2.84 o                         
  -7  -1   8          4.69          7.80         2.37 o                         
  -6  -1   8         22.36         30.52         4.34 o                         
  -5  -1   8        236.61        256.14         9.77 o                         
  -4  -1   8        149.02        147.71         5.82 o                         
  -3  -1   8         37.43         40.96         3.67 o                         
  -2  -1   8         43.83         45.19         3.04 o                         
  -1  -1   8         64.47         59.27         4.22 o                         
   0  -1   8        196.85        211.02         6.87 o                         
   1  -1   8        846.00        841.81        15.69 o                         
   2  -1   8        346.19        355.59        11.70 o                         
   3  -1   8        231.76        223.48        13.05 o                         
   4  -1   8         28.00         31.16         3.50 o                         
   5  -1   8        158.42        157.59         7.79 o                         
   6  -1   8         47.03         56.40         4.40 o                         
  -7   0   8          0.47          2.96         2.10 o                         
  -6   0   8          1.85          5.47         2.55 o                         
  -5   0   8         16.19         19.99         4.26 o                         
  -4   0   8        250.67        264.45         7.53 o                         
  -3   0   8         79.84         91.87         5.86 o                         
  -2   0   8        680.67        702.77        11.36 o                         
  -1   0   8        426.47        407.62         9.35 o                         
   0   0   8         97.40         86.91         4.58 o                         
   1   0   8        603.00        601.07        14.15 o                         
   2   0   8        222.46        252.57         9.92 o                         
   3   0   8        586.60        536.10        20.53 o                         
   4   0   8        165.52        167.74         6.43 o                         
   5   0   8         46.91         39.66         3.89 o                         
   6   0   8         13.45         12.92         2.67 o                         
  -7   1   8         12.32         12.33         2.33 o                         
  -6   1   8          2.45          2.75         2.71 o                         
  -5   1   8          2.84          2.04         2.71 o                         
  -4   1   8        192.18        195.64         6.57 o                         
  -3   1   8         25.20         25.39         4.38 o                         
  -2   1   8        202.80        217.82         6.74 o                         
  -1   1   8        447.97        438.08        10.40 o                         
   0   1   8        808.38        826.01        16.33 o                         
   1   1   8          6.61         14.47         3.45 o                         
   2   1   8         90.74         79.78         6.31 o                         
   3   1   8        127.02        131.69         6.15 o                         
   4   1   8         48.14         47.22         4.25 o                         
   5   1   8         32.47         35.57         3.77 o                         
   6   1   8          3.78          8.65         1.85 o                         
  -7   2   8          0.23         -3.69         2.99 o                         
  -6   2   8         13.37         10.93         3.30 o                         
  -5   2   8         32.37         35.18         5.04 o                         
  -4   2   8        204.44        213.26         7.89 o                         
  -3   2   8         38.51         29.62         4.48 o                         
  -2   2   8         11.98         17.19         3.04 o                         
  -1   2   8        137.04        146.33         7.10 o                         
   0   2   8        866.09        915.96        22.33 o                         
   1   2   8          0.65         -1.75         4.21 o                         
   2   2   8         57.04         57.99         5.78 o                         
   3   2   8        139.96        152.71         6.86 o                         
   4   2   8         15.44         12.05         2.97 o                         
   5   2   8         28.77         34.10         3.59 o                         
   6   2   8          0.29          1.58         2.12 o                         
  -7   3   8         16.29         19.09         3.40 o                         
  -6   3   8          1.77          6.20         3.27 o                         
  -5   3   8         19.12         18.43         3.90 o                         
  -4   3   8         18.71         21.53         3.50 o                         
  -3   3   8         14.90         24.78         5.47 o                         
  -2   3   8        189.27        202.27         9.59 o                         
  -1   3   8        142.80        151.85         7.38 o                         
   0   3   8        106.36        104.56         8.65 o                         
   1   3   8        299.30        302.95        14.90 o                         
   2   3   8         78.18         86.83         9.39 o                         
   3   3   8         46.07         41.63         4.37 o                         
   4   3   8         22.12         15.10         3.52 o                         
   5   3   8          3.05         11.19         3.72 o                         
   6   3   8          0.03          1.63         2.27 o                         
  -7   4   8          0.49         -2.01         1.92 o                         
  -6   4   8          3.63          1.52         3.08 o                         
  -5   4   8        111.86        110.71         7.67 o                         
  -4   4   8         19.69         24.75         3.46 o                         
  -3   4   8          3.76          2.72         2.61 o                         
  -2   4   8         56.31         48.07         5.23 o                         
  -1   4   8         30.43         30.03         5.32 o                         
   0   4   8        125.23        112.08         9.37 o                         
   1   4   8         19.41         23.50         5.66 o                         
   2   4   8        128.94        128.89         7.83 o                         
   3   4   8         37.40         28.01         4.15 o                         
   4   4   8          9.78         10.07         4.34 o                         
   5   4   8          2.44          5.54         2.96 o                         
  -7   5   8          0.55          3.13         2.11 o                         
  -6   5   8          3.95          4.16         5.45 o                         
  -5   5   8         12.41          2.01         4.27 o                         
  -4   5   8          2.24          7.36         3.93 o                         
  -3   5   8          1.16         -3.36         2.58 o                         
  -2   5   8          3.10         -2.71         2.05 o                         
  -1   5   8        215.20        222.69        12.89 o                         
   0   5   8         72.23         78.83         6.10 o                         
   1   5   8        419.55        421.62        17.00 o                         
   2   5   8         15.66         18.78         3.42 o                         
   3   5   8         56.52         73.23         7.02 o                         
   4   5   8          0.35          1.04         3.04 o                         
   5   5   8          1.80          6.24         3.70 o                         
  -6   6   8          0.65          2.13         3.42 o                         
  -5   6   8          3.31          4.37         4.37 o                         
  -4   6   8         48.12         38.30         7.14 o                         
  -3   6   8          0.01         -2.44         2.72 o                         
  -2   6   8         81.68         93.82         6.30 o                         
  -1   6   8         15.45         15.61         3.19 o                         
   0   6   8         70.48         72.03         5.03 o                         
   1   6   8         18.38         12.09         3.73 o                         
   2   6   8          2.87          6.17         4.81 o                         
   3   6   8          0.33          6.27         5.16 o                         
   4   6   8          4.76         10.64         5.95 o                         
  -6   7   8          0.43         -4.85         3.15 o                         
  -5   7   8          1.38          3.36         4.77 o                         
  -4   7   8         22.62         26.50         6.15 o                         
  -3   7   8          1.37          1.14         4.15 o                         
  -2   7   8         35.98         15.66         5.29 o                         
  -1   7   8         53.18         59.07         5.94 o                         
   0   7   8         89.18         92.45        12.18 o                         
   1   7   8          3.64         -4.99         4.07 o                         
   2   7   8          0.37          1.22         4.51 o                         
   3   7   8          0.00          6.67         4.11 o                         
   4   7   8          1.66         -2.95         4.19 o                         
  -6   8   8          0.06         -0.56         2.95 o                         
  -5   8   8          4.44          1.92         3.34 o                         
  -4   8   8          0.21          5.49         4.08 o                         
  -3   8   8         18.95         20.79         5.63 o                         
  -2   8   8          4.34          2.11         5.38 o                         
  -1   8   8         42.24         50.89         5.54 o                         
   0   8   8          0.07          4.60         4.09 o                         
   1   8   8         12.80         14.14         5.09 o                         
   2   8   8          0.55         -2.63         3.99 o                         
   3   8   8          1.89          1.39         4.64 o                         
  -5   9   8          0.00          0.99         2.60 o                         
  -4   9   8          6.32          8.93         4.08 o                         
  -3   9   8          3.28          4.42         4.35 o                         
  -2   9   8         26.17         29.12         4.79 o                         
  -1   9   8          2.85          2.27         3.75 o                         
   0   9   8          0.21         -5.33         7.22 o                         
   1   9   8          8.02          7.24         6.35 o                         
   2   9   8          2.02          8.97         3.44 o                         
  -4  10   8          1.99          5.49         2.95 o                         
  -3  10   8          0.96          0.33         3.31 o                         
  -2  10   8          0.94          3.70         4.54 o                         
  -1  10   8          0.01          5.99         7.41 o                         
   0  10   8          0.01        348.21       248.86 o                         
   1  10   8          1.68          2.28         4.26 o                         
   0 -12   9         42.33         33.12         5.42 o                         
   1 -12   9         10.57          5.41         3.29 o                         
  -2 -11   9          9.42          4.88         2.27 o                         
  -1 -11   9         23.35         24.39         4.16 o                         
   0 -11   9          2.48          5.70         3.52 o                         
   1 -11   9          4.51         14.02         4.43 o                         
   2 -11   9          5.53          8.59         2.95 o                         
   3 -11   9          2.27          0.17         2.34 o                         
  -3 -10   9          1.95         -0.26         3.57 o                         
  -2 -10   9          3.49         -0.38         3.16 o                         
  -1 -10   9          4.92          5.28         4.68 o                         
   0 -10   9          0.11          0.88         4.26 o                         
   1 -10   9          8.40          9.60         3.59 o                         
   2 -10   9          1.20          4.61         4.07 o                         
   3 -10   9          1.13         -1.39         3.94 o                         
   4 -10   9          1.96         -4.24         2.58 o                         
  -4  -9   9          4.40         -3.97         3.91 o                         
  -3  -9   9         24.10         16.06         3.55 o                         
  -2  -9   9         46.72         43.26         8.80 o                         
  -1  -9   9          9.06          0.57         4.62 o                         
   0  -9   9          7.80          2.32         4.63 o                         
   1  -9   9         27.20         18.42         4.85 o                         
   2  -9   9         33.23         38.41         7.12 o                         
   3  -9   9          4.80          4.45         4.79 o                         
   4  -9   9          0.05          0.06         3.51 o                         
   5  -9   9          1.14          1.52         3.56 o                         
  -4  -8   9          6.76         15.58         4.59 o                         
  -3  -8   9         37.17         46.98         6.34 o                         
  -2  -8   9          5.83          6.39         4.64 o                         
  -1  -8   9         12.08          9.23         5.12 o                         
   0  -8   9          1.29          3.14         4.95 o                         
   1  -8   9          4.05          3.21         4.25 o                         
   2  -8   9          1.96          9.55         3.95 o                         
   3  -8   9         12.57          6.63         4.19 o                         
   4  -8   9         42.41         46.49         6.03 o                         
   5  -8   9          1.62         -1.84         2.39 o                         
  -5  -7   9         22.28         15.07         3.29 o                         
  -4  -7   9          6.17         12.04         3.42 o                         
  -3  -7   9          0.01          1.68         3.80 o                         
  -2  -7   9          0.15         -4.75         3.05 o                         
  -1  -7   9          0.73          3.28         2.21 o                         
   0  -7   9        156.41        148.64         6.67 o                         
   1  -7   9          0.19         -0.68         3.03 o                         
   2  -7   9         35.38         46.70         4.75 o                         
   3  -7   9        207.90        190.94        11.48 o                         
   4  -7   9         58.74         58.63         6.26 o                         
   5  -7   9         36.58         39.55         5.04 o                         
   6  -7   9          0.89          1.45         1.99 o                         
  -5  -6   9          8.01         12.46         2.97 o                         
  -4  -6   9         10.27          3.33         3.40 o                         
  -3  -6   9         47.55         51.58         6.18 o                         
  -2  -6   9         46.74         46.13         4.01 o                         
  -1  -6   9         13.91         12.52         2.42 o                         
   0  -6   9        191.87        216.80         7.34 o                         
   1  -6   9        352.72        378.24        11.54 o                         
   2  -6   9        205.50        209.04         8.13 o                         
   3  -6   9         68.17         70.85         6.27 o                         
   4  -6   9          7.39          4.42         3.81 o                         
   5  -6   9         28.47         26.00         3.87 o                         
   6  -6   9          3.64          2.30         3.19 o                         
  -6  -5   9          0.40          2.20         1.34 o                         
  -5  -5   9         12.03         10.98         3.11 o                         
  -4  -5   9         13.81         10.65         3.15 o                         
  -3  -5   9          9.63          8.85         2.49 o                         
  -2  -5   9          5.12          2.11         1.72 o                         
  -1  -5   9          3.33          1.16         2.67 o                         
   0  -5   9         94.13         92.92         5.52 o                         
   1  -5   9        214.54        199.35        11.12 o                         
   2  -5   9          5.23          5.15         3.38 o                         
   3  -5   9        193.21        185.57         7.56 o                         
   4  -5   9          7.82          3.84         3.98 o                         
   5  -5   9         10.72         11.51         3.92 o                         
   6  -5   9          0.01          4.01         2.23 o                         
  -6  -4   9          3.98          1.99         1.90 o                         
  -5  -4   9          0.30          0.55         2.61 o                         
  -4  -4   9          1.54          5.32         2.83 o                         
  -3  -4   9         21.91         17.83         2.31 o                         
  -2  -4   9         10.62         12.02         2.86 o                         
  -1  -4   9        129.77        132.59         5.75 o                         
   0  -4   9        224.56        242.06         7.84 o                         
   1  -4   9        181.98        201.50         8.29 o                         
   2  -4   9         90.01         85.45         7.13 o                         
   3  -4   9          7.95         10.24         3.73 o                         
   4  -4   9        134.82        157.78         8.75 o                         
   5  -4   9          1.51          2.22         2.87 o                         
   6  -4   9          0.19          0.37         2.19 o                         
  -6  -3   9          0.45          2.51         2.36 o                         
  -5  -3   9          1.76         -0.96         2.54 o                         
  -4  -3   9         19.67         17.03         3.63 o                         
  -3  -3   9          4.91          4.67         2.23 o                         
  -2  -3   9        367.34        334.44        10.55 o                         
  -1  -3   9         21.19         15.30         2.95 o                         
   0  -3   9        472.82        454.78        13.36 o                         
   1  -3   9        200.09        191.45         7.62 o                         
   2  -3   9         17.71         21.22         4.58 o                         
   3  -3   9         40.77         34.58         3.18 o                         
   4  -3   9         66.67         60.92         4.36 o                         
   5  -3   9          0.18         -4.27         3.05 o                         
   6  -3   9          0.83          0.03         2.62 o                         
  -7  -2   9          4.98          2.72         1.49 o                         
  -6  -2   9          1.19          3.57         2.59 o                         
  -5  -2   9         14.88         13.97         3.85 o                         
  -4  -2   9        153.57        150.04         6.59 o                         
  -3  -2   9        136.35        139.21         9.02 o                         
  -2  -2   9        337.59        330.58         8.85 o                         
  -1  -2   9       2035.18       2034.90        29.75 o                         
   0  -2   9        590.31        665.98        20.70 o                         
   1  -2   9          9.36          8.56         2.84 o                         
   2  -2   9        142.11        135.55         7.95 o                         
   3  -2   9        114.98        113.02         5.34 o                         
   4  -2   9         47.13         47.76         3.99 o                         
   5  -2   9         46.16         50.72         4.79 o                         
   6  -2   9          1.92          3.83         1.97 o                         
  -7  -1   9          2.96          0.69         1.90 o                         
  -6  -1   9          6.21          3.16         2.67 o                         
  -5  -1   9          2.17          3.39         3.22 o                         
  -4  -1   9        246.39        262.51         8.38 o                         
  -3  -1   9         44.36         44.51         4.50 o                         
  -2  -1   9         38.85         28.75         3.52 o                         
  -1  -1   9         88.73         87.24         4.46 o                         
   0  -1   9         28.76         26.09         3.42 o                         
   1  -1   9        500.55        553.48        15.21 o                         
   2  -1   9        543.22        510.43        14.83 o                         
   3  -1   9          3.67          3.92         2.07 o                         
   4  -1   9         10.01         10.62         3.66 o                         
   5  -1   9         34.04         42.76         4.47 o                         
   6  -1   9         11.69         10.80         2.61 o                         
  -7   0   9          0.06         -0.43         1.66 o                         
  -6   0   9          0.02          2.44         2.53 o                         
  -5   0   9          5.66         -1.57         4.48 o                         
  -4   0   9        270.81        297.49         8.72 o                         
  -3   0   9        200.33        192.29         8.29 o                         
  -2   0   9        187.19        213.58         6.78 o                         
  -1   0   9          0.61          0.11         1.64 o                         
   0   0   9        240.29        245.89        10.29 o                         
   1   0   9         14.51          6.44         3.21 o                         
   2   0   9         46.20         44.24         4.93 o                         
   3   0   9         15.93         17.55         2.94 o                         
   4   0   9          7.80          9.70         3.15 o                         
   5   0   9         42.33         56.26         4.48 o                         
   6   0   9         27.53         29.20         2.76 o                         
  -7   1   9          7.32          7.06         2.23 o                         
  -6   1   9          1.43          1.15         2.88 o                         
  -5   1   9        113.91        121.33         7.09 o                         
  -4   1   9         53.22         54.42         3.81 o                         
  -3   1   9          8.85         12.89         3.73 o                         
  -2   1   9         52.07         51.24         3.84 o                         
  -1   1   9        322.76        314.78        13.18 o                         
   0   1   9         26.88         14.45         3.67 o                         
   1   1   9        188.87        184.05         8.87 o                         
   2   1   9        628.53        654.45        29.70 o                         
   3   1   9         46.66         42.66         4.41 o                         
   4   1   9        225.27        231.28         9.46 o                         
   5   1   9          2.07          1.59         2.41 o                         
   6   1   9          0.46         -0.98         1.69 o                         
  -7   2   9          0.02         -2.33         1.87 o                         
  -6   2   9          0.11          3.19         2.31 o                         
  -5   2   9         13.70         11.80         3.05 o                         
  -4   2   9         26.68         30.29         4.13 o                         
  -3   2   9        192.81        195.60        12.83 o                         
  -2   2   9         28.49         27.79         3.63 o                         
  -1   2   9        222.69        227.73         9.30 o                         
   0   2   9         53.18         62.49         7.06 o                         
   1   2   9        362.70        358.06        16.12 o                         
   2   2   9         63.33         65.56         8.03 o                         
   3   2   9          6.62          4.48         2.83 o                         
   4   2   9         35.12         26.74         3.88 o                         
   5   2   9         12.05         13.76         3.23 o                         
   6   2   9          4.33          6.83         2.68 o                         
  -7   3   9          1.69          0.38         2.16 o                         
  -6   3   9         16.45         17.76         4.16 o                         
  -5   3   9         51.01         50.51         6.52 o                         
  -4   3   9          2.71          9.23         3.70 o                         
  -3   3   9         13.61         20.79         4.50 o                         
  -2   3   9         23.64         37.93         4.89 o                         
  -1   3   9        577.22        656.20        20.45 o                         
   0   3   9        215.67        211.31        12.49 o                         
   1   3   9         16.74         18.64         5.31 o                         
   2   3   9        311.78        338.65        10.82 o                         
   3   3   9          0.68         -2.68         3.09 o                         
   4   3   9         42.57         45.33         4.85 o                         
   5   3   9          0.00          2.71         2.99 o                         
  -7   4   9          6.29          1.02         2.40 o                         
  -6   4   9         10.99         15.75         5.20 o                         
  -5   4   9         12.35          9.26         7.23 o                         
  -4   4   9         82.22         76.57         5.79 o                         
  -3   4   9          3.96          4.49         3.08 o                         
  -2   4   9          2.18         -4.23         4.11 o                         
  -1   4   9          1.29         -2.38         3.55 o                         
   0   4   9         71.80         80.20         8.67 o                         
   1   4   9         84.43         83.32         6.43 o                         
   2   4   9         77.42         74.29         5.62 o                         
   3   4   9          4.96          4.73         3.15 o                         
   4   4   9         19.13         12.49         4.18 o                         
   5   4   9          0.45          1.24         2.30 o                         
  -7   5   9          0.75          2.18         2.63 o                         
  -6   5   9          2.77          0.30         3.79 o                         
  -5   5   9         20.14         17.93         4.33 o                         
  -4   5   9         12.84         17.84         4.49 o                         
  -3   5   9         23.83         29.97         3.85 o                         
  -2   5   9         57.70         52.67         4.27 o                         
  -1   5   9        218.02        211.20        12.33 o                         
   0   5   9        239.17        233.59         9.09 o                         
   1   5   9        687.12        688.81        14.33 o                         
   2   5   9          2.23          5.92         4.08 o                         
   3   5   9          2.70          3.34         2.68 o                         
   4   5   9         16.03         11.28         3.32 o                         
   5   5   9          0.54          5.18         3.49 o                         
  -6   6   9          2.64          3.57         3.36 o                         
  -5   6   9         10.97         12.01         3.63 o                         
  -4   6   9         31.73         26.21         5.00 o                         
  -3   6   9         17.50         16.13         3.67 o                         
  -2   6   9         87.35         90.35         6.84 o                         
  -1   6   9          0.51         -6.10         3.05 o                         
   0   6   9         65.10         75.66         5.15 o                         
   1   6   9        150.72        114.55        19.57 o                         
   2   6   9         10.76          8.42         4.29 o                         
   3   6   9         15.10         10.53         3.49 o                         
   4   6   9          5.38          3.49         4.54 o                         
  -6   7   9          0.34          1.99         3.88 o                         
  -5   7   9          0.05         -0.02         3.75 o                         
  -4   7   9          4.12          4.38         3.66 o                         
  -3   7   9          6.48          4.91         4.54 o                         
  -2   7   9          7.83          2.03         4.06 o                         
  -1   7   9         17.55         19.95         4.23 o                         
   0   7   9          4.56          4.12         5.05 o                         
   1   7   9         51.64         62.61         8.09 o                         
   2   7   9          0.55         -0.15         4.04 o                         
   3   7   9          0.83          4.74         3.59 o                         
   4   7   9          0.15         -1.94         3.27 o                         
  -5   8   9          1.31          4.05         3.66 o                         
  -4   8   9          0.19          3.93         3.82 o                         
  -3   8   9         12.67          9.98         4.94 o                         
  -2   8   9         19.66         19.53         4.57 o                         
  -1   8   9          0.15         -0.20         3.66 o                         
   0   8   9          0.32         -2.28         4.11 o                         
   1   8   9         18.84          9.54         5.27 o                         
   2   8   9          1.69         -0.67        14.30 o                         
   3   8   9          3.53         -0.07         3.68 o                         
  -5   9   9          0.15         -2.41         2.28 o                         
  -4   9   9          2.29          5.34         7.41 o                         
  -3   9   9          2.72          1.61         3.56 o                         
  -2   9   9         15.78         14.64         4.08 o                         
  -1   9   9         10.57          8.36         4.65 o                         
   0   9   9          8.54        271.97       196.17 o                         
   1   9   9          0.75         -6.45         5.36 o                         
  -4  10   9          5.76          3.94         3.37 o                         
  -3  10   9          5.43          6.36         5.33 o                         
  -2  10   9          5.68          6.43         4.58 o                         
  -1  10   9          2.37         -3.41         3.99 o                         
   0  10   9          0.25          4.13         4.10 o                         
  -1 -11  10         12.20         12.37         3.51 o                         
   0 -11  10         15.48         13.26         3.81 o                         
   1 -11  10         31.98         36.62         5.54 o                         
   2 -11  10         16.43         15.54         4.11 o                         
   3 -11  10         10.09         12.33         4.98 o                         
  -3 -10  10         13.58         14.34         4.19 o                         
  -2 -10  10         34.60         28.89         5.39 o                         
  -1 -10  10         15.34         13.73         6.62 o                         
   0 -10  10         50.64         54.72         5.94 o                         
   1 -10  10         26.83         29.79         4.63 o                         
   2 -10  10          3.72          2.05         3.72 o                         
   3 -10  10          1.83          0.80         3.49 o                         
   4 -10  10          0.34         -0.05         2.03 o                         
  -3  -9  10          8.55          4.75         2.64 o                         
  -2  -9  10          1.45          6.14         5.02 o                         
  -1  -9  10          0.72         -2.68         8.27 o                         
   0  -9  10          5.98          3.25         4.23 o                         
   1  -9  10         37.84         30.37         5.19 o                         
   2  -9  10          7.07          4.31         4.69 o                         
   3  -9  10          0.19         -3.58         4.01 o                         
   4  -9  10          2.98          4.71         3.42 o                         
   5  -9  10          8.86          8.79         3.84 o                         
  -4  -8  10          0.09         -0.25         2.50 o                         
  -3  -8  10         31.21         32.40         4.24 o                         
  -2  -8  10         97.52        104.58        11.29 o                         
  -1  -8  10         55.44         53.56        10.47 o                         
   0  -8  10         38.88         39.37         7.59 o                         
   1  -8  10         36.63         36.90         5.69 o                         
   2  -8  10        101.67        108.79         8.71 o                         
   3  -8  10         22.02         24.06         5.81 o                         
   4  -8  10          0.06         -1.82         3.11 o                         
   5  -8  10          3.22          4.23         2.44 o                         
  -5  -7  10          8.13          6.94         2.41 o                         
  -4  -7  10         17.67         13.54         4.18 o                         
  -3  -7  10          7.60          1.94         4.03 o                         
  -2  -7  10          2.09          2.39         3.40 o                         
  -1  -7  10          0.03         -0.25         3.47 o                         
   0  -7  10        152.30        144.99         6.61 o                         
   1  -7  10         59.10         56.88         5.31 o                         
   2  -7  10         29.82         29.41         5.22 o                         
   3  -7  10         11.70         11.06         5.44 o                         
   4  -7  10          1.85         -4.40         4.24 o                         
   5  -7  10         32.08         34.97         3.66 o                         
   6  -7  10         32.88         18.77         4.10 o                         
  -5  -6  10         33.25         32.81         5.01 o                         
  -4  -6  10         16.72         16.55         3.33 o                         
  -3  -6  10         79.32         88.14         7.74 o                         
  -2  -6  10         43.78         33.62         3.50 o                         
  -1  -6  10          1.31         -1.07         3.11 o                         
   0  -6  10         67.25         71.49         4.53 o                         
   1  -6  10         17.82         20.81         2.97 o                         
   2  -6  10         98.11        108.31         6.17 o                         
   3  -6  10        159.47        149.67         8.65 o                         
   4  -6  10        123.07        140.30        10.69 o                         
   5  -6  10          1.81         -1.78         3.02 o                         
   6  -6  10          1.43         -3.39         1.70 o                         
  -6  -5  10         17.10         13.26         4.51 o                         
  -5  -5  10          6.14          4.35         2.74 o                         
  -4  -5  10          0.21          0.44         2.80 o                         
  -3  -5  10          0.01         -1.53         2.79 o                         
  -2  -5  10         16.11         15.14         3.19 o                         
  -1  -5  10         25.16         24.36         2.72 o                         
   0  -5  10        117.85        119.90         7.40 o                         
   1  -5  10        167.19        161.34         7.63 o                         
   2  -5  10          1.14          0.52         2.05 o                         
   3  -5  10          5.46          3.58         2.52 o                         
   4  -5  10          1.24         -2.93         2.98 o                         
   5  -5  10         15.37         21.05         4.51 o                         
   6  -5  10          5.18          4.62         2.33 o                         
  -6  -4  10          0.52          0.60         1.80 o                         
  -5  -4  10          0.61          2.01         3.98 o                         
  -4  -4  10         41.22         31.21         4.00 o                         
  -3  -4  10        362.41        359.86         9.28 o                         
  -2  -4  10          4.35          6.41         3.64 o                         
  -1  -4  10         58.92         67.28         5.00 o                         
   0  -4  10        153.90        179.35         8.80 o                         
   1  -4  10        193.92        203.04        10.38 o                         
   2  -4  10        221.39        218.56         7.36 o                         
   3  -4  10        163.68        167.75         7.15 o                         
   4  -4  10         80.32         77.25         5.60 o                         
   5  -4  10         11.59         13.47         3.62 o                         
   6  -4  10          3.36          5.24         2.36 o                         
  -6  -3  10         14.66         13.51         2.76 o                         
  -5  -3  10          0.07          1.72         3.74 o                         
  -4  -3  10         87.95         88.64         7.32 o                         
  -3  -3  10        142.73        133.39         6.03 o                         
  -2  -3  10         22.03         20.18         4.34 o                         
  -1  -3  10         60.41         51.25         4.91 o                         
   0  -3  10         71.66         61.28         5.08 o                         
   1  -3  10        321.09        313.28        13.71 o                         
   2  -3  10        104.98        110.27         6.67 o                         
   3  -3  10        334.46        319.20         9.93 o                         
   4  -3  10         24.12         27.56         3.67 o                         
   5  -3  10          1.61         -0.02         2.71 o                         
   6  -3  10          6.95          6.46         2.26 o                         
  -6  -2  10          0.06         -0.02         2.27 o                         
  -5  -2  10          2.37          0.50         3.12 o                         
  -4  -2  10        138.75        149.61         6.55 o                         
  -3  -2  10          8.23          7.25         2.22 o                         
  -2  -2  10         38.96         33.65         4.17 o                         
  -1  -2  10       1004.18       1103.99        21.89 o                         
   0  -2  10        157.67        166.62         7.27 o                         
   1  -2  10        767.88        796.72        24.02 o                         
   2  -2  10          6.99          9.42         3.62 o                         
   3  -2  10          7.31         12.98         3.52 o                         
   4  -2  10        229.50        228.40         8.44 o                         
   5  -2  10          0.64          2.37         2.29 o                         
   6  -2  10          1.48          1.29         1.75 o                         
  -7  -1  10          2.41          3.52         1.70 o                         
  -6  -1  10          0.01         -1.77         2.80 o                         
  -5  -1  10         36.03         36.80         4.33 o                         
  -4  -1  10          9.23          8.92         2.47 o                         
  -3  -1  10         18.69         25.09         3.07 o                         
  -2  -1  10        206.03        217.20         8.21 o                         
  -1  -1  10         52.83         52.01         3.79 o                         
   0  -1  10       1055.54        962.36        19.32 o                         
   1  -1  10         37.25         34.12         3.91 o                         
   2  -1  10         32.48         22.26         4.18 o                         
   3  -1  10          3.94          3.44         2.27 o                         
   4  -1  10        158.09        146.00         7.31 o                         
   5  -1  10          3.50          0.45         2.48 o                         
   6  -1  10          4.48          4.11         1.90 o                         
  -7   0  10          0.01         -0.89         1.66 o                         
  -6   0  10          0.12         -2.11         2.41 o                         
  -5   0  10          0.29         -2.34         2.64 o                         
  -4   0  10         40.02         43.61         3.67 o                         
  -3   0  10        414.59        427.37        15.48 o                         
  -2   0  10         31.65         36.62         3.99 o                         
  -1   0  10        213.50        216.58         8.98 o                         
   0   0  10        113.60        121.47        11.52 o                         
   1   0  10        394.14        412.23        13.47 o                         
   2   0  10          4.85         11.40         4.66 o                         
   3   0  10         89.07         89.47         5.47 o                         
   4   0  10         50.13         41.77         4.58 o                         
   5   0  10          0.00         -0.86         2.52 o                         
   6   0  10          5.02          6.27         1.77 o                         
  -7   1  10          1.58          1.46         1.58 o                         
  -6   1  10          0.14         -1.61         2.31 o                         
  -5   1  10         14.74         13.18         3.34 o                         
  -4   1  10        116.85         91.44         6.37 o                         
  -3   1  10         15.83         16.45         5.43 o                         
  -2   1  10         66.86         61.04         4.98 o                         
  -1   1  10        238.58        258.10        12.91 o                         
   0   1  10          2.03          0.03         3.78 o                         
   1   1  10         12.60          9.48         3.39 o                         
   2   1  10          4.44          2.17         2.78 o                         
   3   1  10         21.28         13.73         3.17 o                         
   4   1  10          0.16         -0.02         2.67 o                         
   5   1  10         11.86         10.63         2.83 o                         
   6   1  10         40.35         46.21         4.07 o                         
  -7   2  10          0.09          0.64         4.62 o                         
  -6   2  10          0.14          5.12         2.78 o                         
  -5   2  10          0.08         -0.86         2.75 o                         
  -4   2  10        243.05        248.07         8.77 o                         
  -3   2  10         85.94         71.97         6.81 o                         
  -2   2  10        390.65        390.93        13.98 o                         
  -1   2  10         11.16         16.49         3.58 o                         
   0   2  10        132.60        124.89         9.87 o                         
   1   2  10         68.23         60.29         7.73 o                         
   2   2  10          0.04         -6.06         3.03 o                         
   3   2  10        153.98        153.40         8.70 o                         
   4   2  10          0.04          1.31         2.86 o                         
   5   2  10         29.16         33.08         3.99 o                         
   6   2  10          3.57          3.75         3.03 o                         
  -7   3  10          7.18          8.70         4.31 o                         
  -6   3  10          8.74          8.53         7.24 o                         
  -5   3  10         78.25         67.15         8.71 o                         
  -4   3  10          5.22          7.27         4.09 o                         
  -3   3  10         18.31         11.43         3.57 o                         
  -2   3  10         91.24         88.00         7.25 o                         
  -1   3  10         17.16         16.22         4.89 o                         
   0   3  10          3.48          1.09         4.66 o                         
   1   3  10        224.99        202.64         9.32 o                         
   2   3  10         73.00         81.06         5.77 o                         
   3   3  10         28.31         25.27         4.85 o                         
   4   3  10         79.35         77.31         5.48 o                         
   5   3  10          1.34          1.08         3.44 o                         
  -7   4  10          0.21         -1.97         1.96 o                         
  -6   4  10          4.77          4.16         3.86 o                         
  -5   4  10          1.45          2.88         5.93 o                         
  -4   4  10         14.19          3.23         4.12 o                         
  -3   4  10          1.27         -3.50         3.65 o                         
  -2   4  10         15.37         19.34         2.96 o                         
  -1   4  10          2.44          3.60         3.26 o                         
   0   4  10         61.07         67.02         5.13 o                         
   1   4  10          1.12         -2.18         3.13 o                         
   2   4  10         22.26         18.11         4.42 o                         
   3   4  10         81.20         96.07         6.90 o                         
   4   4  10          0.59         -5.92         2.96 o                         
   5   4  10          1.22          4.48         2.01 o                         
  -6   5  10         10.14          4.68         3.40 o                         
  -5   5  10          4.51          2.57         8.30 o                         
  -4   5  10         25.20         29.97         4.16 o                         
  -3   5  10         58.29         52.51         5.52 o                         
  -2   5  10         10.82         15.63         3.52 o                         
  -1   5  10          0.00         -2.06         2.38 o                         
   0   5  10          6.52          9.16         2.19 o                         
   1   5  10         49.64         48.00         4.74 o                         
   2   5  10         50.57         46.10         6.04 o                         
   3   5  10         15.99         16.35         3.88 o                         
   4   5  10          3.15          1.06         2.64 o                         
  -6   6  10          0.00         -0.39         4.82 o                         
  -5   6  10          0.10          1.10         3.19 o                         
  -4   6  10          1.61         -1.54         3.45 o                         
  -3   6  10         20.20         12.71         3.23 o                         
  -2   6  10         28.33         26.45         4.25 o                         
  -1   6  10         11.50         18.85         5.58 o                         
   0   6  10         59.38         57.13         8.09 o                         
   1   6  10         14.30          6.67         3.94 o                         
   2   6  10         65.14         68.77        12.68 o                         
   3   6  10          4.09         -1.39         3.71 o                         
   4   6  10          0.27          1.01         3.85 o                         
  -6   7  10          0.82          1.93         3.61 o                         
  -5   7  10          2.16         -0.63         2.42 o                         
  -4   7  10          2.87          4.93         3.76 o                         
  -3   7  10         21.23         16.17         4.56 o                         
  -2   7  10          0.10         -1.01         4.10 o                         
  -1   7  10         29.16         37.13         5.58 o                         
   0   7  10          3.26         -0.24         4.33 o                         
   1   7  10         12.67          7.66         8.17 o                         
   2   7  10          0.49         -8.85         4.43 o                         
   3   7  10          6.97         19.33         6.27 o                         
  -5   8  10          1.36          0.00         5.15 o                         
  -4   8  10          1.50          2.79         3.93 o                         
  -3   8  10          0.36          6.83         3.34 o                         
  -2   8  10         11.59         17.63         4.28 o                         
  -1   8  10          4.31         -8.09        11.33 o                         
   0   8  10          0.30        540.04       401.77 o                         
   1   8  10          0.14          0.99         5.58 o                         
   2   8  10          0.62         -6.13         3.06 o                         
  -4   9  10          0.48          2.36         2.97 o                         
  -3   9  10          0.12         -1.43         3.28 o                         
  -2   9  10          2.73          3.13         3.66 o                         
  -1   9  10         16.94         12.82         4.59 o                         
   0   9  10          4.95         -0.78         5.11 o                         
   1   9  10          0.56          6.06         5.32 o                         
  -3  10  10         14.10          5.37         3.62 o                         
  -2  10  10          7.28          6.30         4.40 o                         
  -1  10  10          2.54         -1.19         3.25 o                         
   0  10  10          0.09          1.25         3.27 o                         
  -1 -11  11          8.25          5.63         2.59 o                         
   0 -11  11         38.44         44.06         4.92 o                         
   1 -11  11          5.82          5.77         3.13 o                         
   2 -11  11          0.28          7.90         2.80 o                         
   3 -11  11          0.07          1.54         2.95 o                         
  -2 -10  11          3.94          2.02         2.57 o                         
  -1 -10  11          6.57         11.57         4.31 o                         
   0 -10  11         16.48         14.02         3.53 o                         
   1 -10  11         12.10         18.21         4.01 o                         
   2 -10  11         23.21         36.26         4.80 o                         
   3 -10  11          6.84          8.63         3.61 o                         
   4 -10  11          2.70          2.99         3.67 o                         
  -3  -9  11         11.64         14.40         5.56 o                         
  -2  -9  11          8.67         -3.91         6.46 o                         
  -1  -9  11         10.12         18.68         7.25 o                         
   0  -9  11          2.58          4.07         3.64 o                         
   1  -9  11         26.43         29.00         5.18 o                         
   2  -9  11          1.58          7.44         4.55 o                         
   3  -9  11          0.07         -1.80         3.85 o                         
   4  -9  11          7.97         10.81         3.14 o                         
  -4  -8  11          2.98          5.74         3.39 o                         
  -3  -8  11          1.62         -2.85         3.21 o                         
  -2  -8  11         42.36         37.93         7.88 o                         
  -1  -8  11         12.18          6.12         6.41 o                         
   0  -8  11         16.84         21.17         5.91 o                         
   1  -8  11         13.60         11.03         4.37 o                         
   2  -8  11         17.60         11.33         4.18 o                         
   3  -8  11          0.45         -0.91         7.74 o                         
   4  -8  11          4.50          5.88         3.22 o                         
   5  -8  11          9.04          2.99         7.06 o                         
  -5  -7  11          0.36          1.77         1.82 o                         
  -4  -7  11          2.52          1.28         3.11 o                         
  -3  -7  11         13.59         17.21         4.46 o                         
  -2  -7  11         46.18         40.80         7.23 o                         
  -1  -7  11         14.31         17.23         4.47 o                         
   0  -7  11          2.23         -0.28         5.94 o                         
   1  -7  11         25.93         31.66         5.49 o                         
   2  -7  11         14.59         16.35         4.76 o                         
   3  -7  11          3.66          4.49         3.27 o                         
   4  -7  11          4.66          3.99         4.48 o                         
   5  -7  11          5.99          2.82         2.81 o                         
  -5  -6  11          1.47          2.54         2.01 o                         
  -4  -6  11          8.79          5.76         3.68 o                         
  -3  -6  11         15.82         23.12         4.62 o                         
  -2  -6  11         78.12        107.06         7.49 o                         
  -1  -6  11        104.79        102.61         6.89 o                         
   0  -6  11        514.47        524.96        11.75 o                         
   1  -6  11        354.08        342.37         9.70 o                         
   2  -6  11         32.19         25.49         4.47 o                         
   3  -6  11         12.16         15.95         4.77 o                         
   4  -6  11         55.50         59.33         7.68 o                         
   5  -6  11          1.03         -1.35         2.50 o                         
  -5  -5  11         52.72         54.17         4.83 o                         
  -4  -5  11        210.89        212.43         9.83 o                         
  -3  -5  11        134.76        123.80         8.00 o                         
  -2  -5  11         23.01         23.82         3.31 o                         
  -1  -5  11         10.95         10.76         2.60 o                         
   0  -5  11         26.45         31.87         2.91 o                         
   1  -5  11        107.72        101.83         5.41 o                         
   2  -5  11          4.20          3.72         2.09 o                         
   3  -5  11         76.66         63.92         5.41 o                         
   4  -5  11         22.58         20.57         3.55 o                         
   5  -5  11          3.23         10.50         3.39 o                         
   6  -5  11          4.51          4.18         1.90 o                         
  -6  -4  11          0.11          1.65         1.79 o                         
  -5  -4  11          0.52         -0.26         2.14 o                         
  -4  -4  11          9.26          7.23         5.03 o                         
  -3  -4  11          9.93         15.53         2.71 o                         
  -2  -4  11          7.09          6.28         2.17 o                         
  -1  -4  11          8.64          7.91         2.42 o                         
   0  -4  11        215.33        235.38        10.15 o                         
   1  -4  11          0.53          1.42         2.43 o                         
   2  -4  11        348.88        348.85         9.43 o                         
   3  -4  11         57.24         59.42         4.49 o                         
   4  -4  11         18.69         17.82         3.49 o                         
   5  -4  11          8.87          6.42         3.33 o                         
   6  -4  11         18.62         23.79         2.88 o                         
  -6  -3  11          4.23          2.57         2.06 o                         
  -5  -3  11          7.78          6.46         2.69 o                         
  -4  -3  11         11.70          6.47         3.03 o                         
  -3  -3  11          0.56          4.06         2.57 o                         
  -2  -3  11         74.10         88.79         5.28 o                         
  -1  -3  11         10.05          6.53         2.92 o                         
   0  -3  11         68.86         69.88         5.49 o                         
   1  -3  11         12.55          9.27         3.67 o                         
   2  -3  11          2.67          1.18         1.82 o                         
   3  -3  11         25.43         19.58         2.89 o                         
   5  -3  11          1.84          2.45         2.37 o                         
   6  -3  11          0.21          1.93         2.29 o                         
  -6  -2  11         11.85         13.32         2.55 o                         
  -5  -2  11          0.06          0.65         2.70 o                         
  -4  -2  11          0.40         -1.10         3.57 o                         
  -2  -2  11         67.17         79.36         5.80 o                         
  -1  -2  11          8.60          8.36         2.50 o                         
   0  -2  11         97.89        106.70         6.36 o                         
   1  -2  11         59.81         53.04         4.87 o                         
   2  -2  11          0.19         -2.36         1.68 o                         
   3  -2  11        105.04         98.47         5.32 o                         
   4  -2  11         95.17         91.02         5.56 o                         
   5  -2  11          3.82          7.38         2.49 o                         
   6  -2  11          0.41         -0.88         1.74 o                         
  -6  -1  11          2.27          1.71         2.35 o                         
  -5  -1  11         40.79         44.37         4.53 o                         
  -4  -1  11          0.27          0.16         2.21 o                         
  -3  -1  11         64.30         85.27         5.76 o                         
  -2  -1  11          7.67          8.94         3.16 o                         
  -1  -1  11         67.38         57.25         4.15 o                         
   0  -1  11        989.41       1018.77        31.10 o                         
   1  -1  11         91.96         85.88         6.87 o                         
   2  -1  11        276.67        263.08         7.40 o                         
   3  -1  11          8.45          9.89         3.10 o                         
   4  -1  11         16.02         16.72         3.47 o                         
   5  -1  11          6.83          6.35         2.67 o                         
   6  -1  11         28.02         32.50         2.77 o                         
  -6   0  11          0.09          0.82         2.58 o                         
  -5   0  11          0.11         -1.41         3.45 o                         
  -4   0  11        154.93        147.11         6.95 o                         
  -3   0  11          4.15          5.45         2.45 o                         
  -2   0  11          0.46          0.54         2.53 o                         
  -1   0  11        770.41        725.87        20.41 o                         
   0   0  11          4.23          0.09         3.43 o                         
   1   0  11         72.52         51.50         5.84 o                         
   2   0  11        113.39        113.69         5.91 o                         
   3   0  11        253.14        252.76         9.08 o                         
   4   0  11          0.07          0.14         2.95 o                         
   5   0  11         18.39         22.06         3.66 o                         
   6   0  11          9.88          7.97         1.91 o                         
  -7   1  11         14.82          4.88         2.84 o                         
  -6   1  11          0.01         -3.46         3.13 o                         
  -5   1  11          5.93          6.60         2.87 o                         
  -4   1  11         59.51         57.76         5.09 o                         
  -3   1  11         54.96         61.95         5.04 o                         
  -2   1  11         58.57         58.10         5.18 o                         
  -1   1  11         51.15         56.01         7.02 o                         
   0   1  11        229.29        203.55        17.90 o                         
   1   1  11         65.04         59.27         7.98 o                         
   2   1  11        129.11        120.69         6.18 o                         
   3   1  11          0.02          5.79         3.27 o                         
   4   1  11          5.95          3.43         2.74 o                         
   5   1  11          5.27          4.41         2.16 o                         
  -7   2  11          1.10         -0.44         1.82 o                         
  -6   2  11          4.72         12.85         2.86 o                         
  -5   2  11         18.09         17.14         4.85 o                         
  -4   2  11         56.29         76.42         6.30 o                         
  -3   2  11         70.90         64.11         5.16 o                         
  -2   2  11         50.28         54.58         5.33 o                         
  -1   2  11        117.36        118.81         9.98 o                         
   0   2  11         13.61         10.54         4.26 o                         
   1   2  11         26.92         25.29         3.98 o                         
   2   2  11        100.75         92.53         6.30 o                         
   3   2  11         16.03         21.10         3.90 o                         
   4   2  11          0.83         -0.14         2.49 o                         
   5   2  11          5.39          4.26         2.66 o                         
  -6   3  11         31.33         30.71         5.67 o                         
  -5   3  11          2.70         -0.06         3.56 o                         
  -4   3  11         26.46         22.54         7.07 o                         
  -3   3  11         54.16         48.41         5.26 o                         
  -2   3  11         51.73         54.60         5.53 o                         
  -1   3  11        249.59        233.10         8.81 o                         
   0   3  11         25.24         17.84         3.25 o                         
   1   3  11         63.65         72.58         5.05 o                         
   2   3  11        195.21        211.72         9.00 o                         
   3   3  11          0.02          2.19         2.74 o                         
   4   3  11          2.43          7.21         2.68 o                         
   5   3  11          0.02          2.22         2.59 o                         
  -6   4  11         11.47         13.65         5.94 o                         
  -5   4  11         17.91         26.35         6.25 o                         
  -4   4  11         74.01         76.69         7.30 o                         
  -3   4  11         52.89         56.00         4.91 o                         
  -2   4  11          1.58         -3.07         3.17 o                         
  -1   4  11        187.74        197.35         8.43 o                         
   0   4  11         58.59         63.32         4.73 o                         
   1   4  11        168.24        160.58         7.90 o                         
   2   4  11        191.05        184.52        10.66 o                         
   3   4  11          0.66          2.54         4.80 o                         
   4   4  11          1.52          0.33         2.42 o                         
   5   4  11         11.42         11.04         3.85 o                         
  -6   5  11          0.35         -0.07         2.79 o                         
  -5   5  11         18.12         23.19         5.56 o                         
  -4   5  11          0.78          2.17         3.19 o                         
  -3   5  11         30.46         30.05         4.43 o                         
  -2   5  11        102.26         91.84         6.69 o                         
  -1   5  11        323.74        348.20        13.59 o                         
   0   5  11         83.52         92.81         6.17 o                         
   1   5  11          2.93         -5.24         3.10 o                         
   2   5  11         79.67         74.09         6.91 o                         
   3   5  11          2.31          2.25         3.98 o                         
   4   5  11         14.55          6.86         4.02 o                         
  -6   6  11          3.74         -0.74         2.20 o                         
  -5   6  11          9.04         11.06         4.36 o                         
  -4   6  11          1.57          1.89         4.15 o                         
  -3   6  11          6.74          2.87         3.01 o                         
  -2   6  11          0.49          0.27         3.59 o                         
  -1   6  11         20.43          7.89         5.19 o                         
   0   6  11          9.40          1.64         4.19 o                         
   1   6  11          2.32          7.27         4.19 o                         
   2   6  11         31.00         30.09         6.75 o                         
   3   6  11         11.55         13.25         3.14 o                         
   4   6  11          2.02          5.43         3.34 o                         
  -5   7  11          1.62         -2.00         2.94 o                         
  -4   7  11          1.03          1.22         4.07 o                         
  -3   7  11          1.79          2.54         3.13 o                         
  -2   7  11         32.54         30.15         5.09 o                         
  -1   7  11          0.03          7.03         3.71 o                         
   0   7  11         10.90         11.33         4.90 o                         
   1   7  11         29.67         42.98         9.56 o                         
   2   7  11          1.06         -0.08         9.21 o                         
   3   7  11          0.31         -1.77         3.67 o                         
  -5   8  11          0.01         -0.97         2.82 o                         
  -4   8  11          0.02         -2.38         4.50 o                         
  -3   8  11          4.99          3.18         2.95 o                         
  -2   8  11          1.62          6.15         3.51 o                         
  -1   8  11          0.82          6.65         4.12 o                         
   0   8  11          1.22         -2.50         5.94 o                         
   1   8  11          0.80         -2.38         5.39 o                         
   2   8  11          4.00          2.14         3.56 o                         
  -4   9  11          3.73          4.98         3.66 o                         
  -3   9  11          3.76          4.72         3.70 o                         
  -2   9  11          0.83          3.60         3.32 o                         
  -1   9  11         13.77         12.26         5.61 o                         
   0   9  11          2.48          5.77         4.30 o                         
   1   9  11          0.07         -2.61         3.41 o                         
   0 -11  12          0.37         -5.81         3.95 o                         
   1 -11  12          0.71          2.19         3.72 o                         
   2 -11  12          3.38          0.60         3.46 o                         
  -2 -10  12          0.16          4.27         3.55 o                         
  -1 -10  12         10.20         10.86         4.20 o                         
   0 -10  12         37.79         39.66         5.80 o                         
   1 -10  12         19.66         20.66         3.99 o                         
   2 -10  12          4.42          3.44         3.62 o                         
   3 -10  12          0.14         -5.24         3.88 o                         
  -3  -9  12          6.94         -0.91         3.79 o                         
  -2  -9  12         22.77         18.09         6.99 o                         
  -1  -9  12         12.88         11.64         5.19 o                         
   0  -9  12          0.49          6.56         3.59 o                         
   1  -9  12         23.54         18.18         4.11 o                         
   2  -9  12         45.66         48.94         4.86 o                         
   3  -9  12         25.63         31.03         5.80 o                         
   4  -9  12          5.08          2.33         2.15 o                         
  -4  -8  12          5.16          5.48         4.78 o                         
  -3  -8  12          1.95          3.03         3.60 o                         
  -2  -8  12         15.98         14.27         4.71 o                         
  -1  -8  12          4.84         12.97         7.42 o                         
   0  -8  12         18.14         14.79         4.35 o                         
   1  -8  12         17.15         10.86         4.13 o                         
   2  -8  12         48.66         52.50         6.48 o                         
   3  -8  12         10.47         14.58         5.13 o                         
   4  -8  12          0.36          1.33         2.76 o                         
   5  -8  12          7.68          5.59         2.93 o                         
  -4  -7  12          1.84          5.71         3.10 o                         
  -3  -7  12         38.24         23.20         6.59 o                         
  -2  -7  12         25.13         12.57         4.05 o                         
  -1  -7  12         13.24         25.75         4.81 o                         
   0  -7  12          3.11         -0.51         3.05 o                         
   1  -7  12         67.06         62.42         6.01 o                         
   2  -7  12          7.63          3.18         2.99 o                         
   3  -7  12          0.50         -1.56         3.29 o                         
   4  -7  12          2.29          2.63         3.20 o                         
   5  -7  12          8.20          9.49         2.59 o                         
  -5  -6  12          0.22         -0.86         2.52 o                         
  -4  -6  12         16.94         17.16         3.00 o                         
  -3  -6  12          1.45          1.89         3.07 o                         
  -2  -6  12         97.66        116.51         7.52 o                         
  -1  -6  12         25.04         36.58         4.76 o                         
   0  -6  12          0.36          0.29         2.24 o                         
   1  -6  12         17.59          7.00         3.16 o                         
   2  -6  12         96.09         94.86         6.53 o                         
   3  -6  12          0.97          3.63         2.98 o                         
   4  -6  12          0.86         -0.11         3.01 o                         
   5  -6  12          9.49          5.40         2.38 o                         
  -5  -5  12         14.64         18.93         3.02 o                         
  -4  -5  12          0.18          3.32         3.20 o                         
  -3  -5  12         35.37         38.56         5.14 o                         
  -2  -5  12         11.41         10.82         3.41 o                         
  -1  -5  12          9.91         12.03         2.60 o                         
   0  -5  12        410.73        402.63         9.10 o                         
   1  -5  12        178.68        185.50         6.76 o                         
   2  -5  12         10.49         10.23         3.70 o                         
   3  -5  12         20.07         17.44         3.43 o                         
   4  -5  12         20.60         24.84         3.58 o                         
   5  -5  12          6.26         10.41         3.12 o                         
  -6  -4  12          4.13          0.67         2.32 o                         
  -5  -4  12         29.79         34.96         4.36 o                         
  -4  -4  12          5.00          9.33         3.17 o                         
  -3  -4  12        301.06        314.10        12.28 o                         
  -2  -4  12        211.64        184.80         6.29 o                         
  -1  -4  12         16.55         15.80         2.63 o                         
   0  -4  12         19.53         25.36         2.81 o                         
   1  -4  12          7.65          9.56         2.45 o                         
   2  -4  12         55.07         63.36         4.15 o                         
   3  -4  12         27.77         20.97         3.24 o                         
   4  -4  12         94.65        100.33         6.29 o                         
   5  -4  12          1.21          0.61         2.86 o                         
   6  -4  12          0.75          2.11         1.73 o                         
  -6  -3  12          5.90          8.17         2.13 o                         
  -5  -3  12          0.31          1.00         2.75 o                         
  -4  -3  12         34.68         32.91         4.71 o                         
  -3  -3  12          4.82         11.87         2.98 o                         
  -2  -3  12         88.17         73.08         5.19 o                         
  -1  -3  12          6.47          7.31         2.49 o                         
   0  -3  12          2.55          0.96         2.73 o                         
   1  -3  12        442.61        460.89         9.78 o                         
   2  -3  12         86.49         80.39         4.34 o                         
   3  -3  12         35.88         35.95         3.81 o                         
   4  -3  12          0.24         -3.18         2.42 o                         
   5  -3  12          0.23          4.57         3.48 o                         
   6  -3  12          1.12         -0.28         2.64 o                         
  -6  -2  12          0.27          4.88         2.35 o                         
  -5  -2  12          0.46          2.29         2.42 o                         
  -4  -2  12          0.55         -1.20         3.24 o                         
  -3  -2  12         30.18         27.85         3.76 o                         
  -2  -2  12          0.09         -1.78         2.54 o                         
  -1  -2  12         16.48          4.16         4.24 o                         
   0  -2  12         39.38         42.34         4.72 o                         
   1  -2  12          6.53          1.34         2.30 o                         
   2  -2  12         31.83         32.28         2.83 o                         
   3  -2  12         52.14         59.02         4.74 o                         
   4  -2  12         66.21         62.35         5.03 o                         
   5  -2  12          0.44          0.89         2.78 o                         
   6  -2  12          2.41          0.36         2.35 o                         
  -6  -1  12          6.08          5.75         2.60 o                         
  -5  -1  12         18.34         18.03         4.21 o                         
  -4  -1  12         23.32         19.24         3.60 o                         
  -3  -1  12         15.55         21.54         3.29 o                         
  -2  -1  12         40.14         39.20         3.43 o                         
  -1  -1  12          8.43         18.88         4.11 o                         
   0  -1  12         90.06         95.52         7.46 o                         
   1  -1  12          0.50         -1.57         2.59 o                         
   2  -1  12          6.09          3.99         2.06 o                         
   3  -1  12          5.50          2.80         4.27 o                         
   4  -1  12         14.36         14.37         3.20 o                         
   5  -1  12          2.18          1.61         2.46 o                         
   6  -1  12          4.85          6.96         3.66 o                         
  -6   0  12         10.89         15.80         2.64 o                         
  -5   0  12         14.04         12.76         5.09 o                         
  -4   0  12         72.49         83.65         5.78 o                         
  -3   0  12         52.96         61.22         5.12 o                         
  -2   0  12          0.01         -2.96         1.95 o                         
  -1   0  12        171.78        181.55        12.19 o                         
   0   0  12          3.02          5.73         3.34 o                         
   1   0  12        154.86        157.01         6.74 o                         
   2   0  12         28.30         28.58         2.99 o                         
   3   0  12        114.27        109.61         7.49 o                         
   4   0  12          1.36          1.99         2.89 o                         
   5   0  12         11.54         11.11         4.24 o                         
  -6   1  12          2.46         -5.27         2.79 o                         
  -5   1  12          2.43          5.43         2.97 o                         
  -4   1  12          8.61          6.36         3.30 o                         
  -3   1  12         34.75         26.83         5.72 o                         
  -2   1  12         12.83         11.52         2.44 o                         
  -1   1  12          0.25          0.63         4.18 o                         
   0   1  12        386.22        400.59        14.77 o                         
   1   1  12         46.80         43.95         4.29 o                         
   2   1  12        130.15        125.22         6.49 o                         
   3   1  12         13.41         15.39         3.79 o                         
   4   1  12         28.88         30.14         3.92 o                         
   5   1  12          3.43          5.83         2.41 o                         
  -6   2  12          1.79         -3.11         2.59 o                         
  -5   2  12         11.02         10.27         3.69 o                         
  -4   2  12          0.01          4.49         5.51 o                         
  -3   2  12         91.34         89.34         6.85 o                         
  -2   2  12         20.57         23.05         3.67 o                         
  -1   2  12          0.39         -0.80         2.78 o                         
   0   2  12          4.54          9.04         2.81 o                         
   1   2  12          0.94          2.69         3.30 o                         
   2   2  12         11.80          9.54         4.00 o                         
   3   2  12         12.75          7.92         3.43 o                         
   4   2  12          0.28          0.51         2.46 o                         
   5   2  12          1.05          2.57         2.46 o                         
  -6   3  12          0.19          2.93         3.31 o                         
  -5   3  12         21.83         28.07         4.61 o                         
  -4   3  12         23.40         24.96         5.52 o                         
  -3   3  12         28.79         38.79         5.91 o                         
  -2   3  12          1.80          1.76         4.94 o                         
  -1   3  12        123.88        129.89         6.80 o                         
   0   3  12        242.29        217.35         8.19 o                         
   1   3  12        103.54         89.76         5.59 o                         
   2   3  12          2.93         -1.31         6.51 o                         
   3   3  12          6.81          4.78         3.03 o                         
   4   3  12          0.19          2.47         2.12 o                         
   5   3  12          0.01          3.61         2.58 o                         
  -6   4  12          1.89          2.91         3.33 o                         
  -5   4  12          2.99          1.22         3.58 o                         
  -4   4  12         81.23         87.25         7.62 o                         
  -3   4  12         58.36         49.38         5.28 o                         
  -2   4  12         68.95         75.51         6.95 o                         
  -1   4  12         51.43         55.45         5.69 o                         
   0   4  12          3.25          2.62         2.00 o                         
   1   4  12         34.20         22.30         5.14 o                         
   2   4  12          6.20          7.08         3.41 o                         
   3   4  12         14.22         18.33         3.56 o                         
   4   4  12          4.80          3.36         2.72 o                         
  -6   5  12          0.27          0.47         2.19 o                         
  -5   5  12          1.03          3.53         3.55 o                         
  -4   5  12          1.46          9.70         3.25 o                         
  -3   5  12          3.51          3.30         3.10 o                         
  -2   5  12         58.75         65.23         5.85 o                         
  -1   5  12         10.21          9.43         3.83 o                         
   0   5  12          2.42          0.19         2.80 o                         
   1   5  12         92.28         99.90         7.92 o                         
   2   5  12          0.54         14.80         4.79 o                         
   3   5  12          0.85          1.64         2.92 o                         
   4   5  12          1.66          3.23         2.69 o                         
  -5   6  12          0.47          1.54         3.18 o                         
  -4   6  12         17.52         12.25         3.73 o                         
  -3   6  12          3.09          7.71         2.98 o                         
  -2   6  12         38.34         43.88         5.02 o                         
  -1   6  12          0.45          3.55         3.87 o                         
   0   6  12         21.59         34.46         9.46 o                         
   1   6  12         12.33         14.63         6.71 o                         
   2   6  12          0.65         -3.98         3.76 o                         
   3   6  12          5.73         -2.01         9.04 o                         
  -5   7  12          1.93          1.24         3.89 o                         
  -4   7  12          2.35          2.58         3.74 o                         
  -3   7  12          0.45          1.04         3.31 o                         
  -2   7  12          2.57          2.27         3.11 o                         
  -1   7  12          3.29          2.55         4.21 o                         
   0   7  12          0.03         -4.26         5.61 o                         
   1   7  12          0.18          4.87         6.46 o                         
   2   7  12          6.09          4.06         3.79 o                         
  -4   8  12          0.03          5.40         3.66 o                         
  -3   8  12          0.12         -1.58         2.64 o                         
  -2   8  12          0.96         -2.43         3.60 o                         
  -1   8  12          0.21         -3.15         3.72 o                         
   0   8  12          4.25          6.18         5.61 o                         
   1   8  12          0.24         -4.70         4.59 o                         
  -3   9  12          0.07         -2.79         3.91 o                         
  -2   9  12          4.64         -1.14         3.39 o                         
  -1   9  12          0.01         -4.49         4.09 o                         
   0   9  12          0.28          1.57         3.54 o                         
   1 -11  13          0.53         -1.71         2.64 o                         
  -2 -10  13          4.33         -1.19         2.74 o                         
  -1 -10  13          2.85          3.65         2.84 o                         
   0 -10  13          0.20          5.23         3.48 o                         
   1 -10  13         10.72         13.63         2.78 o                         
   2 -10  13          2.97          2.65         2.86 o                         
   3 -10  13          6.85          2.77         1.88 o                         
  -3  -9  13          9.75          3.17         2.99 o                         
  -2  -9  13          0.68          2.65         2.82 o                         
  -1  -9  13          1.47          6.16         3.98 o                         
   0  -9  13          8.34          5.79         3.73 o                         
   1  -9  13         28.04         27.07         4.63 o                         
   2  -9  13         20.43         23.12         4.29 o                         
   3  -9  13          0.92          4.14         3.47 o                         
   4  -9  13          0.72          0.20         1.90 o                         
  -3  -8  13          3.98         -4.19         4.02 o                         
  -2  -8  13          0.63          1.74         6.52 o                         
  -1  -8  13         24.61         26.37         9.27 o                         
   0  -8  13         63.29         62.80         6.63 o                         
   1  -8  13         34.69         38.59         5.71 o                         
   2  -8  13         24.05         30.24         4.92 o                         
   3  -8  13         17.94         18.70         3.94 o                         
   4  -8  13         17.38         14.82         3.12 o                         
  -4  -7  13          5.82          5.67         3.74 o                         
  -3  -7  13         28.32         31.46         5.28 o                         
  -2  -7  13         39.28         32.62         4.58 o                         
  -1  -7  13         54.71         41.00         4.73 o                         
   0  -7  13          3.49          5.55         3.28 o                         
   1  -7  13         66.80         70.88         6.42 o                         
   2  -7  13         17.69         10.31         3.64 o                         
   3  -7  13         21.24         17.94         4.04 o                         
   4  -7  13          0.84          0.49         2.90 o                         
   5  -7  13          0.17          9.92         3.82 o                         
  -5  -6  13          6.20          4.61         3.01 o                         
  -4  -6  13          1.04         -1.02         1.98 o                         
  -3  -6  13          7.48          8.54         3.48 o                         
  -2  -6  13         70.58         91.63         7.82 o                         
  -1  -6  13         20.91         25.66         5.15 o                         
   0  -6  13          1.09          0.11         3.12 o                         
   1  -6  13          4.89          7.86         2.74 o                         
   2  -6  13          0.21         -3.09         3.17 o                         
   3  -6  13          2.31          2.49         3.04 o                         
   4  -6  13         23.51         21.60         3.08 o                         
   5  -6  13          0.14          0.85         2.19 o                         
  -5  -5  13          0.54          0.68         1.81 o                         
  -4  -5  13          4.03          5.97         2.91 o                         
  -3  -5  13         24.20         24.04         4.19 o                         
  -2  -5  13          4.12          5.34         3.10 o                         
  -1  -5  13          5.62          6.27         2.90 o                         
   0  -5  13         11.42         10.92         3.81 o                         
   1  -5  13        233.33        226.11         9.35 o                         
   2  -5  13        120.86        110.52         6.99 o                         
   3  -5  13        106.91         95.92         5.47 o                         
   4  -5  13          9.14          5.20         2.55 o                         
   5  -5  13          0.18          1.45         2.22 o                         
  -5  -4  13         20.60         18.16         3.84 o                         
  -4  -4  13         10.33          8.54         3.58 o                         
  -3  -4  13          0.40          9.11         5.34 o                         
  -2  -4  13         85.51         96.27         6.35 o                         
  -1  -4  13        225.26        245.52         6.83 o                         
   0  -4  13        166.11        152.73         5.81 o                         
   1  -4  13        478.03        515.08        10.90 o                         
   2  -4  13         49.17         48.04         4.61 o                         
   3  -4  13          7.46          4.66         3.54 o                         
   4  -4  13         19.97         22.83         4.38 o                         
   5  -4  13          5.83          3.80         3.63 o                         
  -6  -3  13          2.39          1.13         2.22 o                         
  -5  -3  13         15.03         14.79         3.30 o                         
  -4  -3  13         67.83         69.15         6.04 o                         
  -3  -3  13         16.59          7.38         2.93 o                         
  -2  -3  13        255.05        259.25         7.74 o                         
  -1  -3  13          1.61          6.28         2.40 o                         
   0  -3  13        131.33        134.81         5.37 o                         
   1  -3  13         18.70         12.70         2.49 o                         
   2  -3  13        157.88        150.19         5.70 o                         
   3  -3  13        347.65        352.76        10.31 o                         
   4  -3  13         30.44         23.56         3.18 o                         
   5  -3  13          9.01         12.84         2.82 o                         
  -6  -2  13          0.06          2.48         2.22 o                         
  -5  -2  13          5.67          5.49         3.25 o                         
  -4  -2  13          2.58          0.38         3.81 o                         
  -3  -2  13         92.85         96.28         8.27 o                         
  -2  -2  13          0.54          2.37         2.37 o                         
  -1  -2  13          0.38          4.72         2.19 o                         
   0  -2  13         75.00         75.15         4.24 o                         
   1  -2  13         30.55         26.43         4.66 o                         
   2  -2  13         22.80         22.93         2.54 o                         
   3  -2  13        229.16        214.21         7.58 o                         
   4  -2  13         16.04         18.83         3.41 o                         
   5  -2  13          2.77          1.34         2.14 o                         
  -6  -1  13          3.68          1.65         3.31 o                         
  -5  -1  13          0.56          2.99         3.70 o                         
  -4  -1  13          0.32         -0.61         2.87 o                         
  -3  -1  13          0.98          0.00         2.83 o                         
  -2  -1  13        140.71        141.45         7.25 o                         
  -1  -1  13        331.34        366.68         8.83 o                         
   0  -1  13        447.59        471.47         9.37 o                         
   1  -1  13         45.41         40.41         3.45 o                         
   2  -1  13        114.97        117.89         5.43 o                         
   3  -1  13        151.57        143.24         6.84 o                         
   4  -1  13          3.35         -1.87         2.76 o                         
   5  -1  13          5.63          4.55         2.60 o                         
  -6   0  13          7.92         12.81         2.53 o                         
  -5   0  13         13.01          9.64         2.97 o                         
  -4   0  13         70.13         78.50         7.43 o                         
  -3   0  13         45.92         35.98         4.60 o                         
  -2   0  13          1.80          6.62         2.10 o                         
  -1   0  13         99.80        105.33         5.61 o                         
   0   0  13        170.64        170.77         6.13 o                         
   1   0  13         23.40         20.03         2.71 o                         
   2   0  13        165.40        168.21         6.84 o                         
   3   0  13          9.27          4.90         3.04 o                         
   4   0  13          3.61          2.51         2.60 o                         
   5   0  13         25.09         27.20         3.02 o                         
  -6   1  13          1.50         -0.19         1.87 o                         
  -5   1  13         38.33         39.04         4.74 o                         
  -4   1  13         38.94         38.61         5.44 o                         
  -3   1  13         82.80         95.90         6.26 o                         
  -2   1  13          0.37          2.17         3.26 o                         
  -1   1  13         72.15         71.54         4.94 o                         
   0   1  13         65.22         58.40         4.45 o                         
   1   1  13         94.69        106.91         5.94 o                         
   2   1  13        234.05        245.84        10.77 o                         
   3   1  13          6.01          4.62         3.27 o                         
   4   1  13         50.07         55.31         4.09 o                         
   5   1  13          0.45          0.48         2.48 o                         
  -6   2  13          8.46          4.94         3.25 o                         
  -5   2  13          0.00         -4.00         3.84 o                         
  -4   2  13          0.72          0.02         2.53 o                         
  -3   2  13        101.07        103.20        16.30 o                         
  -2   2  13         39.69         33.20         4.53 o                         
  -1   2  13        237.35        235.56         7.79 o                         
   0   2  13          0.31          2.66         3.09 o                         
   1   2  13          1.59         -0.97         2.82 o                         
   2   2  13          0.87         12.25         4.52 o                         
   3   2  13         80.51         91.44         6.64 o                         
   4   2  13          0.06          2.59         2.19 o                         
   5   2  13          1.28          5.31         2.61 o                         
  -6   3  13          5.55         -0.28         2.96 o                         
  -5   3  13          3.45          6.86         3.38 o                         
  -4   3  13          4.98          4.27         4.33 o                         
  -3   3  13          7.27          7.28         4.90 o                         
  -2   3  13          0.17          0.60         2.27 o                         
  -1   3  13         19.86         14.41         3.20 o                         
   0   3  13         90.18        104.84         6.61 o                         
   1   3  13         63.31         58.58         5.75 o                         
   2   3  13         42.69         39.00         6.96 o                         
   3   3  13          3.47          1.20         2.76 o                         
   4   3  13          1.91          1.81         2.38 o                         
  -6   4  13         15.91         11.30         3.10 o                         
  -5   4  13          8.20         11.99         4.65 o                         
  -4   4  13         11.10         14.78         4.11 o                         
  -3   4  13         34.73         32.64         4.64 o                         
  -2   4  13         79.12         80.64         7.51 o                         
  -1   4  13          0.37          4.74         4.11 o                         
   0   4  13         29.26         19.23         4.87 o                         
   1   4  13          0.28         -4.00         3.04 o                         
   2   4  13          9.08         11.70         4.34 o                         
   3   4  13          1.28         -0.65         2.58 o                         
   4   4  13          0.01         -2.11         5.81 o                         
  -6   5  13          0.42          0.40         2.21 o                         
  -5   5  13          1.89         -1.62         3.02 o                         
  -4   5  13          0.44          0.08         2.94 o                         
  -3   5  13         19.48         19.67         3.94 o                         
  -2   5  13          4.38          5.53         3.16 o                         
  -1   5  13         30.49         35.91         5.59 o                         
   0   5  13         45.12         40.17         6.96 o                         
   1   5  13         15.58         19.58         6.70 o                         
   2   5  13          0.21          0.88         2.84 o                         
   3   5  13          0.02         -1.59         2.33 o                         
  -5   6  13          0.00          0.42         2.47 o                         
  -4   6  13          6.00          8.89         2.45 o                         
  -3   6  13          6.95          5.01         2.72 o                         
  -2   6  13          5.57          2.50         2.86 o                         
  -1   6  13          0.77          1.39         3.04 o                         
   0   6  13          4.73          0.46         5.61 o                         
   1   6  13         11.99         12.38         6.17 o                         
   2   6  13         25.37         26.53         3.85 o                         
   3   6  13          1.40         -2.35         3.06 o                         
  -4   7  13          1.94         -0.70         3.06 o                         
  -3   7  13          7.81         13.62         3.59 o                         
  -2   7  13          4.53          5.32         3.23 o                         
  -1   7  13         24.70         23.11         5.61 o                         
   0   7  13          6.03         13.43         6.39 o                         
   1   7  13          0.31         -9.88         5.82 o                         
   2   7  13         11.41         13.50         3.98 o                         
  -4   8  13          0.69         -2.14         2.77 o                         
  -3   8  13          0.19          1.06         2.16 o                         
  -2   8  13          0.30          0.56         3.51 o                         
  -1   8  13          1.03          0.83         4.73 o                         
   0   8  13          0.98          0.66         5.04 o                         
   1   8  13          0.06          0.11         3.22 o                         
  -1   9  13          0.03         -4.64         3.26 o                         
  -1 -10  14         36.91         32.25         6.36 o                         
   0 -10  14          6.77          6.17         2.95 o                         
   1 -10  14         18.38         11.43         2.58 o                         
   2 -10  14          4.43         -2.22         5.29 o                         
  -2  -9  14          0.02          0.24         3.82 o                         
  -1  -9  14          0.52         -1.34         3.13 o                         
   0  -9  14          1.66          1.60         2.63 o                         
   1  -9  14         11.76          8.16         2.90 o                         
   2  -9  14          0.02          0.69         2.50 o                         
   3  -9  14          0.44         -3.21         2.45 o                         
  -3  -8  14         20.11         13.26         4.47 o                         
  -2  -8  14         17.92         27.38         5.19 o                         
  -1  -8  14          2.37          2.76         4.14 o                         
   0  -8  14          7.28          6.68         4.39 o                         
   1  -8  14         21.11         20.80         4.46 o                         
   2  -8  14         13.24         14.00         4.07 o                         
   3  -8  14         13.09         15.84         3.02 o                         
   4  -8  14          1.19          3.70         2.67 o                         
  -4  -7  14          8.31          2.11         3.48 o                         
  -3  -7  14          0.79          2.31         2.63 o                         
  -2  -7  14          1.95         -1.82         3.82 o                         
  -1  -7  14          7.97          9.45         5.10 o                         
   0  -7  14          7.91          3.09         2.64 o                         
   1  -7  14         24.39         18.02         3.92 o                         
   2  -7  14         24.55         29.94         4.39 o                         
   3  -7  14         18.73         14.85         3.34 o                         
   4  -7  14          0.26         -2.31         2.73 o                         
  -4  -6  14          6.88          8.18         2.91 o                         
  -3  -6  14          3.70          2.54         2.44 o                         
  -2  -6  14         17.93         31.98         4.44 o                         
  -1  -6  14         88.03         89.05         6.78 o                         
   0  -6  14         45.13         41.60         4.01 o                         
   1  -6  14          1.90          4.58         2.89 o                         
   2  -6  14         72.19         76.81         6.41 o                         
   3  -6  14          4.02          5.38         2.60 o                         
   4  -6  14         13.16         15.81         4.39 o                         
   5  -6  14          3.13          5.02         3.27 o                         
  -5  -5  14          3.99          6.95         1.89 o                         
  -4  -5  14          5.92          1.14         2.41 o                         
  -3  -5  14         43.08         49.85         4.59 o                         
  -2  -5  14          6.43          0.72         3.61 o                         
  -1  -5  14         56.42         67.04         4.95 o                         
   0  -5  14         23.86         23.97         3.39 o                         
   1  -5  14         77.11         68.19         5.01 o                         
   2  -5  14         42.24         38.77         4.56 o                         
   3  -5  14         26.53         25.04         4.11 o                         
   4  -5  14          0.07          1.35         3.13 o                         
   5  -5  14          4.98          7.82         2.43 o                         
  -5  -4  14          1.25          5.64         2.48 o                         
  -4  -4  14          0.29          1.29         2.63 o                         
  -3  -4  14         14.41         10.52         3.17 o                         
  -2  -4  14         16.34         19.50         3.62 o                         
  -1  -4  14          5.09          5.43         3.08 o                         
   0  -4  14          4.48          2.58         2.29 o                         
   1  -4  14         52.31         55.88         5.11 o                         
   2  -4  14          9.92          4.52         2.80 o                         
   3  -4  14          2.50         -3.46         3.79 o                         
   4  -4  14         10.15          7.04         2.81 o                         
   5  -4  14          4.34         -1.21         3.45 o                         
  -5  -3  14          4.99          4.51         2.88 o                         
  -4  -3  14         20.67         23.72         3.95 o                         
  -3  -3  14          2.44          7.62         3.34 o                         
  -2  -3  14          1.04          5.32         3.24 o                         
  -1  -3  14         44.07         45.23         3.94 o                         
   0  -3  14        182.10        181.97         7.22 o                         
   1  -3  14        325.85        297.29         9.82 o                         
   2  -3  14        284.68        298.49         8.87 o                         
   3  -3  14         32.96         33.37         3.64 o                         
   4  -3  14          3.11          0.09         2.54 o                         
   5  -3  14         18.93         15.58         3.57 o                         
  -6  -2  14          1.03          2.88         2.31 o                         
  -5  -2  14         34.87         47.14         5.44 o                         
  -4  -2  14         26.38         31.17         4.63 o                         
  -3  -2  14        111.98         99.16         8.36 o                         
  -2  -2  14        111.01        100.88         5.88 o                         
  -1  -2  14        235.89        243.31         7.52 o                         
   0  -2  14          5.12          3.70         2.13 o                         
   1  -2  14          0.73          0.25         2.28 o                         
   2  -2  14        120.89        111.32         6.18 o                         
   3  -2  14          0.64         -1.28         2.53 o                         
   4  -2  14         27.19         23.73         3.13 o                         
   5  -2  14          4.14          9.15         2.12 o                         
  -6  -1  14          1.73          3.04         2.56 o                         
  -5  -1  14          9.74          4.69         2.63 o                         
  -4  -1  14         14.23         11.94         3.25 o                         
  -3  -1  14         39.06         33.03         4.74 o                         
  -2  -1  14         45.73         45.41         4.34 o                         
  -1  -1  14          0.35         -2.81         3.41 o                         
   0  -1  14        153.02        141.69         5.79 o                         
   1  -1  14         37.85         35.46         4.28 o                         
   2  -1  14         22.30         18.68         2.95 o                         
   3  -1  14          6.55          7.05         3.38 o                         
   4  -1  14          3.99          2.69         2.57 o                         
   5  -1  14         23.60         26.95         2.59 o                         
  -6   0  14          0.12         -2.71         4.53 o                         
  -5   0  14          1.29          8.18         3.22 o                         
  -4   0  14         12.92          9.19         3.09 o                         
  -3   0  14        109.55        100.32         8.45 o                         
  -2   0  14        115.47        111.61         6.06 o                         
  -1   0  14        232.85        229.73         7.83 o                         
   0   0  14          7.21          7.92         2.62 o                         
   1   0  14         31.35         32.66         3.46 o                         
   2   0  14         17.67         12.99         3.41 o                         
   3   0  14          3.64          2.70         3.04 o                         
   4   0  14          1.61          0.71         2.39 o                         
   5   0  14         16.57         20.54         2.62 o                         
  -6   1  14          1.69          2.55         2.02 o                         
  -5   1  14          2.61          4.48         3.23 o                         
  -4   1  14         34.29         32.74         5.18 o                         
  -3   1  14         29.24         37.81         5.00 o                         
  -2   1  14         21.79         25.78         3.46 o                         
  -1   1  14         16.88         10.99         3.17 o                         
   0   1  14         13.93          7.94         2.71 o                         
   1   1  14         11.89          8.99         3.21 o                         
   2   1  14          0.14          0.87         3.88 o                         
   3   1  14          0.23          3.80         2.92 o                         
   4   1  14         16.00         14.06         2.95 o                         
   5   1  14         14.81          8.00         2.77 o                         
  -6   2  14          3.00          1.09         3.46 o                         
  -5   2  14         22.95         19.09         3.84 o                         
  -4   2  14        121.88        114.15        10.47 o                         
  -3   2  14         24.08         22.09         6.01 o                         
  -2   2  14          8.24         16.11         5.97 o                         
  -1   2  14        212.66        216.29         9.39 o                         
   0   2  14        143.57        132.04         7.93 o                         
   1   2  14         81.95         88.65         6.63 o                         
   2   2  14          0.11          0.60         4.65 o                         
   3   2  14          4.87          8.91         3.67 o                         
   4   2  14          2.82          5.97         2.57 o                         
  -6   3  14          0.00          3.82         3.50 o                         
  -5   3  14          1.35          3.03         2.62 o                         
  -4   3  14         15.38         20.28         4.38 o                         
  -3   3  14         23.50         20.17         4.42 o                         
  -2   3  14         19.39         23.04         4.65 o                         
  -1   3  14        110.04        113.65         7.62 o                         
   0   3  14         12.17          6.58         3.82 o                         
   1   3  14          9.86          4.32         4.89 o                         
   2   3  14         10.04          9.87         6.46 o                         
   3   3  14          0.64         -1.27         2.82 o                         
   4   3  14         11.12          8.87         2.52 o                         
  -6   4  14          1.06         -4.20         2.96 o                         
  -5   4  14          3.23          4.29         2.51 o                         
  -4   4  14         17.20         23.41         4.37 o                         
  -3   4  14          8.92          5.00         6.21 o                         
  -2   4  14         14.47          9.21         3.85 o                         
  -1   4  14         38.32         47.66         5.97 o                         
   0   4  14          2.24          1.37         3.57 o                         
   1   4  14         10.91         15.54         6.97 o                         
   2   4  14          0.04          3.02         5.12 o                         
   3   4  14         12.77         12.81         2.83 o                         
  -5   5  14          4.62          1.75         3.96 o                         
  -4   5  14          5.47          6.43         3.91 o                         
  -3   5  14          5.83          2.02         3.01 o                         
  -1   5  14          1.44          3.08         3.19 o                         
   0   5  14         15.61         15.97         5.03 o                         
   1   5  14          5.04          4.83         4.29 o                         
   2   5  14         25.24         25.02         3.60 o                         
   3   5  14          0.63         -0.19         2.32 o                         
  -4   6  14          0.24         -2.19         2.25 o                         
  -3   6  14          1.32          1.73         2.88 o                         
  -2   6  14          3.67          9.13         4.51 o                         
  -1   6  14          1.07          2.34         3.94 o                         
   0   6  14          6.96          5.85         6.19 o                         
   1   6  14          5.74          8.53         5.28 o                         
   2   6  14          4.56          6.78         6.60 o                         
  -4   7  14          0.00         -4.98         3.33 o                         
  -3   7  14          0.55         -6.66         3.42 o                         
  -2   7  14          0.01          1.06         3.73 o                         
  -1   7  14         23.97         30.65         8.27 o                         
   0   7  14          4.31          2.98         5.23 o                         
   1   7  14          6.11          6.30         4.47 o                         
  -2   8  14          8.79          5.17         4.17 o                         
  -1   8  14          0.00         -1.56         3.81 o                         
   0   8  14          0.37          2.59         3.75 o                         
   0 -10  15         48.84         33.55         5.78 o                         
   1 -10  15         12.43         15.72         3.90 o                         
  -2  -9  15          1.14          2.87         3.14 o                         
  -1  -9  15          1.11          9.55         5.59 o                         
   0  -9  15          0.95         -0.33         3.03 o                         
   1  -9  15          0.19          1.32         2.73 o                         
   2  -9  15          4.89          5.45         2.57 o                         
   3  -9  15          0.75         -5.12         5.19 o                         
  -2  -8  15         27.65         34.98         5.22 o                         
  -1  -8  15         22.25         23.38         5.12 o                         
   0  -8  15          6.59         12.92         3.82 o                         
   1  -8  15          0.29          0.43         3.95 o                         
   2  -8  15          2.60          0.37         2.88 o                         
   3  -8  15          1.12          3.26         2.42 o                         
  -3  -7  15         13.36          8.27         3.15 o                         
  -2  -7  15          1.60          2.96         3.09 o                         
  -1  -7  15          5.38         -3.56         2.66 o                         
   0  -7  15          0.84          5.09         2.99 o                         
   1  -7  15          0.43         -0.87         4.24 o                         
   2  -7  15         31.69         31.69         4.37 o                         
   3  -7  15         24.22         22.15         4.10 o                         
   4  -7  15         11.57          7.51         2.56 o                         
  -4  -6  15          9.53          3.71         3.74 o                         
  -3  -6  15          7.18          5.13         3.01 o                         
  -2  -6  15         27.72         28.84         4.91 o                         
  -1  -6  15          1.11          3.37         2.61 o                         
   0  -6  15          5.21          9.72         2.88 o                         
   1  -6  15         44.50         37.95         4.47 o                         
   2  -6  15         49.15         65.05         5.65 o                         
   3  -6  15          1.49          4.45         3.39 o                         
   4  -6  15          5.42          4.69         2.66 o                         
  -4  -5  15         46.42         46.96         4.56 o                         
  -3  -5  15          0.19          3.00         2.49 o                         
  -2  -5  15          1.74          2.78         2.60 o                         
  -1  -5  15         47.51         53.29         5.75 o                         
   0  -5  15          0.82         -2.82         3.62 o                         
   1  -5  15          0.14         -0.37         2.62 o                         
   2  -5  15          7.07          8.61         3.35 o                         
   3  -5  15         42.47         37.94         4.69 o                         
   4  -5  15          0.04         -4.42         2.21 o                         
  -5  -4  15          8.50          5.51         2.35 o                         
  -4  -4  15          0.00         -0.93         2.96 o                         
  -3  -4  15          1.89          1.33         2.86 o                         
  -2  -4  15         11.33         19.68         3.50 o                         
  -1  -4  15         17.40         20.61         3.53 o                         
   0  -4  15         20.92         20.26         4.21 o                         
   1  -4  15         36.77         26.14         4.05 o                         
   2  -4  15          1.60          0.39         2.61 o                         
   3  -4  15          2.33          1.83         2.66 o                         
   4  -4  15         30.94         31.90         3.82 o                         
   5  -4  15          0.81          1.41         1.99 o                         
  -5  -3  15          0.04          1.46         4.94 o                         
  -4  -3  15          0.32          3.18         3.40 o                         
  -3  -3  15          2.00          3.87         2.94 o                         
  -2  -3  15         12.89          8.41         3.05 o                         
  -1  -3  15         20.66         19.59         3.70 o                         
   0  -3  15          2.47          3.62         3.51 o                         
   1  -3  15        212.30        229.02         9.36 o                         
   2  -3  15        251.53        256.90         8.12 o                         
   3  -3  15         40.76         31.39         3.86 o                         
   4  -3  15          1.39          1.53         2.56 o                         
   5  -3  15          0.24          1.27         1.89 o                         
  -5  -2  15          0.56          0.02         2.68 o                         
  -4  -2  15          3.66          6.13         3.03 o                         
  -3  -2  15         29.34         41.70         5.18 o                         
  -2  -2  15         64.62         68.34         5.46 o                         
  -1  -2  15        150.70        149.15         6.98 o                         
   0  -2  15         21.37         23.36         3.64 o                         
   1  -2  15          1.95          2.39         2.32 o                         
   2  -2  15          3.21          0.61         2.34 o                         
   3  -2  15         25.61         24.00         3.61 o                         
   4  -2  15          0.22          2.73         2.74 o                         
   5  -2  15          9.95         11.01         2.26 o                         
  -5  -1  15         17.38         10.94         4.89 o                         
  -4  -1  15         71.03         77.42         6.20 o                         
  -3  -1  15          3.05          0.03         3.52 o                         
  -2  -1  15          4.42          3.98         2.93 o                         
  -1  -1  15         15.97         10.55         3.04 o                         
   0  -1  15         38.39         35.24         4.39 o                         
   1  -1  15         46.87         53.15         5.07 o                         
   2  -1  15         13.71         10.10         2.77 o                         
   3  -1  15         11.21         12.56         3.18 o                         
   4  -1  15          0.02         -1.30         2.34 o                         
   5  -1  15          4.13          2.28         3.21 o                         
  -5   0  15          0.50         -2.39         2.97 o                         
  -4   0  15         38.65         26.10         4.86 o                         
  -3   0  15          0.33          2.18         3.15 o                         
  -2   0  15          1.25         -4.04         2.77 o                         
  -1   0  15        158.32        148.35         7.70 o                         
   0   0  15          6.33          4.73         2.60 o                         
   1   0  15          8.40          1.15         2.40 o                         
   2   0  15         22.10         23.00         3.37 o                         
   3   0  15          2.79         -0.78         3.03 o                         
   4   0  15         10.89         16.27         2.48 o                         
  -5   1  15          2.15          0.41         2.55 o                         
  -4   1  15          0.07          0.34         3.42 o                         
  -3   1  15          2.59          2.70         3.32 o                         
  -2   1  15          5.99          8.09         3.16 o                         
  -1   1  15         33.99         21.65         4.09 o                         
   0   1  15        141.61        143.15         8.38 o                         
   1   1  15         19.89         13.87         3.58 o                         
   2   1  15          5.49          9.16         3.70 o                         
   3   1  15          3.48          3.76         3.65 o                         
   4   1  15         13.44         14.98         2.97 o                         
  -5   2  15          0.13          0.61         2.37 o                         
  -4   2  15         21.82         14.99         4.88 o                         
  -3   2  15         71.69         76.97         8.87 o                         
  -2   2  15         55.09         57.51         5.65 o                         
  -1   2  15        102.02        100.33         7.31 o                         
   0   2  15          0.10          0.86         3.29 o                         
   1   2  15          6.99          0.21         3.24 o                         
   2   2  15          7.22          1.43         4.07 o                         
   3   2  15          1.15          1.92         2.95 o                         
   4   2  15          3.89          3.12         1.98 o                         
  -5   3  15          9.22         10.71         3.69 o                         
  -4   3  15         53.31         62.70         7.70 o                         
  -3   3  15         26.59         30.63         4.99 o                         
  -2   3  15          0.23         -1.28         6.08 o                         
  -1   3  15          1.72          5.32         2.68 o                         
   0   3  15         92.71         98.71         8.09 o                         
   1   3  15         45.37         44.98         5.90 o                         
   2   3  15         20.99         42.41         8.61 o                         
   3   3  15          0.23          0.03         2.12 o                         
   4   3  15          1.15          1.01         2.41 o                         
  -5   4  15          9.01          9.29         2.96 o                         
  -4   4  15          0.22          2.54         3.09 o                         
  -3   4  15         18.70         22.78         5.42 o                         
  -2   4  15          1.33          0.49         3.25 o                         
  -1   4  15         18.90         17.43         5.25 o                         
   0   4  15         10.54         19.35         8.62 o                         
   1   4  15          0.09         -0.07         3.71 o                         
   2   4  15          0.76          0.41         2.97 o                         
   3   4  15          3.16          3.67         2.41 o                         
  -5   5  15         13.78         12.54         4.43 o                         
  -4   5  15          7.87          9.84         3.57 o                         
  -3   5  15          1.76         -1.48         3.26 o                         
  -2   5  15          0.81          2.28         6.87 o                         
  -1   5  15          5.57         -1.64         3.98 o                         
   0   5  15          3.81         -2.58         4.56 o                         
   1   5  15         11.21         13.73         5.39 o                         
   2   5  15          3.45          4.46         5.20 o                         
  -4   6  15          0.90          3.49         2.82 o                         
  -3   6  15          3.06          4.84         3.71 o                         
  -2   6  15          0.75          3.01         3.58 o                         
  -1   6  15          1.08          5.32         6.73 o                         
   0   6  15          7.30         -5.98         5.21 o                         
   1   6  15          3.79          5.46         4.38 o                         
  -3   7  15          1.29          0.05         3.52 o                         
  -2   7  15          0.01          4.79         5.23 o                         
  -1   7  15          0.59          0.29         4.24 o                         
   0   7  15          1.32          2.62         3.63 o                         
  -1   8  15          0.01         -6.68         3.56 o                         
  -1  -9  16         40.05         30.14         5.70 o                         
   0  -9  16         39.81         35.80        13.51 o                         
   1  -9  16         16.46         13.25         4.35 o                         
   2  -9  16          0.36         -3.27         6.16 o                         
  -2  -8  16         17.51         22.19         5.88 o                         
  -1  -8  16          3.37          3.07         7.03 o                         
   0  -8  16          5.83          2.69         2.60 o                         
   1  -8  16          0.02          1.21         2.80 o                         
   2  -8  16          0.43         -0.64         2.84 o                         
   3  -8  16          0.06         -1.52         2.41 o                         
  -3  -7  16         22.85         17.75         4.88 o                         
  -2  -7  16          2.23          1.78         2.32 o                         
  -1  -7  16          7.25          6.29         3.10 o                         
   0  -7  16          0.28          1.07         2.68 o                         
   1  -7  16          0.22          1.81         2.70 o                         
   2  -7  16          0.00          0.58         2.47 o                         
   3  -7  16          0.00         -4.44         2.52 o                         
  -4  -6  16         16.78         13.16         4.56 o                         
  -3  -6  16          8.48         11.40         2.81 o                         
  -2  -6  16         19.36         13.23         3.82 o                         
  -1  -6  16          1.36          1.58         2.96 o                         
   0  -6  16          1.79          1.68         2.50 o                         
   1  -6  16          2.32         -0.98         2.75 o                         
   2  -6  16          0.13         -0.01         2.65 o                         
   3  -6  16          3.70          3.19         2.84 o                         
   4  -6  16          0.18          2.85         3.34 o                         
  -4  -5  16          2.68          3.38         2.32 o                         
  -3  -5  16          1.86          2.05         3.17 o                         
  -2  -5  16         57.49         73.21         5.21 o                         
  -1  -5  16          7.70          8.94         3.49 o                         
   0  -5  16         28.63         33.72         4.25 o                         
   1  -5  16         32.49         35.80         3.82 o                         
   2  -5  16         17.05         19.68         3.97 o                         
   3  -5  16         45.60         45.92         5.52 o                         
   4  -5  16          7.79          7.74         2.48 o                         
  -5  -4  16         26.00         32.87         5.12 o                         
  -4  -4  16         12.12          9.01         4.48 o                         
  -3  -4  16         11.04         13.80         3.22 o                         
  -2  -4  16          7.06          5.20         2.91 o                         
  -1  -4  16         34.22         46.54         4.68 o                         
   0  -4  16         59.54         56.29         5.74 o                         
   1  -4  16         61.91         67.39         5.41 o                         
   2  -4  16         76.51         92.06         5.94 o                         
   3  -4  16          0.59          2.53         2.40 o                         
   4  -4  16         12.81         10.44         2.83 o                         
  -5  -3  16          1.41          2.80         2.06 o                         
  -4  -3  16          1.53          2.91         3.17 o                         
  -3  -3  16          2.48         -4.52         3.09 o                         
  -2  -3  16          3.15          0.49         4.23 o                         
  -1  -3  16          4.59         11.01         3.26 o                         
   0  -3  16         54.71         59.11         5.87 o                         
   1  -3  16          0.26          0.10         3.50 o                         
   2  -3  16          0.14          2.55         2.30 o                         
   3  -3  16         21.28         18.05         3.18 o                         
   4  -3  16          2.86          2.87         3.15 o                         
  -5  -2  16          3.10          7.46         3.15 o                         
  -4  -2  16          0.67         -1.87         2.74 o                         
  -3  -2  16         26.75         28.48         4.32 o                         
  -2  -2  16         14.40         11.55         3.40 o                         
  -1  -2  16          7.41          5.84         2.48 o                         
   0  -2  16        191.02        183.77        12.40 o                         
   1  -2  16        113.41        122.40         7.02 o                         
   2  -2  16         51.77         55.31         4.49 o                         
   3  -2  16          1.56          0.68         2.79 o                         
   4  -2  16          0.36          3.97         2.22 o                         
  -5  -1  16          0.01         -1.58         2.71 o                         
  -4  -1  16          6.25          2.03         2.63 o                         
  -3  -1  16         31.19         29.55         3.93 o                         
  -2  -1  16         63.93         64.25         5.48 o                         
  -1  -1  16         19.53         18.99         3.51 o                         
   0  -1  16          0.31          2.49         2.73 o                         
   1  -1  16         12.51         11.26         3.08 o                         
   2  -1  16          3.64          6.84         2.59 o                         
   3  -1  16          3.74         -1.37         2.48 o                         
   4  -1  16          9.18          9.53         2.36 o                         
  -5   0  16          2.83          2.31         2.45 o                         
  -4   0  16          4.11         -1.14         5.01 o                         
  -3   0  16          1.34          2.34         2.72 o                         
  -2   0  16          3.12          2.63         3.05 o                         
  -1   0  16         28.08         32.00         4.69 o                         
   0   0  16          2.81         -2.50         2.40 o                         
   1   0  16          7.90          6.79         3.01 o                         
   2   0  16          0.00         -0.68         2.36 o                         
   3   0  16          3.79          4.30         3.01 o                         
   4   0  16          2.47          2.20         2.37 o                         
  -5   1  16          0.35          3.58         2.35 o                         
  -4   1  16          0.04         -0.99         2.10 o                         
  -3   1  16          5.67         13.11         4.10 o                         
  -2   1  16         17.44         21.40         4.22 o                         
  -1   1  16          1.32         -0.98         3.21 o                         
   0   1  16        112.40        132.25         9.46 o                         
   1   1  16         22.35         19.41         3.99 o                         
   2   1  16          7.36          1.92         3.11 o                         
   3   1  16          9.27         13.98         3.66 o                         
   4   1  16          0.43          0.57         2.06 o                         
  -5   2  16          4.44          5.28         4.19 o                         
  -4   2  16          7.17          4.30         3.70 o                         
  -3   2  16         20.63         25.76         4.82 o                         
  -2   2  16         30.80         34.53         4.67 o                         
  -1   2  16         44.73         50.22         5.48 o                         
   0   2  16          1.16          2.76         3.80 o                         
   1   2  16         13.18         16.15         4.04 o                         
   2   2  16          8.19          7.77         3.26 o                         
   3   2  16         13.13         11.51         2.89 o                         
  -5   3  16          1.28          2.91         3.29 o                         
  -4   3  16         13.30         15.66         4.43 o                         
  -3   3  16         39.32         42.09         7.04 o                         
  -2   3  16          0.80          3.09         3.76 o                         
  -1   3  16          0.02          0.79         2.77 o                         
   0   3  16         16.92         17.90         4.30 o                         
   1   3  16          7.21         11.20         4.23 o                         
   2   3  16          0.11         -2.07         2.47 o                         
   3   3  16          9.18         11.47         2.43 o                         
  -5   4  16          0.26         -3.69         2.49 o                         
  -4   4  16          1.14          1.68         4.53 o                         
  -3   4  16         11.25          9.15         3.65 o                         
  -2   4  16          0.78         -1.96         3.19 o                         
  -1   4  16          0.99          3.49         4.18 o                         
   0   4  16          0.25         -1.49         3.45 o                         
   1   4  16          6.31         10.60         4.33 o                         
   2   4  16          0.03         -1.70         2.95 o                         
   3   4  16          1.13          1.61         2.92 o                         
  -4   5  16          2.38          2.59         2.36 o                         
  -3   5  16          4.99          1.75         2.65 o                         
  -2   5  16          6.33         -0.27         3.60 o                         
  -1   5  16          0.45          7.95         4.29 o                         
   0   5  16         14.45         20.76         4.70 o                         
   1   5  16          4.37          7.56         7.92 o                         
   2   5  16          2.12          0.46         2.43 o                         
  -3   6  16          0.65         -2.98         2.69 o                         
  -2   6  16          0.30          2.62         3.19 o                         
  -1   6  16          0.24          3.10         4.41 o                         
   0   6  16         10.34         15.96         5.50 o                         
   1   6  16          0.47          1.46         3.64 o                         
  -2   7  16          1.47          9.54         4.19 o                         
  -1   7  16          0.00          2.35         3.37 o                         
   0   7  16          1.49         -3.23         2.99 o                         
  -1  -8  17         28.86         27.50         5.99 o                         
   0  -8  17         36.81         27.33         5.61 o                         
   1  -8  17          3.05          3.92         2.41 o                         
   2  -8  17          0.53         -2.06         3.42 o                         
  -2  -7  17         14.80          7.56         3.34 o                         
  -1  -7  17         20.47         21.14         3.78 o                         
   0  -7  17          3.06          5.44         2.48 o                         
   1  -7  17         49.91         51.13         4.56 o                         
   2  -7  17         28.80         25.74         3.87 o                         
   3  -7  17          4.12          3.91         2.49 o                         
  -3  -6  17         20.95         24.15         4.21 o                         
  -2  -6  17         34.88         43.02         4.79 o                         
  -1  -6  17          7.60          4.50         2.62 o                         
   0  -6  17          9.27          7.13         2.67 o                         
   1  -6  17          0.14          2.01         2.83 o                         
   2  -6  17          4.12          4.85         2.60 o                         
   3  -6  17          0.12         -0.36         2.06 o                         
  -4  -5  17          0.31         -0.97         2.70 o                         
  -3  -5  17          4.23          5.62         3.04 o                         
  -2  -5  17          2.17          3.47         2.76 o                         
  -1  -5  17          5.56          6.52         3.15 o                         
   0  -5  17          2.52          2.48         2.56 o                         
   1  -5  17          1.55          3.74         2.38 o                         
   2  -5  17          1.15         -1.28         2.97 o                         
   3  -5  17         10.56         10.59         3.08 o                         
  -4  -4  17         14.61         12.45         3.08 o                         
  -3  -4  17          5.90          8.25         2.87 o                         
  -2  -4  17         17.13         19.61         3.43 o                         
  -1  -4  17         25.73         21.29         4.06 o                         
   0  -4  17          0.01         -3.88         3.11 o                         
   1  -4  17         36.22         37.79         4.84 o                         
   2  -4  17         22.27         24.25         3.60 o                         
   3  -4  17          0.13          0.70         2.94 o                         
   4  -4  17         12.66         11.77         3.85 o                         
  -4  -3  17         14.00         12.96         3.46 o                         
  -3  -3  17          0.43          2.16         3.17 o                         
  -2  -3  17         19.17         26.91         4.43 o                         
  -1  -3  17          2.55          4.11         3.32 o                         
   0  -3  17          7.18          5.69         3.32 o                         
   1  -3  17          0.34          4.24         3.48 o                         
   2  -3  17         48.83         53.38         4.48 o                         
   3  -3  17         27.42         25.46         3.14 o                         
   4  -3  17          0.04         -8.13         4.06 o                         
  -5  -2  17          1.90          3.32         2.65 o                         
  -4  -2  17          0.01          1.53         2.47 o                         
  -3  -2  17          5.00          3.09         2.88 o                         
  -2  -2  17          5.74          4.36         2.73 o                         
  -1  -2  17          0.82          1.10         2.57 o                         
   0  -2  17         14.00         11.26         3.10 o                         
   1  -2  17          8.10          3.67         2.99 o                         
   2  -2  17          8.14          6.23         2.51 o                         
   3  -2  17          8.74          8.15         3.28 o                         
   4  -2  17         39.03         39.33         4.30 o                         
  -5  -1  17          2.51          1.72         6.44 o                         
  -4  -1  17         17.54         15.97         2.89 o                         
  -3  -1  17         12.99         16.25         3.29 o                         
  -2  -1  17         27.44         35.25         4.19 o                         
  -1  -1  17          9.29         16.26         3.73 o                         
   0  -1  17          8.74         11.83         2.96 o                         
   1  -1  17        113.52        117.08         6.00 o                         
   2  -1  17         31.21         25.35         3.37 o                         
   3  -1  17          5.08          7.02         3.05 o                         
   4  -1  17          2.74          4.17         3.01 o                         
  -5   0  17          0.65          4.92         2.21 o                         
  -4   0  17          7.09         10.24         2.75 o                         
  -3   0  17          7.94          7.34         3.70 o                         
  -2   0  17         18.99         20.27         3.57 o                         
  -1   0  17         22.56         23.49         3.75 o                         
   0   0  17          0.46          2.45         2.60 o                         
   1   0  17          0.02         -1.07         2.64 o                         
   2   0  17         19.91         24.38         4.56 o                         
   3   0  17          7.02          7.83         2.66 o                         
   4   0  17         17.07         17.44         3.17 o                         
  -5   1  17          1.39          1.36         1.98 o                         
  -4   1  17          0.00          4.28         2.59 o                         
  -3   1  17          1.32          2.38         2.89 o                         
  -2   1  17         12.27         15.18         3.76 o                         
  -1   1  17          9.12          5.79         2.98 o                         
   0   1  17         51.92         75.06         5.98 o                         
   1   1  17         10.43         11.68         3.65 o                         
   2   1  17          0.80         -2.70         3.02 o                         
   3   1  17          2.35          4.79         2.34 o                         
  -5   2  17          0.60         -3.23         2.48 o                         
  -4   2  17          0.70         -1.15         3.10 o                         
  -3   2  17          1.04          6.96         3.99 o                         
  -2   2  17         18.21         23.16         4.03 o                         
  -1   2  17          0.42          4.04         2.98 o                         
   0   2  17          4.18          9.82         3.84 o                         
   1   2  17         16.92         26.55         5.53 o                         
   2   2  17          0.13          1.11         2.85 o                         
   3   2  17         10.29          9.62         1.95 o                         
  -5   3  17          2.38          0.74         4.30 o                         
  -4   3  17          2.50          1.73         2.81 o                         
  -3   3  17          0.32         -1.97         2.77 o                         
  -2   3  17         62.81         76.28         6.76 o                         
  -1   3  17         30.35         31.63         4.64 o                         
   0   3  17         45.72         52.08         7.08 o                         
   1   3  17          0.46          1.61         4.80 o                         
   2   3  17          9.23          8.42         2.91 o                         
   3   3  17          0.90          1.51         2.76 o                         
  -4   4  17          1.98          1.70         3.32 o                         
  -3   4  17          7.42          6.45         2.91 o                         
  -2   4  17          0.95         -3.89         2.63 o                         
  -1   4  17          2.03          4.50         3.79 o                         
   0   4  17          5.55         15.75         4.71 o                         
   1   4  17         11.71         13.95         4.53 o                         
   2   4  17          0.00          3.96         2.14 o                         
  -3   5  17         11.58         11.10         3.44 o                         
  -2   5  17          9.71          7.22         3.86 o                         
  -1   5  17          2.17          7.15         3.25 o                         
   0   5  17          4.00          3.67         4.58 o                         
   1   5  17         10.53          8.69         4.62 o                         
  -3   6  17          0.45          3.60         3.70 o                         
  -2   6  17          0.03         -2.13         3.79 o                         
  -1   6  17          1.16         -0.30         3.36 o                         
   0   6  17          0.60          1.49         3.41 o                         
   0  -8  18         19.44         24.59         5.36 o                         
   1  -8  18         48.79         49.12         6.42 o                         
  -1  -7  18         13.77         16.19         2.75 o                         
   0  -7  18         33.52         45.80         5.13 o                         
   1  -7  18         22.33         21.43         3.40 o                         
   2  -7  18          7.37          3.17         5.27 o                         
  -3  -6  18         14.74         11.83         4.28 o                         
  -2  -6  18         26.63         27.16         3.49 o                         
  -1  -6  18         22.85         23.44         3.34 o                         
   0  -6  18         12.52         11.01         2.84 o                         
   1  -6  18          5.77          1.60         2.78 o                         
   2  -6  18          0.82         -0.12         2.02 o                         
   3  -6  18          0.84         -6.79         3.39 o                         
  -3  -5  18          4.94          3.74         2.87 o                         
  -2  -5  18          3.56          1.14         3.87 o                         
  -1  -5  18          8.74          7.19         2.87 o                         
   0  -5  18          6.91          2.24         2.50 o                         
   1  -5  18         19.85         22.87         3.30 o                         
   2  -5  18         26.02         23.15         3.43 o                         
   3  -5  18          0.61         -3.45         2.75 o                         
  -4  -4  18          2.47          0.79         2.31 o                         
  -3  -4  18         16.21         15.11         2.87 o                         
  -2  -4  18         40.92         49.48         8.27 o                         
  -1  -4  18         32.24         31.51         4.31 o                         
   0  -4  18          1.18         -0.37         3.08 o                         
   1  -4  18          7.48          9.18         2.88 o                         
   2  -4  18          0.04          1.50         3.15 o                         
   3  -4  18          2.84          2.29         3.39 o                         
  -4  -3  18         11.34         16.28         2.88 o                         
  -3  -3  18          5.85         12.71         3.08 o                         
  -2  -3  18          0.30         -2.96         3.04 o                         
  -1  -3  18          0.10         -1.69         3.42 o                         
   0  -3  18          4.90          3.21         2.96 o                         
   1  -3  18         82.47         87.03         6.31 o                         
   2  -3  18         26.28         27.02         3.62 o                         
   3  -3  18          1.62          0.60         3.08 o                         
  -4  -2  18         16.28         10.74         2.78 o                         
  -3  -2  18          1.70          2.23         2.40 o                         
  -2  -2  18          2.24          4.04         3.18 o                         
  -1  -2  18         14.25          7.39         2.78 o                         
   0  -2  18          4.59          8.43         3.93 o                         
   1  -2  18          1.73         -1.09         2.39 o                         
   2  -2  18          4.02          3.06         2.37 o                         
   3  -2  18          2.22         -1.55         2.14 o                         
  -4  -1  18          0.22         -4.16         2.08 o                         
  -3  -1  18          0.02          3.37         2.81 o                         
  -2  -1  18         15.60         14.63         3.13 o                         
  -1  -1  18          7.64          6.71         3.03 o                         
   0  -1  18         17.81         20.38         3.34 o                         
   1  -1  18         13.76         20.60         2.91 o                         
   2  -1  18         15.08         10.77         3.27 o                         
   3  -1  18         20.69         21.76         3.37 o                         
  -4   0  18          0.05         -1.36         1.81 o                         
  -3   0  18          3.63          3.73         2.45 o                         
  -2   0  18          0.24         -3.49         2.46 o                         
  -1   0  18          0.24         -0.87         2.64 o                         
   0   0  18         43.59         51.10         5.09 o                         
   1   0  18          0.00          0.64         2.16 o                         
   2   0  18          4.45          2.20         2.65 o                         
   3   0  18          5.33          6.36         2.02 o                         
  -4   1  18          0.71          1.31         2.57 o                         
  -3   1  18          0.01          0.73         3.32 o                         
  -2   1  18         18.04         17.49         3.44 o                         
  -1   1  18          5.55         -0.01         2.88 o                         
   0   1  18          0.03          2.77         5.59 o                         
   1   1  18         14.13         16.13         3.35 o                         
   2   1  18          5.98          6.80         3.04 o                         
   3   1  18          3.56          1.38         2.06 o                         
  -4   2  18          5.55          7.70         2.62 o                         
  -3   2  18          1.13         -2.17         2.98 o                         
  -2   2  18          0.82          2.15         3.23 o                         
  -1   2  18         25.23         20.88         3.53 o                         
   0   2  18          9.67         11.77         3.50 o                         
   1   2  18          7.16          7.18         5.18 o                         
   2   2  18          2.02          7.37         2.40 o                         
  -4   3  18          0.36         -2.23         2.10 o                         
  -3   3  18          0.04          4.00         2.86 o                         
  -2   3  18          7.88         12.47         3.45 o                         
  -1   3  18          2.06          0.25         3.76 o                         
   0   3  18         27.78         30.25         5.33 o                         
   1   3  18          0.54          2.68         3.33 o                         
   2   3  18          6.87          8.59         2.29 o                         
  -3   4  18          8.91         12.51         3.44 o                         
  -2   4  18          0.83         -1.29         3.20 o                         
  -1   4  18          1.29         -2.41         3.21 o                         
   0   4  18          3.66          4.15         2.80 o                         
   1   4  18          2.16          4.27         2.75 o                         
  -3   5  18          0.84         -1.91         3.05 o                         
  -2   5  18          8.44         11.90         7.48 o                         
  -1   5  18          2.41          5.78         2.79 o                         
   0  -7  19          0.90          4.47         3.36 o                         
   1  -7  19          0.62         -7.76         3.88 o                         
  -2  -6  19          0.32          1.27         2.43 o                         
  -1  -6  19          6.45         11.42         2.75 o                         
   0  -6  19         32.98         25.54         3.71 o                         
   1  -6  19         51.68         49.10         5.72 o                         
   2  -6  19         12.12         11.01         2.98 o                         
  -3  -5  19         13.43          6.48         2.29 o                         
  -2  -5  19         15.02         16.14         4.12 o                         
  -1  -5  19         20.37         17.74         3.02 o                         
   0  -5  19          9.92          9.19         2.33 o                         
   1  -5  19         20.90         20.84         3.33 o                         
   2  -5  19          5.74          1.51         2.96 o                         
  -3  -4  19          1.22         -0.22         3.56 o                         
  -2  -4  19          6.84          5.97         3.12 o                         
  -1  -4  19         11.95         13.14         3.03 o                         
   0  -4  19          3.72          7.30         2.53 o                         
   1  -4  19         18.23         16.77         2.82 o                         
   2  -4  19          0.34          1.05         3.84 o                         
  -3  -3  19          6.68          8.07         2.97 o                         
  -2  -3  19          5.82          4.77         3.16 o                         
  -1  -3  19         16.79         26.77         3.77 o                         
   0  -3  19          0.33          1.90         2.87 o                         
   1  -3  19          8.38          5.52         2.82 o                         
   2  -3  19          0.20          0.82         3.24 o                         
   3  -3  19          3.38          4.44         2.41 o                         
  -4  -2  19         16.78         17.99         4.60 o                         
  -3  -2  19          9.08         11.66         3.16 o                         
  -2  -2  19          8.46         13.02         3.20 o                         
  -1  -2  19          8.72         10.62         3.05 o                         
   0  -2  19          0.82          2.00         2.89 o                         
   1  -2  19          7.16         10.21         2.52 o                         
   2  -2  19         27.60         19.95         4.16 o                         
   3  -2  19          0.91         -2.35         3.25 o                         
  -4  -1  19         13.51         20.54         3.46 o                         
  -3  -1  19          0.22         -1.46         1.72 o                         
  -2  -1  19          0.75          5.53         2.37 o                         
  -1  -1  19          0.25         -0.55         2.33 o                         
   0  -1  19          0.69          1.61         2.43 o                         
   1  -1  19          0.01          2.66         2.38 o                         
   2  -1  19          0.09          2.10         2.95 o                         
  -4   0  19          1.63          4.58         2.64 o                         
  -3   0  19          2.34          0.30         2.36 o                         
  -2   0  19          3.87          1.36         3.42 o                         
  -1   0  19         15.83         18.15         3.39 o                         
   0   0  19          2.40          0.48         3.36 o                         
   1   0  19         14.80         12.31         2.69 o                         
   2   0  19         12.16         12.09         2.73 o                         
  -4   1  19          4.05          6.38         2.44 o                         
  -3   1  19          1.64          2.84         2.91 o                         
  -2   1  19          3.93          3.58         2.45 o                         
  -1   1  19          1.63          6.29         2.77 o                         
   0   1  19          0.31         -3.84         2.96 o                         
   1   1  19         20.94         20.07         7.06 o                         
   2   1  19          1.51          3.63         1.68 o                         
  -4   2  19          5.00          7.00         2.40 o                         
  -3   2  19          0.49          0.90         2.40 o                         
  -2   2  19          1.15          0.46         2.66 o                         
  -1   2  19         14.48         13.54         2.78 o                         
   0   2  19          0.02          4.30         5.04 o                         
   1   2  19          2.04          2.29         2.97 o                         
   2   2  19          4.44          2.13         2.20 o                         
  -3   3  19         18.78         25.68         4.16 o                         
  -2   3  19          0.83          0.30         3.09 o                         
  -1   3  19          1.99          1.71         2.72 o                         
   0   3  19         14.86         16.32         5.68 o                         
   1   3  19          2.65          4.82         2.38 o                         
  -2   4  19          0.64          6.39         2.44 o                         
  -1   4  19          3.49          2.90         2.43 o                         
   0   4  19          0.04         -1.40         6.92 o                         
   0  -6  20         22.74         24.68         4.30 o                         
  -2  -5  20          0.27          2.90         2.20 o                         
  -1  -5  20          0.86         -0.66         7.66 o                         
   0  -5  20          1.30         -2.30         2.54 o                         
   1  -5  20          0.44          2.42         1.80 o                         
  -2  -4  20          0.16         -1.64         2.06 o                         
  -1  -4  20         14.33         13.18         3.25 o                         
   0  -4  20         47.40         46.09         5.43 o                         
   1  -4  20         15.40         11.70         2.89 o                         
   2  -4  20          5.46          7.56         2.62 o                         
  -3  -3  20          5.67          3.41         5.07 o                         
  -2  -3  20          7.75          6.05         3.59 o                         
  -1  -3  20         12.56         19.38         6.85 o                         
   0  -3  20          2.98          2.81         2.02 o                         
   1  -3  20          0.90          3.84         2.10 o                         
   2  -3  20          0.10          4.27         2.41 o                         
  -3  -2  20          1.28          1.23         1.35 o                         
  -2  -2  20          1.84          1.97         2.18 o                         
  -1  -2  20          4.15          3.00         4.17 o                         
   0  -2  20          4.66          6.21         2.02 o                         
   1  -2  20          0.53          2.50         1.92 o                         
   2  -2  20         17.81         14.03         3.29 o                         
  -3  -1  20         25.15         17.85         3.42 o                         
  -2  -1  20         12.75         14.81         2.91 o                         
  -1  -1  20         23.49         31.17         3.66 o                         
   0  -1  20         12.34          8.09         2.54 o                         
   1  -1  20         20.76         19.92         3.05 o                         
   2  -1  20          7.48         12.54         4.07 o                         
  -3   0  20          4.59          0.11         2.54 o                         
  -2   0  20          0.03         -0.46         2.89 o                         
  -1   0  20          0.17          2.90         2.64 o                         
   0   0  20          4.06         10.09         3.18 o                         
   1   0  20          0.25         -1.21         3.31 o                         
  -3   1  20          4.30          1.33         2.23 o                         
  -2   1  20          3.08          9.55         3.55 o                         
  -1   1  20          0.03          3.49         2.09 o                         
   0   1  20          3.11          9.82         4.93 o                         
   1   1  20          0.01         -4.03         3.57 o                         
  -3   2  20          0.19          2.45         2.75 o                         
  -2   2  20          0.00          0.10         2.20 o                         
  -1   2  20          6.69         12.21         3.35 o                         
   0   2  20          0.61         -2.49         3.51 o                         
   1   2  20          2.82          3.03         2.75 o                         
  -2   3  20         11.02          7.65         3.51 o                         
  -1   3  20          1.94          1.42         2.98 o                         
   0   3  20          3.83          2.32         2.74 o                         
  -1  -4  21          1.76          1.64         3.13 o                         
   0  -4  21          1.46          1.26         2.84 o                         
  -1  -3  21         11.69         14.01         2.57 o                         
   0  -3  21         25.59         25.66         4.11 o                         
  -2  -2  21          0.71         -1.30         2.35 o                         
  -1  -2  21          1.85          1.51         2.12 o                         
   0  -2  21          0.06         -0.72         2.22 o                         
   1  -2  21          6.19         -1.36         2.93 o                         
  -2  -1  21          0.09         -4.25         3.89 o                         
  -1  -1  21         24.15         26.47         4.29 o                         
   1  -1  21          3.75          0.80         2.83 o                         
  -2   0  21          0.22          0.06         3.72 o                         
  -1   0  21          0.43         -0.54         1.86 o                         
   0   0  21          7.52          1.43         2.85 o                         
                                                                                
